# Supplementary material for: Keep in touch: a perspective on the mitochondrial social network and its implication in health and disease
Source: Cell Death Discov. 2023 Nov 16;9:417. doi: 10.1038/s41420-023-01710-9 (PMC10654391; doi:10.1038/s41420-023-01710-9)
Supplement: Supplementary file 2 — Supplementary Table 1 [file 41420_2023_1710_MOESM2_ESM.xlsx]

## Sheet: READ ME
Supplementary Table 1 | UniProt protein IDs for eight cellular compartments
Column header	Remarks
Entry	UniProt ID
Reviewed	All UniProt IDs are manually annotated and reviewed by UniProtKB curators
Entry Name	Gene Name in human. To each reviewed entry is assigned a unique entry name upon integration into UniProtKB/Swiss-Prot.
Protein names	List of all the synonym names (alternative names) for a given protein
Gene Names	List of all the synonym names (alternative names) for a given gene
Organism	All the proteins were search for Human only
Length	Length of the sequence (number of amino acids)

## Sheet: Cytoplasm
Entry	Reviewed	Entry Name	Protein names	Gene Names	Organism	Length
A0A087X1C5	reviewed	CP2D7_HUMAN	Putative cytochrome P450 2D7 (EC 1.14.14.1)	CYP2D7	Homo sapiens (Human)	515
A0A0U1RRE5	reviewed	NBDY_HUMAN	Negative regulator of P-body association (P-body dissociating protein) (Protein NoBody)	NBDY LINC01420	Homo sapiens (Human)	68
A0JNW5	reviewed	BLT3B_HUMAN	Bridge-like lipid transfer protein family member 3B (Syntaxin-6 Habc-interacting protein of 164 kDa) (UHRF1-binding protein 1-like)	BLTP3B KIAA0701 SHIP164 UHRF1BP1L	Homo sapiens (Human)	1464
A0MZ66	reviewed	SHOT1_HUMAN	Shootin-1 (Shootin1)	SHTN1 KIAA1598	Homo sapiens (Human)	631
A1A4S6	reviewed	RHG10_HUMAN	Rho GTPase-activating protein 10 (GTPase regulator associated with focal adhesion kinase 2) (Graf-related protein 2) (Rho-type GTPase-activating protein 10)	ARHGAP10 GRAF2	Homo sapiens (Human)	786
A1E959	reviewed	ODAM_HUMAN	Odontogenic ameloblast-associated protein (Apin)	ODAM APIN	Homo sapiens (Human)	279
A1KXE4	reviewed	F168B_HUMAN	Myelin-associated neurite-outgrowth inhibitor (Mani) (p20)	FAM168B KIAA0280L MANI	Homo sapiens (Human)	195
A1KZ92	reviewed	PXDNL_HUMAN	Probable oxidoreductase PXDNL (EC 1.-.-.-) (Cardiac peroxidase) (Inactive peroxidasin-like protein) (Polysomal ribonuclease 1) (PRM1) (Vascular peroxidase 2)	PXDNL VPO2	Homo sapiens (Human)	1463
A1L390	reviewed	PKHG3_HUMAN	Pleckstrin homology domain-containing family G member 3 (PH domain-containing family G member 3)	PLEKHG3 KIAA0599	Homo sapiens (Human)	1219
A1L4H1	reviewed	SRCRL_HUMAN	Soluble scavenger receptor cysteine-rich domain-containing protein SSC5D (Soluble scavenger protein with 5 SRCR domains) (SSc5D)	SSC5D	Homo sapiens (Human)	1573
A1L4K1	reviewed	FSD2_HUMAN	Fibronectin type III and SPRY domain-containing protein 2 (SPRY domain-containing protein 1)	FSD2 SPRYD1	Homo sapiens (Human)	749
A1X283	reviewed	SPD2B_HUMAN	SH3 and PX domain-containing protein 2B (Adapter protein HOFI) (Factor for adipocyte differentiation 49) (Tyrosine kinase substrate with four SH3 domains)	SH3PXD2B FAD49 KIAA1295 TKS4	Homo sapiens (Human)	911
A1XBS5	reviewed	CBAR1_HUMAN	CBY1-interacting BAR domain-containing protein 1	CIBAR1 FAM92A FAM92A1	Homo sapiens (Human)	289
A2A288	reviewed	ZC12D_HUMAN	Probable ribonuclease ZC3H12D (EC 3.1.-.-) (MCP-induced protein 4) (Transformed follicular lymphoma) (Zinc finger CCCH domain-containing protein 12D) (p34)	ZC3H12D C6orf95 MCPIP4 TFL	Homo sapiens (Human)	527
A2IDD5	reviewed	CCD78_HUMAN	Coiled-coil domain-containing protein 78 (hsCCDC78)	CCDC78 C16orf25 JFP10	Homo sapiens (Human)	438
A2RRP1	reviewed	NBAS_HUMAN	NBAS subunit of NRZ tethering complex (Neuroblastoma-amplified gene protein) (Neuroblastoma-amplified sequence)	NBAS NAG	Homo sapiens (Human)	2371
A2RTX5	reviewed	SYTC2_HUMAN	Threonine--tRNA ligase 2, cytoplasmic (EC 6.1.1.3) (Threonyl-tRNA synthetase) (ThrRS) (Threonyl-tRNA synthetase protein 3)	TARS3 TARSL2	Homo sapiens (Human)	802
A2RU30	reviewed	TESP1_HUMAN	Protein TESPA1 (Thymocyte-expressed positive selection-associated protein 1)	TESPA1 KIAA0748 HSPC257	Homo sapiens (Human)	521
A2RU49	reviewed	HYKK_HUMAN	Hydroxylysine kinase (5-hydroxy-L-lysine kinase) (EC 2.7.1.81) (Aminoglycoside phosphotransferase domain-containing protein 1)	HYKK AGPHD1	Homo sapiens (Human)	373
A2RUB1	reviewed	MEIOC_HUMAN	Meiosis-specific coiled-coil domain-containing protein MEIOC (Meiosis-specific with coiled-coil domain protein)	MEIOC C17orf104	Homo sapiens (Human)	952
A2RUB6	reviewed	CCD66_HUMAN	Coiled-coil domain-containing protein 66	CCDC66	Homo sapiens (Human)	948
A2RUH7	reviewed	MBPHL_HUMAN	Myosin-binding protein H-like	MYBPHL	Homo sapiens (Human)	354
A2VDJ0	reviewed	T131L_HUMAN	Transmembrane protein 131-like	TMEM131L KIAA0922	Homo sapiens (Human)	1609
A4D126	reviewed	ISPD_HUMAN	D-ribitol-5-phosphate cytidylyltransferase (EC 2.7.7.40) (2-C-methyl-D-erythritol 4-phosphate cytidylyltransferase-like protein) (Isoprenoid synthase domain-containing protein) (hISPD)	CRPPA ISPD	Homo sapiens (Human)	451
A4D2B0	reviewed	MBLC1_HUMAN	Metallo-beta-lactamase domain-containing protein 1 (EC 3.1.27.-) (Endoribonuclease MBLAC1)	MBLAC1	Homo sapiens (Human)	266
A5D8V7	reviewed	ODAD3_HUMAN	Outer dynein arm-docking complex subunit 3 (Coiled-coil domain-containing protein 151)	ODAD3 CCDC151	Homo sapiens (Human)	595
A5LHX3	reviewed	PSB11_HUMAN	Proteasome subunit beta type-11 (EC 3.4.25.1) (Proteasome subunit beta-5t)	PSMB11	Homo sapiens (Human)	300
A5YKK6	reviewed	CNOT1_HUMAN	CCR4-NOT transcription complex subunit 1 (CCR4-associated factor 1) (Negative regulator of transcription subunit 1 homolog) (NOT1H) (hNOT1)	CNOT1 CDC39 KIAA1007 NOT1 AD-005	Homo sapiens (Human)	2376
A6NC98	reviewed	CC88B_HUMAN	Coiled-coil domain-containing protein 88B (Brain leucine zipper domain-containing protein) (Gipie) (Hook-related protein 3) (HkRP3)	CCDC88B BRLZ	Homo sapiens (Human)	1476
A6ND36	reviewed	FA83G_HUMAN	Protein FAM83G (Protein associated with SMAD1)	FAM83G PAWS1	Homo sapiens (Human)	823
A6NDB9	reviewed	PALM3_HUMAN	Paralemmin-3	PALM3	Homo sapiens (Human)	673
A6NDV4	reviewed	TMM8B_HUMAN	Transmembrane protein 8B (Nasopharyngeal carcinoma-associated gene 6 protein) (Protein NAG-5) (Protein NGX6)	TMEM8B C9orf127 NGX6	Homo sapiens (Human)	472
A6NGQ2	reviewed	OOEP_HUMAN	Oocyte-expressed protein homolog (KH homology domain-containing protein 2) (Oocyte- and embryo-specific protein 19) (hOEP19)	OOEP C6orf156 KHDC2 OEP19	Homo sapiens (Human)	149
A6NHL2	reviewed	TBAL3_HUMAN	Tubulin alpha chain-like 3 (EC 3.6.5.-)	TUBAL3	Homo sapiens (Human)	446
A6NIX2	reviewed	WTIP_HUMAN	Wilms tumor protein 1-interacting protein (WT1-interacting protein)	WTIP	Homo sapiens (Human)	430
A6NK89	reviewed	RASFA_HUMAN	Ras association domain-containing protein 10	RASSF10	Homo sapiens (Human)	507
A6NNY8	reviewed	UBP27_HUMAN	Ubiquitin carboxyl-terminal hydrolase 27 (EC 3.4.19.12) (Deubiquitinating enzyme 27) (Ubiquitin carboxyl-terminal hydrolase 22-like) (Ubiquitin thioesterase 27) (Ubiquitin-specific-processing protease 27) (X-linked ubiquitin carboxyl-terminal hydrolase 27)	USP27X USP22L USP27	Homo sapiens (Human)	438
A6NNZ2	reviewed	TBB8B_HUMAN	Tubulin beta 8B	TUBB8B	Homo sapiens (Human)	444
A6PVC2	reviewed	TTLL8_HUMAN	Protein monoglycylase TTLL8 (EC 6.3.2.-) (Tubulin--tyrosine ligase-like protein 8)	TTLL8	Homo sapiens (Human)	850
A7E2V4	reviewed	ZSWM8_HUMAN	Zinc finger SWIM domain-containing protein 8	ZSWIM8 KIAA0913	Homo sapiens (Human)	1837
A7KAX9	reviewed	RHG32_HUMAN	Rho GTPase-activating protein 32 (Brain-specific Rho GTPase-activating protein) (GAB-associated Cdc42/Rac GTPase-activating protein) (GC-GAP) (GTPase regulator interacting with TrkA) (Rho-type GTPase-activating protein 32) (Rho/Cdc42/Rac GTPase-activating protein RICS) (RhoGAP involved in the beta-catenin-N-cadherin and NMDA receptor signaling) (p200RhoGAP) (p250GAP)	ARHGAP32 GRIT KIAA0712 RICS	Homo sapiens (Human)	2087
A8K0Z3	reviewed	WASH1_HUMAN	WASH complex subunit 1 (CXYorf1-like protein on chromosome 9) (Protein FAM39E) (WAS protein family homolog 1)	WASHC1 FAM39E WASH1	Homo sapiens (Human)	465
A8K830	reviewed	OCAT2_HUMAN	POU class 2 homeobox associating factor 3 (Cancer susceptibility candidate protein 13) (Colorectal cancer-associated protein 2) (Protein OCA-T2)	POU2AF3 C11orf93 CASC13 COLCA2	Homo sapiens (Human)	251
A8K8P3	reviewed	SFI1_HUMAN	Protein SFI1 homolog (hSFI1)	SFI1 KIAA0542	Homo sapiens (Human)	1242
A8MQ27	reviewed	NEU1B_HUMAN	E3 ubiquitin-protein ligase NEURL1B (EC 2.3.2.27) (Neuralized-2) (NEUR2) (Neuralized-like protein 1B) (Neuralized-like protein 3) (RING-type E3 ubiquitin transferase NEURL1B)	NEURL1B NEURL3	Homo sapiens (Human)	555
A8MTA8	reviewed	F166B_HUMAN	Protein FAM166B	FAM166B	Homo sapiens (Human)	275
A8MTJ3	reviewed	GNAT3_HUMAN	Guanine nucleotide-binding protein G(t) subunit alpha-3 (Gustducin alpha-3 chain)	GNAT3	Homo sapiens (Human)	354
A8MTZ0	reviewed	BBIP1_HUMAN	BBSome-interacting protein 1 (BBSome-interacting protein of 10 kDa)	BBIP1 BBIP10 NCRNA00081	Homo sapiens (Human)	92
A8MU46	reviewed	SMTL1_HUMAN	Smoothelin-like protein 1	SMTNL1	Homo sapiens (Human)	494
A8MVW5	reviewed	HECA2_HUMAN	HEPACAM family member 2 (Mitotic kinetics regulator)	HEPACAM2 MIKI UNQ305/PRO346	Homo sapiens (Human)	462
A8MW95	reviewed	BECN2_HUMAN	Beclin-2 (Beclin-1 autophagy-related pseudogene 1) (Beclin-1-like protein 1)	BECN2 BECN1L1 BECN1P1	Homo sapiens (Human)	431
A9UHW6	reviewed	MI4GD_HUMAN	MIF4G domain-containing protein (SLBP-interacting protein 1) (hSLIP1)	MIF4GD SLIP1	Homo sapiens (Human)	222
A9YTQ3	reviewed	AHRR_HUMAN	Aryl hydrocarbon receptor repressor (AhR repressor) (AhRR) (Class E basic helix-loop-helix protein 77) (bHLHe77)	AHRR BHLHE77 KIAA1234	Homo sapiens (Human)	701
B1AK53	reviewed	ESPN_HUMAN	Espin (Autosomal recessive deafness type 36 protein) (Ectoplasmic specialization protein)	ESPN DFNB36 LP2654	Homo sapiens (Human)	854
B2RTY4	reviewed	MYO9A_HUMAN	Unconventional myosin-IXa (Unconventional myosin-9a)	MYO9A MYR7	Homo sapiens (Human)	2548
B2RXF5	reviewed	ZBT42_HUMAN	Zinc finger and BTB domain-containing protein 42	ZBTB42	Homo sapiens (Human)	422
B3KU38	reviewed	IQIP1_HUMAN	IQCJ-SCHIP1 readthrough transcript protein	IQCJ-SCHIP1	Homo sapiens (Human)	563
C4AMC7	reviewed	WASH3_HUMAN	Putative WAS protein family homolog 3 (Protein FAM39DP)	WASH3P FAM39DP	Homo sapiens (Human)	463
C9JE40	reviewed	PATL2_HUMAN	Protein PAT1 homolog 2 (PAT1-like protein 2) (Protein PAT1 homolog a) (Pat1a) (hPat1a)	PATL2	Homo sapiens (Human)	543
C9JLW8	reviewed	MCRI1_HUMAN	Mapk-regulated corepressor-interacting protein 1 (Granulin-2) (Protein FAM195B)	MCRIP1 FAM195B GRAN2	Homo sapiens (Human)	97
C9JR72	reviewed	KBTBD_HUMAN	Kelch repeat and BTB domain-containing protein 13	KBTBD13	Homo sapiens (Human)	458
C9JRZ8	reviewed	AK1BF_HUMAN	Aldo-keto reductase family 1 member B15 (EC 1.1.1.-) (EC 1.1.1.300) (EC 1.1.1.54) (Estradiol 17-beta-dehydrogenase AKR1B15) (Farnesol dehydrogenase) (EC 1.1.1.216) (Testosterone 17beta-dehydrogenase) (EC 1.1.1.64)	AKR1B15	Homo sapiens (Human)	316
H0YL14	reviewed	TM250_HUMAN	Transmembrane protein 250 (Herpes virus UL25-binding protein)	TMEM250 C9orf69	Homo sapiens (Human)	139
K9M1U5	reviewed	IFNL4_HUMAN	Interferon lambda-4 (IFN-lambda-4)	IFNL4	Homo sapiens (Human)	179
M0R2J8	reviewed	DCDC1_HUMAN	Doublecortin domain-containing protein 1 (Doublecortin domain-containing 5 protein)	DCDC1 DCDC5 KIAA1493	Homo sapiens (Human)	1783
O00139	reviewed	KIF2A_HUMAN	Kinesin-like protein KIF2A (Kinesin-2) (hK2)	KIF2A KIF2 KNS2	Homo sapiens (Human)	706
O00141	reviewed	SGK1_HUMAN	Serine/threonine-protein kinase Sgk1 (EC 2.7.11.1) (Serum/glucocorticoid-regulated kinase 1)	SGK1 SGK	Homo sapiens (Human)	431
O00148	reviewed	DX39A_HUMAN	ATP-dependent RNA helicase DDX39A (EC 3.6.4.13) (DEAD box protein 39) (Nuclear RNA helicase URH49)	DDX39A DDX39	Homo sapiens (Human)	427
O00151	reviewed	PDLI1_HUMAN	PDZ and LIM domain protein 1 (C-terminal LIM domain protein 1) (Elfin) (LIM domain protein CLP-36)	PDLIM1 CLIM1 CLP36	Homo sapiens (Human)	329
O00154	reviewed	BACH_HUMAN	Cytosolic acyl coenzyme A thioester hydrolase (EC 3.1.2.2) (Acyl-CoA thioesterase 7) (Brain acyl-CoA hydrolase) (BACH) (hBACH) (CTE-IIa) (CTE-II) (Long chain acyl-CoA thioester hydrolase)	ACOT7 BACH	Homo sapiens (Human)	380
O00159	reviewed	MYO1C_HUMAN	Unconventional myosin-Ic (Myosin I beta) (MMI-beta) (MMIb)	MYO1C	Homo sapiens (Human)	1063
O00165	reviewed	HAX1_HUMAN	HCLS1-associated protein X-1 (HS1-associating protein X-1) (HAX-1) (HS1-binding protein 1) (HSP1BP-1)	HAX1 HS1BP1	Homo sapiens (Human)	279
O00167	reviewed	EYA2_HUMAN	Eyes absent homolog 2 (EC 3.1.3.48)	EYA2 EAB1	Homo sapiens (Human)	538
O00170	reviewed	AIP_HUMAN	AH receptor-interacting protein (AIP) (Aryl-hydrocarbon receptor-interacting protein) (HBV X-associated protein 2) (XAP-2) (Immunophilin homolog ARA9)	AIP XAP2	Homo sapiens (Human)	330
O00182	reviewed	LEG9_HUMAN	Galectin-9 (Gal-9) (Ecalectin) (Tumor antigen HOM-HD-21)	LGALS9	Homo sapiens (Human)	355
O00186	reviewed	STXB3_HUMAN	Syntaxin-binding protein 3 (Platelet Sec1 protein) (PSP) (Protein unc-18 homolog 3) (Unc18-3) (Protein unc-18 homolog C) (Unc-18C)	STXBP3	Homo sapiens (Human)	592
O00192	reviewed	ARVC_HUMAN	Splicing regulator ARVCF (Armadillo repeat protein deleted in velo-cardio-facial syndrome)	ARVCF	Homo sapiens (Human)	962
O00204	reviewed	ST2B1_HUMAN	Sulfotransferase 2B1 (EC 2.8.2.2) (Alcohol sulfotransferase) (Hydroxysteroid sulfotransferase 2) (Sulfotransferase family 2B member 1) (Sulfotransferase family cytosolic 2B member 1) (ST2B1)	SULT2B1 HSST2	Homo sapiens (Human)	365
O00213	reviewed	APBB1_HUMAN	Amyloid beta precursor protein binding family B member 1 (Amyloid-beta A4 precursor protein-binding family B member 1) (Protein Fe65)	APBB1 FE65 RIR	Homo sapiens (Human)	710
O00214	reviewed	LEG8_HUMAN	Galectin-8 (Gal-8) (Po66 carbohydrate-binding protein) (Po66-CBP) (Prostate carcinoma tumor antigen 1) (PCTA-1)	LGALS8	Homo sapiens (Human)	317
O00220	reviewed	TR10A_HUMAN	Tumor necrosis factor receptor superfamily member 10A (Death receptor 4) (TNF-related apoptosis-inducing ligand receptor 1) (TRAIL receptor 1) (TRAIL-R1) (CD antigen CD261)	TNFRSF10A APO2 DR4 TRAILR1	Homo sapiens (Human)	468
O00221	reviewed	IKBE_HUMAN	NF-kappa-B inhibitor epsilon (NF-kappa-BIE) (I-kappa-B-epsilon) (IkB-E) (IkB-epsilon) (IkappaBepsilon)	NFKBIE IKBE	Homo sapiens (Human)	500
O00231	reviewed	PSD11_HUMAN	26S proteasome non-ATPase regulatory subunit 11 (26S proteasome regulatory subunit RPN6) (26S proteasome regulatory subunit S9) (26S proteasome regulatory subunit p44.5)	PSMD11	Homo sapiens (Human)	422
O00273	reviewed	DFFA_HUMAN	DNA fragmentation factor subunit alpha (DNA fragmentation factor 45 kDa subunit) (DFF-45) (Inhibitor of CAD) (ICAD)	DFFA DFF1 DFF45 H13	Homo sapiens (Human)	331
O00291	reviewed	HIP1_HUMAN	Huntingtin-interacting protein 1 (HIP-1) (Huntingtin-interacting protein I) (HIP-I)	HIP1	Homo sapiens (Human)	1037
O00294	reviewed	TULP1_HUMAN	Tubby-related protein 1 (Tubby-like protein 1)	TULP1 TUBL1	Homo sapiens (Human)	542
O00299	reviewed	CLIC1_HUMAN	Chloride intracellular channel protein 1 (Chloride channel ABP) (Nuclear chloride ion channel 27) (NCC27) (Regulatory nuclear chloride ion channel protein) (hRNCC)	CLIC1 G6 NCC27	Homo sapiens (Human)	241
O00303	reviewed	EIF3F_HUMAN	Eukaryotic translation initiation factor 3 subunit F (eIF3f) (Deubiquitinating enzyme eIF3f) (EC 3.4.19.12) (Eukaryotic translation initiation factor 3 subunit 5) (eIF-3-epsilon) (eIF3 p47)	EIF3F EIF3S5	Homo sapiens (Human)	357
O00327	reviewed	BMAL1_HUMAN	Basic helix-loop-helix ARNT-like protein 1 (Aryl hydrocarbon receptor nuclear translocator-like protein 1) (Basic-helix-loop-helix-PAS protein MOP3) (Brain and muscle ARNT-like 1) (Class E basic helix-loop-helix protein 5) (bHLHe5) (Member of PAS protein 3) (PAS domain-containing protein 3) (bHLH-PAS protein JAP3)	BMAL1 ARNTL BHLHE5 MOP3 PASD3	Homo sapiens (Human)	626
O00329	reviewed	PK3CD_HUMAN	Phosphatidylinositol 4,5-bisphosphate 3-kinase catalytic subunit delta isoform (PI3-kinase subunit delta) (PI3K-delta) (PI3Kdelta) (PtdIns-3-kinase subunit delta) (EC 2.7.1.137) (EC 2.7.1.153) (Phosphatidylinositol 4,5-bisphosphate 3-kinase 110 kDa catalytic subunit delta) (PtdIns-3-kinase subunit p110-delta) (p110delta)	PIK3CD	Homo sapiens (Human)	1044
O00338	reviewed	ST1C2_HUMAN	Sulfotransferase 1C2 (ST1C2) (EC 2.8.2.1) (Sulfotransferase 1C1) (SULT1C#1) (humSULTC2)	SULT1C2 SULT1C1	Homo sapiens (Human)	296
O00401	reviewed	WASL_HUMAN	Actin nucleation-promoting factor WASL (Neural Wiskott-Aldrich syndrome protein) (N-WASP)	WASL	Homo sapiens (Human)	505
O00408	reviewed	PDE2A_HUMAN	cGMP-dependent 3',5'-cyclic phosphodiesterase (EC 3.1.4.17) (Cyclic GMP-stimulated phosphodiesterase) (CGS-PDE) (cGSPDE)	PDE2A	Homo sapiens (Human)	941
O00410	reviewed	IPO5_HUMAN	Importin-5 (Imp5) (Importin subunit beta-3) (Karyopherin beta-3) (Ran-binding protein 5) (RanBP5)	IPO5 KPNB3 RANBP5	Homo sapiens (Human)	1097
O00422	reviewed	SAP18_HUMAN	Histone deacetylase complex subunit SAP18 (18 kDa Sin3-associated polypeptide) (2HOR0202) (Cell growth-inhibiting gene 38 protein) (Sin3-associated polypeptide p18)	SAP18 GIG38	Homo sapiens (Human)	153
O00423	reviewed	EMAL1_HUMAN	Echinoderm microtubule-associated protein-like 1 (EMAP-1) (HuEMAP-1)	EML1 EMAP1 EMAPL EMAPL1	Homo sapiens (Human)	815
O00425	reviewed	IF2B3_HUMAN	Insulin-like growth factor 2 mRNA-binding protein 3 (IGF2 mRNA-binding protein 3) (IMP-3) (IGF-II mRNA-binding protein 3) (KH domain-containing protein overexpressed in cancer) (hKOC) (VICKZ family member 3)	IGF2BP3 IMP3 KOC1 VICKZ3	Homo sapiens (Human)	579
O00429	reviewed	DNM1L_HUMAN	Dynamin-1-like protein (EC 3.6.5.5) (Dnm1p/Vps1p-like protein) (DVLP) (Dynamin family member proline-rich carboxyl-terminal domain less) (Dymple) (Dynamin-like protein) (Dynamin-like protein 4) (Dynamin-like protein IV) (HdynIV) (Dynamin-related protein 1)	DNM1L DLP1 DRP1	Homo sapiens (Human)	736
O00443	reviewed	P3C2A_HUMAN	Phosphatidylinositol 4-phosphate 3-kinase C2 domain-containing subunit alpha (PI3K-C2-alpha) (PtdIns-3-kinase C2 subunit alpha) (EC 2.7.1.137) (EC 2.7.1.153) (EC 2.7.1.154) (Phosphoinositide 3-kinase-C2-alpha)	PIK3C2A	Homo sapiens (Human)	1686
O00444	reviewed	PLK4_HUMAN	Serine/threonine-protein kinase PLK4 (EC 2.7.11.21) (Polo-like kinase 4) (PLK-4) (Serine/threonine-protein kinase 18) (Serine/threonine-protein kinase Sak)	PLK4 SAK STK18	Homo sapiens (Human)	970
O00463	reviewed	TRAF5_HUMAN	TNF receptor-associated factor 5 (RING finger protein 84)	TRAF5 RNF84	Homo sapiens (Human)	557
O00471	reviewed	EXOC5_HUMAN	Exocyst complex component 5 (Exocyst complex component Sec10) (hSec10)	EXOC5 SEC10 SEC10L1	Homo sapiens (Human)	708
O00488	reviewed	ZN593_HUMAN	Zinc finger protein 593 (Zinc finger protein T86)	ZNF593 ZT86	Homo sapiens (Human)	134
O00499	reviewed	BIN1_HUMAN	Myc box-dependent-interacting protein 1 (Amphiphysin II) (Amphiphysin-like protein) (Box-dependent myc-interacting protein 1) (Bridging integrator 1)	BIN1 AMPHL	Homo sapiens (Human)	593
O00505	reviewed	IMA4_HUMAN	Importin subunit alpha-4 (Importin alpha Q2) (Qip2) (Karyopherin subunit alpha-3) (SRP1-gamma)	KPNA3 QIP2	Homo sapiens (Human)	521
O00506	reviewed	STK25_HUMAN	Serine/threonine-protein kinase 25 (EC 2.7.11.1) (Ste20-like kinase) (Sterile 20/oxidant stress-response kinase 1) (SOK-1) (Ste20/oxidant stress response kinase 1)	STK25 SOK1 YSK1	Homo sapiens (Human)	426
O00507	reviewed	USP9Y_HUMAN	Probable ubiquitin carboxyl-terminal hydrolase FAF-Y (EC 3.4.19.12) (Deubiquitinating enzyme FAF-Y) (Fat facets protein-related, Y-linked) (Ubiquitin thioesterase FAF-Y) (Ubiquitin-specific protease 9, Y chromosome) (Ubiquitin-specific-processing protease FAF-Y)	USP9Y DFFRY	Homo sapiens (Human)	2555
O00519	reviewed	FAAH1_HUMAN	Fatty-acid amide hydrolase 1 (EC 3.5.1.99) (Anandamide amidohydrolase 1) (Fatty acid ester hydrolase) (EC 3.1.1.-) (Oleamide hydrolase 1)	FAAH FAAH1	Homo sapiens (Human)	579
O00522	reviewed	KRIT1_HUMAN	Krev interaction trapped protein 1 (Krev interaction trapped 1) (Cerebral cavernous malformations 1 protein)	KRIT1 CCM1	Homo sapiens (Human)	736
O00560	reviewed	SDCB1_HUMAN	Syntenin-1 (Melanoma differentiation-associated protein 9) (MDA-9) (Pro-TGF-alpha cytoplasmic domain-interacting protein 18) (TACIP18) (Scaffold protein Pbp1) (Syndecan-binding protein 1)	SDCBP MDA9 SYCL	Homo sapiens (Human)	298
O00562	reviewed	PITM1_HUMAN	Membrane-associated phosphatidylinositol transfer protein 1 (Drosophila retinal degeneration B homolog) (Phosphatidylinositol transfer protein, membrane-associated 1) (PITPnm 1) (Pyk2 N-terminal domain-interacting receptor 2) (NIR-2)	PITPNM1 DRES9 NIR2 PITPNM	Homo sapiens (Human)	1244
O00567	reviewed	NOP56_HUMAN	Nucleolar protein 56 (Nucleolar protein 5A)	NOP56 NOL5A	Homo sapiens (Human)	594
O00571	reviewed	DDX3X_HUMAN	ATP-dependent RNA helicase DDX3X (EC 3.6.4.13) (CAP-Rf) (DEAD box protein 3, X-chromosomal) (DEAD box, X isoform) (DBX) (Helicase-like protein 2) (HLP2)	DDX3X DBX DDX3	Homo sapiens (Human)	662
O00625	reviewed	PIR_HUMAN	Pirin (EC 1.13.11.24) (Probable quercetin 2,3-dioxygenase PIR) (Probable quercetinase)	PIR	Homo sapiens (Human)	290
O00628	reviewed	PEX7_HUMAN	Peroxisomal targeting signal 2 receptor (PTS2 receptor) (Peroxin-7)	PEX7 PTS2R	Homo sapiens (Human)	323
O00629	reviewed	IMA3_HUMAN	Importin subunit alpha-3 (Importin alpha Q1) (Qip1) (Karyopherin subunit alpha-4)	KPNA4 QIP1	Homo sapiens (Human)	521
O00635	reviewed	TRI38_HUMAN	E3 ubiquitin-protein ligase TRIM38 (EC 2.3.2.27) (RING finger protein 15) (Tripartite motif-containing protein 38) (Zinc finger protein RoRet)	TRIM38 RNF15 RORET	Homo sapiens (Human)	465
O00743	reviewed	PPP6_HUMAN	Serine/threonine-protein phosphatase 6 catalytic subunit (PP6C) (EC 3.1.3.16) [Cleaved into: Serine/threonine-protein phosphatase 6 catalytic subunit, N-terminally processed]	PPP6C PPP6	Homo sapiens (Human)	305
O00750	reviewed	P3C2B_HUMAN	Phosphatidylinositol 4-phosphate 3-kinase C2 domain-containing subunit beta (PI3K-C2-beta) (PtdIns-3-kinase C2 subunit beta) (EC 2.7.1.137) (EC 2.7.1.154) (C2-PI3K) (Phosphoinositide 3-kinase-C2-beta)	PIK3C2B	Homo sapiens (Human)	1634
O00757	reviewed	F16P2_HUMAN	Fructose-1,6-bisphosphatase isozyme 2 (FBPase 2) (EC 3.1.3.11) (D-fructose-1,6-bisphosphate 1-phosphohydrolase 2) (Muscle FBPase)	FBP2	Homo sapiens (Human)	339
O00764	reviewed	PDXK_HUMAN	Pyridoxal kinase (EC 2.7.1.35) (Pyridoxine kinase)	PDXK C21orf124 C21orf97 PKH PNK PRED79	Homo sapiens (Human)	312
O14492	reviewed	SH2B2_HUMAN	SH2B adapter protein 2 (Adapter protein with pleckstrin homology and Src homology 2 domains) (SH2 and PH domain-containing adapter protein APS)	SH2B2 APS	Homo sapiens (Human)	632
O14503	reviewed	BHE40_HUMAN	Class E basic helix-loop-helix protein 40 (bHLHe40) (Class B basic helix-loop-helix protein 2) (bHLHb2) (Differentially expressed in chondrocytes protein 1) (DEC1) (Enhancer-of-split and hairy-related protein 2) (SHARP-2) (Stimulated by retinoic acid gene 13 protein)	BHLHE40 BHLHB2 DEC1 SHARP2 STRA13	Homo sapiens (Human)	412
O14512	reviewed	SOCS7_HUMAN	Suppressor of cytokine signaling 7 (SOCS-7) (Nck, Ash and phospholipase C gamma-binding protein) (Nck-associated protein 4) (NAP-4)	SOCS7 NAP4 SOCS6	Homo sapiens (Human)	581
O14520	reviewed	AQP7_HUMAN	Aquaporin-7 (AQP-7) (Aquaglyceroporin-7) (Aquaporin adipose) (AQPap) (Aquaporin-7-like)	AQP7 AQP7L AQP9	Homo sapiens (Human)	342
O14530	reviewed	TXND9_HUMAN	Thioredoxin domain-containing protein 9 (ATP-binding protein associated with cell differentiation) (Protein 1-4)	TXNDC9 APACD	Homo sapiens (Human)	226
O14531	reviewed	DPYL4_HUMAN	Dihydropyrimidinase-related protein 4 (DRP-4) (Collapsin response mediator protein 3) (CRMP-3) (UNC33-like phosphoprotein 4) (ULIP-4)	DPYSL4 CRMP3 ULIP4	Homo sapiens (Human)	572
O14556	reviewed	G3PT_HUMAN	Glyceraldehyde-3-phosphate dehydrogenase, testis-specific (EC 1.2.1.12) (Spermatogenic cell-specific glyceraldehyde 3-phosphate dehydrogenase 2) (GAPDH-2) (Spermatogenic glyceraldehyde-3-phosphate dehydrogenase)	GAPDHS GAPD2 GAPDH2 GAPDS HSD-35 HSD35	Homo sapiens (Human)	408
O14558	reviewed	HSPB6_HUMAN	Heat shock protein beta-6 (HspB6) (Heat shock 20 kDa-like protein p20)	HSPB6	Homo sapiens (Human)	160
O14576	reviewed	DC1I1_HUMAN	Cytoplasmic dynein 1 intermediate chain 1 (Cytoplasmic dynein intermediate chain 1) (Dynein intermediate chain 1, cytosolic) (DH IC-1)	DYNC1I1 DNCI1 DNCIC1	Homo sapiens (Human)	645
O14578	reviewed	CTRO_HUMAN	Citron Rho-interacting kinase (CRIK) (EC 2.7.11.1) (Serine/threonine-protein kinase 21)	CIT CRIK KIAA0949 STK21	Homo sapiens (Human)	2027
O14579	reviewed	COPE_HUMAN	Coatomer subunit epsilon (Epsilon-coat protein) (Epsilon-COP)	COPE	Homo sapiens (Human)	308
O14593	reviewed	RFXK_HUMAN	DNA-binding protein RFXANK (Ankyrin repeat family A protein 1) (Regulatory factor X subunit B) (RFX-B) (Regulatory factor X-associated ankyrin-containing protein)	RFXANK ANKRA1 RFXB	Homo sapiens (Human)	260
O14613	reviewed	BORG1_HUMAN	Cdc42 effector protein 2 (Binder of Rho GTPases 1)	CDC42EP2 BORG1 CEP2	Homo sapiens (Human)	210
O14617	reviewed	AP3D1_HUMAN	AP-3 complex subunit delta-1 (AP-3 complex subunit delta) (Adaptor-related protein complex 3 subunit delta-1) (Delta-adaptin)	AP3D1 PRO0039	Homo sapiens (Human)	1153
O14618	reviewed	CCS_HUMAN	Copper chaperone for superoxide dismutase (Superoxide dismutase copper chaperone)	CCS	Homo sapiens (Human)	274
O14639	reviewed	ABLM1_HUMAN	Actin-binding LIM protein 1 (abLIM-1) (Actin-binding LIM protein family member 1) (Actin-binding double zinc finger protein) (LIMAB1) (Limatin)	ABLIM1 ABLIM KIAA0059 LIMAB1	Homo sapiens (Human)	778
O14640	reviewed	DVL1_HUMAN	Segment polarity protein dishevelled homolog DVL-1 (Dishevelled-1) (DSH homolog 1)	DVL1	Homo sapiens (Human)	695
O14641	reviewed	DVL2_HUMAN	Segment polarity protein dishevelled homolog DVL-2 (Dishevelled-2) (DSH homolog 2)	DVL2	Homo sapiens (Human)	736
O14645	reviewed	IDLC_HUMAN	Axonemal dynein light intermediate polypeptide 1 (Inner dynein arm light chain, axonemal) (hp28)	DNALI1	Homo sapiens (Human)	258
O14646	reviewed	CHD1_HUMAN	Chromodomain-helicase-DNA-binding protein 1 (CHD-1) (EC 3.6.4.12) (ATP-dependent helicase CHD1)	CHD1	Homo sapiens (Human)	1710
O14656	reviewed	TOR1A_HUMAN	Torsin-1A (Dystonia 1 protein) (Torsin ATPase-1A) (EC 3.6.4.-) (Torsin family 1 member A)	TOR1A DQ2 DYT1 TA TORA	Homo sapiens (Human)	332
O14662	reviewed	STX16_HUMAN	Syntaxin-16 (Syn16)	STX16	Homo sapiens (Human)	325
O14672	reviewed	ADA10_HUMAN	Disintegrin and metalloproteinase domain-containing protein 10 (ADAM 10) (EC 3.4.24.81) (CDw156) (Kuzbanian protein homolog) (Mammalian disintegrin-metalloprotease) (CD antigen CD156c)	ADAM10 KUZ MADM	Homo sapiens (Human)	748
O14681	reviewed	EI24_HUMAN	Etoposide-induced protein 2.4 homolog (p53-induced gene 8 protein)	EI24 PIG8	Homo sapiens (Human)	340
O14682	reviewed	ENC1_HUMAN	Ectoderm-neural cortex protein 1 (ENC-1) (Kelch-like protein 37) (Nuclear matrix protein NRP/B) (p53-induced gene 10 protein)	ENC1 KLHL37 NRPB PIG10	Homo sapiens (Human)	589
O14684	reviewed	PTGES_HUMAN	Prostaglandin E synthase (EC 5.3.99.3) (Glutathione peroxidase PTGES) (EC 1.11.1.-) (Glutathione transferase PTGES) (EC 2.5.1.18) (Microsomal glutathione S-transferase 1-like 1) (MGST1-L1) (Microsomal prostaglandin E synthase 1) (MPGES-1) (p53-induced gene 12 protein)	PTGES MGST1L1 MPGES1 PGES PIG12	Homo sapiens (Human)	152
O14713	reviewed	ITBP1_HUMAN	Integrin beta-1-binding protein 1 (Integrin cytoplasmic domain-associated protein 1) (ICAP-1)	ITGB1BP1 ICAP1	Homo sapiens (Human)	200
O14717	reviewed	TRDMT_HUMAN	tRNA (cytosine(38)-C(5))-methyltransferase (EC 2.1.1.204) (DNA (cytosine-5)-methyltransferase-like protein 2) (Dnmt2) (DNA methyltransferase homolog HsaIIP) (DNA MTase homolog HsaIIP) (M.HsaIIP) (PuMet)	TRDMT1 DNMT2	Homo sapiens (Human)	391
O14727	reviewed	APAF_HUMAN	Apoptotic protease-activating factor 1 (APAF-1)	APAF1 KIAA0413	Homo sapiens (Human)	1248
O14730	reviewed	RIOK3_HUMAN	Serine/threonine-protein kinase RIO3 (EC 2.7.11.1) (RIO kinase 3) (sudD homolog)	RIOK3 SUDD	Homo sapiens (Human)	519
O14732	reviewed	IMPA2_HUMAN	Inositol monophosphatase 2 (IMP 2) (IMPase 2) (EC 3.1.3.25) (Inositol-1(or 4)-monophosphatase 2) (Myo-inositol monophosphatase A2)	IMPA2 IMP.18P	Homo sapiens (Human)	288
O14733	reviewed	MP2K7_HUMAN	Dual specificity mitogen-activated protein kinase kinase 7 (MAP kinase kinase 7) (MAPKK 7) (EC 2.7.12.2) (JNK-activating kinase 2) (MAPK/ERK kinase 7) (MEK 7) (Stress-activated protein kinase kinase 4) (SAPK kinase 4) (SAPKK-4) (SAPKK4) (c-Jun N-terminal kinase kinase 2) (JNK kinase 2) (JNKK 2)	MAP2K7 JNKK2 MEK7 MKK7 PRKMK7 SKK4	Homo sapiens (Human)	419
O14744	reviewed	ANM5_HUMAN	Protein arginine N-methyltransferase 5 (PRMT5) (EC 2.1.1.320) (72 kDa ICln-binding protein) (Histone-arginine N-methyltransferase PRMT5) (Jak-binding protein 1) (Shk1 kinase-binding protein 1 homolog) (SKB1 homolog) (SKB1Hs) [Cleaved into: Protein arginine N-methyltransferase 5, N-terminally processed]	PRMT5 HRMT1L5 IBP72 JBP1 SKB1	Homo sapiens (Human)	637
O14745	reviewed	NHRF1_HUMAN	Na(+)/H(+) exchange regulatory cofactor NHE-RF1 (NHERF-1) (Ezrin-radixin-moesin-binding phosphoprotein 50) (EBP50) (Regulatory cofactor of Na(+)/H(+) exchanger) (Sodium-hydrogen exchanger regulatory factor 1) (Solute carrier family 9 isoform A3 regulatory factor 1)	SLC9A3R1 NHERF NHERF1	Homo sapiens (Human)	358
O14746	reviewed	TERT_HUMAN	Telomerase reverse transcriptase (EC 2.7.7.49) (HEST2) (Telomerase catalytic subunit) (Telomerase-associated protein 2) (TP2)	TERT EST2 TCS1 TRT	Homo sapiens (Human)	1132
O14757	reviewed	CHK1_HUMAN	Serine/threonine-protein kinase Chk1 (EC 2.7.11.1) (CHK1 checkpoint homolog) (Cell cycle checkpoint kinase) (Checkpoint kinase-1)	CHEK1 CHK1	Homo sapiens (Human)	476
O14770	reviewed	MEIS2_HUMAN	Homeobox protein Meis2 (Meis1-related protein 1)	MEIS2 MRG1	Homo sapiens (Human)	477
O14772	reviewed	FPGT_HUMAN	Fucose-1-phosphate guanylyltransferase (EC 2.7.7.30) (GDP-L-fucose diphosphorylase) (GDP-L-fucose pyrophosphorylase)	FPGT GFPP	Homo sapiens (Human)	607
O14782	reviewed	KIF3C_HUMAN	Kinesin-like protein KIF3C	KIF3C	Homo sapiens (Human)	793
O14786	reviewed	NRP1_HUMAN	Neuropilin-1 (Vascular endothelial cell growth factor 165 receptor) (CD antigen CD304)	NRP1 NRP VEGF165R	Homo sapiens (Human)	923
O14787	reviewed	TNPO2_HUMAN	Transportin-2 (Karyopherin beta-2b)	TNPO2	Homo sapiens (Human)	897
O14788	reviewed	TNF11_HUMAN	Tumor necrosis factor ligand superfamily member 11 (Osteoclast differentiation factor) (ODF) (Osteoprotegerin ligand) (OPGL) (Receptor activator of nuclear factor kappa-B ligand) (RANKL) (TNF-related activation-induced cytokine) (TRANCE) (CD antigen CD254) [Cleaved into: Tumor necrosis factor ligand superfamily member 11, membrane form; Tumor necrosis factor ligand superfamily member 11, soluble …	TNFSF11 OPGL RANKL TRANCE	Homo sapiens (Human)	317
O14795	reviewed	UN13B_HUMAN	Protein unc-13 homolog B (Munc13-2) (munc13)	UNC13B UNC13	Homo sapiens (Human)	1591
O14810	reviewed	CPLX1_HUMAN	Complexin-1 (Complexin I) (CPX I) (Synaphin-2)	CPLX1	Homo sapiens (Human)	134
O14818	reviewed	PSA7_HUMAN	Proteasome subunit alpha type-7 (Proteasome subunit RC6-1) (Proteasome subunit XAPC7)	PSMA7 HSPC	Homo sapiens (Human)	248
O14827	reviewed	RGRF2_HUMAN	Ras-specific guanine nucleotide-releasing factor 2 (Ras-GRF2) (Ras guanine nucleotide exchange factor 2)	RASGRF2 GRF2	Homo sapiens (Human)	1237
O14830	reviewed	PPE2_HUMAN	Serine/threonine-protein phosphatase with EF-hands 2 (PPEF-2) (EC 3.1.3.16)	PPEF2	Homo sapiens (Human)	753
O14862	reviewed	AIM2_HUMAN	Interferon-inducible protein AIM2 (Absent in melanoma 2)	AIM2	Homo sapiens (Human)	343
O14879	reviewed	IFIT3_HUMAN	Interferon-induced protein with tetratricopeptide repeats 3 (IFIT-3) (CIG49) (ISG-60) (Interferon-induced 60 kDa protein) (IFI-60K) (Interferon-induced protein with tetratricopeptide repeats 4) (IFIT-4) (Retinoic acid-induced gene G protein) (P60) (RIG-G)	IFIT3 CIG-49 IFI60 IFIT4 ISG60	Homo sapiens (Human)	490
O14893	reviewed	GEMI2_HUMAN	Gem-associated protein 2 (Gemin-2) (Component of gems 2) (Survival of motor neuron protein-interacting protein 1) (SMN-interacting protein 1)	GEMIN2 SIP1	Homo sapiens (Human)	280
O14896	reviewed	IRF6_HUMAN	Interferon regulatory factor 6 (IRF-6)	IRF6	Homo sapiens (Human)	467
O14907	reviewed	TX1B3_HUMAN	Tax1-binding protein 3 (Glutaminase-interacting protein 3) (Tax interaction protein 1) (TIP-1) (Tax-interacting protein 1)	TAX1BP3 TIP1	Homo sapiens (Human)	124
O14908	reviewed	GIPC1_HUMAN	PDZ domain-containing protein GIPC1 (GAIP C-terminus-interacting protein) (RGS-GAIP-interacting protein) (RGS19-interacting protein 1) (Synectin) (Tax interaction protein 2) (TIP-2)	GIPC1 C19orf3 GIPC RGS19IP1	Homo sapiens (Human)	333
O14920	reviewed	IKKB_HUMAN	Inhibitor of nuclear factor kappa-B kinase subunit beta (I-kappa-B-kinase beta) (IKK-B) (IKK-beta) (IkBKB) (EC 2.7.11.10) (I-kappa-B kinase 2) (IKK2) (Nuclear factor NF-kappa-B inhibitor kinase beta) (NFKBIKB) (Serine/threonine protein kinase IKBKB) (EC 2.7.11.1)	IKBKB IKKB	Homo sapiens (Human)	756
O14924	reviewed	RGS12_HUMAN	Regulator of G-protein signaling 12 (RGS12)	RGS12	Homo sapiens (Human)	1447
O14926	reviewed	FSCN2_HUMAN	Fascin-2 (Retinal fascin)	FSCN2	Homo sapiens (Human)	492
O14929	reviewed	HAT1_HUMAN	Histone acetyltransferase type B catalytic subunit (EC 2.3.1.48) (Histone acetyltransferase 1)	HAT1 KAT1	Homo sapiens (Human)	419
O14936	reviewed	CSKP_HUMAN	Peripheral plasma membrane protein CASK (hCASK) (EC 2.7.11.1) (Calcium/calmodulin-dependent serine protein kinase) (Protein lin-2 homolog)	CASK LIN2	Homo sapiens (Human)	926
O14960	reviewed	LECT2_HUMAN	Leukocyte cell-derived chemotaxin-2 (LECT-2) (hLECT2)	LECT2	Homo sapiens (Human)	151
O14964	reviewed	HGS_HUMAN	Hepatocyte growth factor-regulated tyrosine kinase substrate (Hrs) (Protein pp110)	HGS HRS	Homo sapiens (Human)	777
O14965	reviewed	AURKA_HUMAN	Aurora kinase A (EC 2.7.11.1) (Aurora 2) (Aurora/IPL1-related kinase 1) (ARK-1) (Aurora-related kinase 1) (Breast tumor-amplified kinase) (Ipl1- and aurora-related kinase 1) (Serine/threonine-protein kinase 15) (Serine/threonine-protein kinase 6) (Serine/threonine-protein kinase Ayk1) (Serine/threonine-protein kinase aurora-A)	AURKA AIK AIRK1 ARK1 AURA AYK1 BTAK IAK1 STK15 STK6	Homo sapiens (Human)	403
O14966	reviewed	RAB7L_HUMAN	Ras-related protein Rab-7L1 (Rab-7-like protein 1) (Ras-related protein Rab-29)	RAB29 RAB7L1	Homo sapiens (Human)	203
O14974	reviewed	MYPT1_HUMAN	Protein phosphatase 1 regulatory subunit 12A (Myosin phosphatase-targeting subunit 1) (Myosin phosphatase target subunit 1) (Protein phosphatase myosin-binding subunit)	PPP1R12A MBS MYPT1	Homo sapiens (Human)	1030
O14976	reviewed	GAK_HUMAN	Cyclin-G-associated kinase (EC 2.7.11.1)	GAK	Homo sapiens (Human)	1311
O14979	reviewed	HNRDL_HUMAN	Heterogeneous nuclear ribonucleoprotein D-like (hnRNP D-like) (hnRNP DL) (AU-rich element RNA-binding factor) (JKT41-binding protein) (Protein laAUF1)	HNRNPDL HNRPDL JKTBP	Homo sapiens (Human)	420
O14980	reviewed	XPO1_HUMAN	Exportin-1 (Exp1) (Chromosome region maintenance 1 protein homolog)	XPO1 CRM1	Homo sapiens (Human)	1071
O14986	reviewed	PI51B_HUMAN	Phosphatidylinositol 4-phosphate 5-kinase type-1 beta (PIP5K1-beta) (PtdIns(4)P-5-kinase 1 beta) (EC 2.7.1.68) (Phosphatidylinositol 4-phosphate 5-kinase type I beta) (PIP5KIbeta) (Protein STM-7) (Type I phosphatidylinositol 4-phosphate 5-kinase beta)	PIP5K1B STM7	Homo sapiens (Human)	540
O15018	reviewed	PDZD2_HUMAN	PDZ domain-containing protein 2 (Activated in prostate cancer protein) (PDZ domain-containing protein 3) [Cleaved into: Processed PDZ domain-containing protein 2]	PDZD2 AIPC KIAA0300 PDZK3	Homo sapiens (Human)	2839
O15020	reviewed	SPTN2_HUMAN	Spectrin beta chain, non-erythrocytic 2 (Beta-III spectrin) (Spinocerebellar ataxia 5 protein)	SPTBN2 KIAA0302 SCA5	Homo sapiens (Human)	2390
O15021	reviewed	MAST4_HUMAN	Microtubule-associated serine/threonine-protein kinase 4 (EC 2.7.11.1)	MAST4 KIAA0303	Homo sapiens (Human)	2623
O15027	reviewed	SC16A_HUMAN	Protein transport protein Sec16A (SEC16 homolog A) (p250)	SEC16A KIAA0310 SEC16 SEC16L	Homo sapiens (Human)	2357
O15055	reviewed	PER2_HUMAN	Period circadian protein homolog 2 (hPER2) (Circadian clock protein PERIOD 2)	PER2 KIAA0347	Homo sapiens (Human)	1255
O15056	reviewed	SYNJ2_HUMAN	Synaptojanin-2 (EC 3.1.3.36) (Synaptic inositol 1,4,5-trisphosphate 5-phosphatase 2)	SYNJ2 KIAA0348	Homo sapiens (Human)	1496
O15061	reviewed	SYNEM_HUMAN	Synemin (Desmuslin)	SYNM DMN KIAA0353 SYN	Homo sapiens (Human)	1565
O15066	reviewed	KIF3B_HUMAN	Kinesin-like protein KIF3B (HH0048) (Microtubule plus end-directed kinesin motor 3B) [Cleaved into: Kinesin-like protein KIF3B, N-terminally processed]	KIF3B KIAA0359	Homo sapiens (Human)	747
O15067	reviewed	PUR4_HUMAN	Phosphoribosylformylglycinamidine synthase (FGAM synthase) (FGAMS) (EC 6.3.5.3) (Formylglycinamide ribonucleotide amidotransferase) (FGAR amidotransferase) (FGAR-AT) (Formylglycinamide ribotide amidotransferase) (Phosphoribosylformylglycineamide amidotransferase)	PFAS KIAA0361	Homo sapiens (Human)	1338
O15068	reviewed	MCF2L_HUMAN	Guanine nucleotide exchange factor DBS (DBL's big sister) (MCF2-transforming sequence-like protein)	MCF2L KIAA0362 OST	Homo sapiens (Human)	1137
O15078	reviewed	CE290_HUMAN	Centrosomal protein of 290 kDa (Cep290) (Bardet-Biedl syndrome 14 protein) (Cancer/testis antigen 87) (CT87) (Nephrocystin-6) (Tumor antigen se2-2)	CEP290 BBS14 KIAA0373 NPHP6	Homo sapiens (Human)	2479
O15083	reviewed	ERC2_HUMAN	ERC protein 2	ERC2 KIAA0378	Homo sapiens (Human)	957
O15085	reviewed	ARHGB_HUMAN	Rho guanine nucleotide exchange factor 11 (PDZ-RhoGEF)	ARHGEF11 KIAA0380	Homo sapiens (Human)	1522
O15105	reviewed	SMAD7_HUMAN	Mothers against decapentaplegic homolog 7 (MAD homolog 7) (Mothers against DPP homolog 7) (Mothers against decapentaplegic homolog 8) (MAD homolog 8) (Mothers against DPP homolog 8) (SMAD family member 7) (SMAD 7) (Smad7) (hSMAD7)	SMAD7 MADH7 MADH8	Homo sapiens (Human)	426
O15111	reviewed	IKKA_HUMAN	Inhibitor of nuclear factor kappa-B kinase subunit alpha (I-kappa-B kinase alpha) (IKK-A) (IKK-alpha) (IkBKA) (IkappaB kinase) (EC 2.7.11.10) (Conserved helix-loop-helix ubiquitous kinase) (I-kappa-B kinase 1) (IKK1) (Nuclear factor NF-kappa-B inhibitor kinase alpha) (NFKBIKA) (Transcription factor 16) (TCF-16)	CHUK IKKA TCF16	Homo sapiens (Human)	745
O15116	reviewed	LSM1_HUMAN	U6 snRNA-associated Sm-like protein LSm1 (Cancer-associated Sm-like) (Small nuclear ribonuclear CaSm)	LSM1 CASM	Homo sapiens (Human)	133
O15117	reviewed	FYB1_HUMAN	FYN-binding protein 1 (Adhesion and degranulation promoting adaptor protein) (ADAP) (FYB-120/130) (p120/p130) (FYN-T-binding protein) (SLAP-130) (SLP-76-associated phosphoprotein)	FYB1 FYB SLAP130	Homo sapiens (Human)	783
O15131	reviewed	IMA6_HUMAN	Importin subunit alpha-6 (Karyopherin subunit alpha-5)	KPNA5	Homo sapiens (Human)	539
O15143	reviewed	ARC1B_HUMAN	Actin-related protein 2/3 complex subunit 1B (Arp2/3 complex 41 kDa subunit) (p41-ARC)	ARPC1B ARC41	Homo sapiens (Human)	372
O15144	reviewed	ARPC2_HUMAN	Actin-related protein 2/3 complex subunit 2 (Arp2/3 complex 34 kDa subunit) (p34-ARC)	ARPC2 ARC34 PRO2446	Homo sapiens (Human)	300
O15145	reviewed	ARPC3_HUMAN	Actin-related protein 2/3 complex subunit 3 (Arp2/3 complex 21 kDa subunit) (p21-ARC)	ARPC3 ARC21	Homo sapiens (Human)	178
O15162	reviewed	PLS1_HUMAN	Phospholipid scramblase 1 (PL scramblase 1) (Ca(2+)-dependent phospholipid scramblase 1) (Erythrocyte phospholipid scramblase) (Mg(2+)-dependent nuclease) (EC 3.1.-.-) (MmTRA1b)	PLSCR1	Homo sapiens (Human)	318
O15164	reviewed	TIF1A_HUMAN	Transcription intermediary factor 1-alpha (TIF1-alpha) (EC 2.3.2.27) (E3 ubiquitin-protein ligase TRIM24) (RING finger protein 82) (RING-type E3 ubiquitin transferase TIF1-alpha) (Tripartite motif-containing protein 24)	TRIM24 RNF82 TIF1 TIF1A	Homo sapiens (Human)	1050
O15169	reviewed	AXIN1_HUMAN	Axin-1 (Axis inhibition protein 1) (hAxin)	AXIN1 AXIN	Homo sapiens (Human)	862
O15182	reviewed	CETN3_HUMAN	Centrin-3	CETN3 CEN3	Homo sapiens (Human)	167
O15198	reviewed	SMAD9_HUMAN	Mothers against decapentaplegic homolog 9 (MAD homolog 9) (Mothers against DPP homolog 9) (Madh6) (SMAD family member 9) (SMAD 9) (Smad9)	SMAD9 MADH6 MADH9 SMAD8	Homo sapiens (Human)	467
O15205	reviewed	UBD_HUMAN	Ubiquitin D (Diubiquitin) (Ubiquitin-like protein FAT10)	UBD FAT10	Homo sapiens (Human)	165
O15217	reviewed	GSTA4_HUMAN	Glutathione S-transferase A4 (EC 2.5.1.18) (GST class-alpha member 4) (Glutathione S-transferase A4-4)	GSTA4	Homo sapiens (Human)	222
O15231	reviewed	ZN185_HUMAN	Zinc finger protein 185 (LIM domain protein ZNF185) (P1-A)	ZNF185	Homo sapiens (Human)	689
O15234	reviewed	CASC3_HUMAN	Protein CASC3 (Cancer susceptibility candidate gene 3 protein) (Metastatic lymph node gene 51 protein) (MLN 51) (Protein barentsz) (Btz)	CASC3 MLN51	Homo sapiens (Human)	703
O15247	reviewed	CLIC2_HUMAN	Chloride intracellular channel protein 2 (XAP121)	CLIC2	Homo sapiens (Human)	247
O15259	reviewed	NPHP1_HUMAN	Nephrocystin-1 (Juvenile nephronophthisis 1 protein)	NPHP1 NPH1	Homo sapiens (Human)	732
O15265	reviewed	ATX7_HUMAN	Ataxin-7 (Spinocerebellar ataxia type 7 protein)	ATXN7 SCA7	Homo sapiens (Human)	892
O15273	reviewed	TELT_HUMAN	Telethonin (Titin cap protein)	TCAP	Homo sapiens (Human)	167
O15287	reviewed	FANCG_HUMAN	Fanconi anemia group G protein (Protein FACG) (DNA repair protein XRCC9)	FANCG XRCC9	Homo sapiens (Human)	622
O15294	reviewed	OGT1_HUMAN	UDP-N-acetylglucosamine--peptide N-acetylglucosaminyltransferase 110 kDa subunit (EC 2.4.1.255) (O-GlcNAc transferase subunit p110) (O-linked N-acetylglucosamine transferase 110 kDa subunit) (OGT)	OGT	Homo sapiens (Human)	1046
O15296	reviewed	LX15B_HUMAN	Polyunsaturated fatty acid lipoxygenase ALOX15B (15-lipoxygenase 2) (15-LOX-2) (Arachidonate 15-lipoxygenase B) (15-LOX-B) (EC 1.13.11.33) (Arachidonate 15-lipoxygenase type II) (Linoleate 13-lipoxygenase 15-LOb) (EC 1.13.11.-)	ALOX15B	Homo sapiens (Human)	676
O15297	reviewed	PPM1D_HUMAN	Protein phosphatase 1D (EC 3.1.3.16) (Protein phosphatase 2C isoform delta) (PP2C-delta) (Protein phosphatase magnesium-dependent 1 delta) (p53-induced protein phosphatase 1)	PPM1D WIP1	Homo sapiens (Human)	605
O15304	reviewed	SIVA_HUMAN	Apoptosis regulatory protein Siva (CD27-binding protein) (CD27BP)	SIVA1 SIVA	Homo sapiens (Human)	175
O15305	reviewed	PMM2_HUMAN	Phosphomannomutase 2 (PMM 2) (EC 5.4.2.8)	PMM2	Homo sapiens (Human)	246
O15318	reviewed	RPC7_HUMAN	DNA-directed RNA polymerase III subunit RPC7 (RNA polymerase III subunit C7) (DNA-directed RNA polymerase III subunit G) (RNA polymerase III 32 kDa apha subunit) (RPC32-alpha) (RNA polymerase III 32 kDa subunit) (RPC32)	POLR3G	Homo sapiens (Human)	223
O15344	reviewed	TRI18_HUMAN	E3 ubiquitin-protein ligase Midline-1 (EC 2.3.2.27) (Midin) (Putative transcription factor XPRF) (RING finger protein 59) (RING finger protein Midline-1) (RING-type E3 ubiquitin transferase Midline-1) (Tripartite motif-containing protein 18)	MID1 FXY RNF59 TRIM18 XPRF	Homo sapiens (Human)	667
O15347	reviewed	HMGB3_HUMAN	High mobility group protein B3 (High mobility group protein 2a) (HMG-2a) (High mobility group protein 4) (HMG-4)	HMGB3 HMG2A HMG4	Homo sapiens (Human)	200
O15350	reviewed	P73_HUMAN	Tumor protein p73 (p53-like transcription factor) (p53-related protein)	TP73 P73	Homo sapiens (Human)	636
O15355	reviewed	PPM1G_HUMAN	Protein phosphatase 1G (EC 3.1.3.16) (Protein phosphatase 1C) (Protein phosphatase 2C isoform gamma) (PP2C-gamma) (Protein phosphatase magnesium-dependent 1 gamma)	PPM1G PPM1C	Homo sapiens (Human)	546
O15357	reviewed	SHIP2_HUMAN	Phosphatidylinositol 3,4,5-trisphosphate 5-phosphatase 2 (EC 3.1.3.86) (Inositol polyphosphate phosphatase-like protein 1) (INPPL-1) (Protein 51C) (SH2 domain-containing inositol 5'-phosphatase 2) (SH2 domain-containing inositol phosphatase 2) (SHIP-2)	INPPL1 SHIP2	Homo sapiens (Human)	1258
O15360	reviewed	FANCA_HUMAN	Fanconi anemia group A protein (Protein FACA)	FANCA FAA FACA FANCH	Homo sapiens (Human)	1455
O15371	reviewed	EIF3D_HUMAN	Eukaryotic translation initiation factor 3 subunit D (eIF3d) (Eukaryotic translation initiation factor 3 subunit 7) (eIF-3-zeta) (eIF3 p66)	EIF3D EIF3S7	Homo sapiens (Human)	548
O15372	reviewed	EIF3H_HUMAN	Eukaryotic translation initiation factor 3 subunit H (eIF3h) (Eukaryotic translation initiation factor 3 subunit 3) (eIF-3-gamma) (eIF3 p40 subunit)	EIF3H EIF3S3	Homo sapiens (Human)	352
O15379	reviewed	HDAC3_HUMAN	Histone deacetylase 3 (HD3) (EC 3.5.1.98) (Protein deacetylase HDAC3) (EC 3.5.1.-) (Protein deacylase HDAC3) (EC 3.5.1.-) (RPD3-2) (SMAP45)	HDAC3	Homo sapiens (Human)	428
O15392	reviewed	BIRC5_HUMAN	Baculoviral IAP repeat-containing protein 5 (Apoptosis inhibitor 4) (Apoptosis inhibitor survivin)	BIRC5 API4 IAP4	Homo sapiens (Human)	142
O15397	reviewed	IPO8_HUMAN	Importin-8 (Imp8) (Ran-binding protein 8) (RanBP8)	IPO8 RANBP8	Homo sapiens (Human)	1037
O15481	reviewed	MAGB4_HUMAN	Melanoma-associated antigen B4 (MAGE-B4 antigen)	MAGEB4	Homo sapiens (Human)	346
O15498	reviewed	YKT6_HUMAN	Synaptobrevin homolog YKT6 (EC 2.3.1.-)	YKT6	Homo sapiens (Human)	198
O15511	reviewed	ARPC5_HUMAN	Actin-related protein 2/3 complex subunit 5 (Arp2/3 complex 16 kDa subunit) (p16-ARC)	ARPC5 ARC16	Homo sapiens (Human)	151
O15516	reviewed	CLOCK_HUMAN	Circadian locomoter output cycles protein kaput (hCLOCK) (EC 2.3.1.48) (Class E basic helix-loop-helix protein 8) (bHLHe8)	CLOCK BHLHE8 KIAA0334	Homo sapiens (Human)	846
O15523	reviewed	DDX3Y_HUMAN	ATP-dependent RNA helicase DDX3Y (EC 3.6.4.13) (DEAD box protein 3, Y-chromosomal)	DDX3Y DBY	Homo sapiens (Human)	660
O15530	reviewed	PDPK1_HUMAN	3-phosphoinositide-dependent protein kinase 1 (hPDK1) (EC 2.7.11.1)	PDPK1 PDK1	Homo sapiens (Human)	556
O15534	reviewed	PER1_HUMAN	Period circadian protein homolog 1 (hPER1) (Circadian clock protein PERIOD 1) (Circadian pacemaker protein Rigui)	PER1 KIAA0482 PER RIGUI	Homo sapiens (Human)	1290
O15540	reviewed	FABP7_HUMAN	Fatty acid-binding protein, brain (Brain lipid-binding protein) (BLBP) (Brain-type fatty acid-binding protein) (B-FABP) (Fatty acid-binding protein 7) (Mammary-derived growth inhibitor related)	FABP7 BLBP FABPB MRG	Homo sapiens (Human)	132
O15553	reviewed	MEFV_HUMAN	Pyrin (Marenostrin)	MEFV MEF TRIM20	Homo sapiens (Human)	781
O43147	reviewed	SGSM2_HUMAN	Small G protein signaling modulator 2 (RUN and TBC1 domain-containing protein 1)	SGSM2 KIAA0397 RUTBC1	Homo sapiens (Human)	1006
O43150	reviewed	ASAP2_HUMAN	Arf-GAP with SH3 domain, ANK repeat and PH domain-containing protein 2 (Development and differentiation-enhancing factor 2) (Paxillin-associated protein with ARF GAP activity 3) (PAG3) (Pyk2 C-terminus-associated protein) (PAP)	ASAP2 DDEF2 KIAA0400	Homo sapiens (Human)	1006
O43151	reviewed	TET3_HUMAN	Methylcytosine dioxygenase TET3 (EC 1.14.11.n2)	TET3 KIAA0401	Homo sapiens (Human)	1795
O43156	reviewed	TTI1_HUMAN	TELO2-interacting protein 1 homolog (Protein SMG10)	TTI1 KIAA0406 SMG10	Homo sapiens (Human)	1089
O43164	reviewed	PJA2_HUMAN	E3 ubiquitin-protein ligase Praja-2 (Praja2) (EC 2.3.2.27) (RING finger protein 131) (RING-type E3 ubiquitin transferase Praja-2)	PJA2 KIAA0438 RNF131	Homo sapiens (Human)	708
O43166	reviewed	SI1L1_HUMAN	Signal-induced proliferation-associated 1-like protein 1 (SIPA1-like protein 1) (High-risk human papilloma viruses E6 oncoproteins targeted protein 1) (E6-targeted protein 1)	SIPA1L1 E6TP1 KIAA0440	Homo sapiens (Human)	1804
O43182	reviewed	RHG06_HUMAN	Rho GTPase-activating protein 6 (Rho-type GTPase-activating protein 6) (Rho-type GTPase-activating protein RhoGAPX-1)	ARHGAP6 RHOGAP6	Homo sapiens (Human)	974
O43189	reviewed	PHF1_HUMAN	PHD finger protein 1 (Protein PHF1) (hPHF1) (Polycomb-like protein 1) (hPCl1)	PHF1 PCL1	Homo sapiens (Human)	567
O43236	reviewed	SEPT4_HUMAN	Septin-4 (Bradeion beta) (Brain protein H5) (CE5B3 beta) (Cell division control-related protein 2) (hCDCREL-2) (Peanut-like protein 2)	SEPTIN4 C17orf47 PNUTL2 SEP4 SEPT4 hucep-7	Homo sapiens (Human)	478
O43237	reviewed	DC1L2_HUMAN	Cytoplasmic dynein 1 light intermediate chain 2 (Dynein light intermediate chain 2, cytosolic) (LIC-2) (LIC53/55)	DYNC1LI2 DNCLI2 LIC2	Homo sapiens (Human)	492
O43251	reviewed	RFOX2_HUMAN	RNA binding protein fox-1 homolog 2 (Fox-1 homolog B) (Hexaribonucleotide-binding protein 2) (RNA-binding motif protein 9) (RNA-binding protein 9) (Repressor of tamoxifen transcriptional activity)	RBFOX2 FOX2 HRNBP2 RBM9 RTA	Homo sapiens (Human)	390
O43255	reviewed	SIAH2_HUMAN	E3 ubiquitin-protein ligase SIAH2 (EC 2.3.2.27) (RING-type E3 ubiquitin transferase SIAH2) (Seven in absentia homolog 2) (Siah-2) (hSiah2)	SIAH2	Homo sapiens (Human)	324
O43264	reviewed	ZW10_HUMAN	Centromere/kinetochore protein zw10 homolog	ZW10	Homo sapiens (Human)	779
O43283	reviewed	M3K13_HUMAN	Mitogen-activated protein kinase kinase kinase 13 (EC 2.7.11.25) (Leucine zipper-bearing kinase) (Mixed lineage kinase) (MLK)	MAP3K13 LZK	Homo sapiens (Human)	966
O43293	reviewed	DAPK3_HUMAN	Death-associated protein kinase 3 (DAP kinase 3) (EC 2.7.11.1) (DAP-like kinase) (Dlk) (MYPT1 kinase) (Zipper-interacting protein kinase) (ZIP-kinase)	DAPK3 ZIPK	Homo sapiens (Human)	454
O43294	reviewed	TGFI1_HUMAN	Transforming growth factor beta-1-induced transcript 1 protein (Androgen receptor coactivator 55 kDa protein) (Androgen receptor-associated protein of 55 kDa) (Hydrogen peroxide-inducible clone 5 protein) (Hic-5)	TGFB1I1 ARA55	Homo sapiens (Human)	461
O43299	reviewed	AP5Z1_HUMAN	AP-5 complex subunit zeta-1 (Adaptor-related protein complex 5 zeta subunit) (Zeta5)	AP5Z1 KIAA0415 SPG48	Homo sapiens (Human)	807
O43303	reviewed	CP110_HUMAN	Centriolar coiled-coil protein of 110 kDa (Centrosomal protein of 110 kDa) (CP110) (Cep110)	CCP110 CEP110 CP110 KIAA0419	Homo sapiens (Human)	1012
O43307	reviewed	ARHG9_HUMAN	Rho guanine nucleotide exchange factor 9 (Collybistin) (PEM-2 homolog) (Rac/Cdc42 guanine nucleotide exchange factor 9)	ARHGEF9 ARHDH9 KIAA0424	Homo sapiens (Human)	516
O43310	reviewed	CTIF_HUMAN	CBP80/20-dependent translation initiation factor	CTIF KIAA0427	Homo sapiens (Human)	598
O43312	reviewed	MTSS1_HUMAN	Protein MTSS 1 (Metastasis suppressor YGL-1) (Metastasis suppressor protein 1) (Missing in metastasis protein)	MTSS1 KIAA0429 MIM	Homo sapiens (Human)	755
O43314	reviewed	VIP2_HUMAN	Inositol hexakisphosphate and diphosphoinositol-pentakisphosphate kinase 2 (EC 2.7.4.24) (Diphosphoinositol pentakisphosphate kinase 2) (Histidine acid phosphatase domain-containing protein 1) (InsP6 and PP-IP5 kinase 2) (VIP1 homolog 2) (hsVIP2)	PPIP5K2 HISPPD1 KIAA0433 VIP2	Homo sapiens (Human)	1243
O43318	reviewed	M3K7_HUMAN	Mitogen-activated protein kinase kinase kinase 7 (EC 2.7.11.25) (Transforming growth factor-beta-activated kinase 1) (TGF-beta-activated kinase 1)	MAP3K7 TAK1	Homo sapiens (Human)	606
O43324	reviewed	MCA3_HUMAN	Eukaryotic translation elongation factor 1 epsilon-1 (Aminoacyl tRNA synthetase complex-interacting multifunctional protein 3) (Elongation factor p18) (Multisynthase complex auxiliary component p18)	EEF1E1 AIMP3 P18	Homo sapiens (Human)	174
O43353	reviewed	RIPK2_HUMAN	Receptor-interacting serine/threonine-protein kinase 2 (EC 2.7.11.1) (CARD-containing interleukin-1 beta-converting enzyme-associated kinase) (CARD-containing IL-1 beta ICE-kinase) (RIP-like-interacting CLARP kinase) (Receptor-interacting protein 2) (RIP-2) (Tyrosine-protein kinase RIPK2) (EC 2.7.10.2)	RIPK2 CARDIAK RICK RIP2 UNQ277/PRO314/PRO34092	Homo sapiens (Human)	540
O43374	reviewed	RASL2_HUMAN	Ras GTPase-activating protein 4 (Calcium-promoted Ras inactivator) (Ras p21 protein activator 4) (RasGAP-activating-like protein 2)	RASA4 CAPRI GAPL KIAA0538	Homo sapiens (Human)	803
O43379	reviewed	WDR62_HUMAN	WD repeat-containing protein 62	WDR62 C19orf14	Homo sapiens (Human)	1518
O43390	reviewed	HNRPR_HUMAN	Heterogeneous nuclear ribonucleoprotein R (hnRNP R)	HNRNPR HNRPR	Homo sapiens (Human)	633
O43396	reviewed	TXNL1_HUMAN	Thioredoxin-like protein 1 (32 kDa thioredoxin-related protein)	TXNL1 TRP32 TXL TXNL	Homo sapiens (Human)	289
O43426	reviewed	SYNJ1_HUMAN	Synaptojanin-1 (EC 3.1.3.36) (Synaptic inositol 1,4,5-trisphosphate 5-phosphatase 1)	SYNJ1 KIAA0910	Homo sapiens (Human)	1573
O43447	reviewed	PPIH_HUMAN	Peptidyl-prolyl cis-trans isomerase H (PPIase H) (EC 5.2.1.8) (Rotamase H) (Small nuclear ribonucleoprotein particle-specific cyclophilin H) (CypH) (U-snRNP-associated cyclophilin SnuCyp-20) (USA-CYP)	PPIH CYP20 CYPH	Homo sapiens (Human)	177
O43462	reviewed	MBTP2_HUMAN	Membrane-bound transcription factor site-2 protease (EC 3.4.24.85) (Endopeptidase S2P) (Sterol regulatory element-binding proteins intramembrane protease) (SREBPs intramembrane protease)	MBTPS2 S2P	Homo sapiens (Human)	519
O43488	reviewed	ARK72_HUMAN	Aflatoxin B1 aldehyde reductase member 2 (EC 1.1.1.n11) (AFB1 aldehyde reductase 1) (AFB1-AR 1) (Aldoketoreductase 7) (Succinic semialdehyde reductase) (SSA reductase)	AKR7A2 AFAR AFAR1 AKR7	Homo sapiens (Human)	359
O43491	reviewed	E41L2_HUMAN	Band 4.1-like protein 2 (Erythrocyte membrane protein band 4.1-like 2) (Generally expressed protein 4.1) (4.1G)	EPB41L2	Homo sapiens (Human)	1005
O43497	reviewed	CAC1G_HUMAN	Voltage-dependent T-type calcium channel subunit alpha-1G (Cav3.1c) (NBR13) (Voltage-gated calcium channel subunit alpha Cav3.1)	CACNA1G KIAA1123	Homo sapiens (Human)	2377
O43502	reviewed	RA51C_HUMAN	DNA repair protein RAD51 homolog 3 (R51H3) (RAD51 homolog C) (RAD51-like protein 2)	RAD51C RAD51L2	Homo sapiens (Human)	376
O43504	reviewed	LTOR5_HUMAN	Ragulator complex protein LAMTOR5 (Hepatitis B virus X-interacting protein) (HBV X-interacting protein) (HBX-interacting protein) (Late endosomal/lysosomal adaptor and MAPK and MTOR activator 5)	LAMTOR5 HBXIP XIP	Homo sapiens (Human)	91
O43516	reviewed	WIPF1_HUMAN	WAS/WASL-interacting protein family member 1 (Protein PRPL-2) (Wiskott-Aldrich syndrome protein-interacting protein) (WASP-interacting protein)	WIPF1 WASPIP WIP	Homo sapiens (Human)	503
O43524	reviewed	FOXO3_HUMAN	Forkhead box protein O3 (AF6q21 protein) (Forkhead in rhabdomyosarcoma-like 1)	FOXO3 FKHRL1 FOXO3A	Homo sapiens (Human)	673
O43542	reviewed	XRCC3_HUMAN	DNA repair protein XRCC3 (X-ray repair cross-complementing protein 3)	XRCC3	Homo sapiens (Human)	346
O43543	reviewed	XRCC2_HUMAN	DNA repair protein XRCC2 (X-ray repair cross-complementing protein 2)	XRCC2	Homo sapiens (Human)	280
O43548	reviewed	TGM5_HUMAN	Protein-glutamine gamma-glutamyltransferase 5 (EC 2.3.2.13) (Transglutaminase X) (TG(X)) (TGX) (TGase X) (Transglutaminase-5) (TGase-5)	TGM5 TGMX	Homo sapiens (Human)	720
O43556	reviewed	SGCE_HUMAN	Epsilon-sarcoglycan (Epsilon-SG)	SGCE ESG UNQ433/PRO840	Homo sapiens (Human)	437
O43557	reviewed	TNF14_HUMAN	Tumor necrosis factor ligand superfamily member 14 (Herpes virus entry mediator ligand) (HVEM-L) (Herpesvirus entry mediator ligand) (CD antigen CD258) [Cleaved into: Tumor necrosis factor ligand superfamily member 14, membrane form; Tumor necrosis factor ligand superfamily member 14, soluble form]	TNFSF14 HVEML LIGHT UNQ391/PRO726	Homo sapiens (Human)	240
O43566	reviewed	RGS14_HUMAN	Regulator of G-protein signaling 14 (RGS14)	RGS14	Homo sapiens (Human)	566
O43572	reviewed	AKA10_HUMAN	A-kinase anchor protein 10, mitochondrial (AKAP-10) (Dual specificity A kinase-anchoring protein 2) (D-AKAP-2) (Protein kinase A-anchoring protein 10) (PRKA10)	AKAP10	Homo sapiens (Human)	662
O43586	reviewed	PPIP1_HUMAN	Proline-serine-threonine phosphatase-interacting protein 1 (PEST phosphatase-interacting protein 1) (CD2-binding protein 1) (H-PIP)	PSTPIP1 CD2BP1	Homo sapiens (Human)	416
O43592	reviewed	XPOT_HUMAN	Exportin-T (Exportin(tRNA)) (tRNA exportin)	XPOT	Homo sapiens (Human)	962
O43597	reviewed	SPY2_HUMAN	Protein sprouty homolog 2 (Spry-2)	SPRY2	Homo sapiens (Human)	315
O43598	reviewed	DNPH1_HUMAN	2'-deoxynucleoside 5'-phosphate N-hydrolase 1 (EC 3.2.2.-) (c-Myc-responsive protein RCL)	DNPH1 C6orf108 RCL	Homo sapiens (Human)	174
O43602	reviewed	DCX_HUMAN	Neuronal migration protein doublecortin (Doublin) (Lissencephalin-X) (Lis-X)	DCX DBCN LISX	Homo sapiens (Human)	365
O43609	reviewed	SPY1_HUMAN	Protein sprouty homolog 1 (Spry-1)	SPRY1	Homo sapiens (Human)	319
O43610	reviewed	SPY3_HUMAN	Protein sprouty homolog 3 (Spry-3) (Sprouty RTK signaling antagonist 3) (Sprouty3)	SPRY3	Homo sapiens (Human)	288
O43623	reviewed	SNAI2_HUMAN	Zinc finger protein SNAI2 (Neural crest transcription factor Slug) (Protein snail homolog 2)	SNAI2 SLUG SLUGH	Homo sapiens (Human)	268
O43639	reviewed	NCK2_HUMAN	Cytoplasmic protein NCK2 (Growth factor receptor-bound protein 4) (NCK adaptor protein 2) (Nck-2) (SH2/SH3 adaptor protein NCK-beta)	NCK2 GRB4	Homo sapiens (Human)	380
O43663	reviewed	PRC1_HUMAN	Protein regulator of cytokinesis 1	PRC1	Homo sapiens (Human)	620
O43665	reviewed	RGS10_HUMAN	Regulator of G-protein signaling 10 (RGS10)	RGS10	Homo sapiens (Human)	181
O43670	reviewed	ZN207_HUMAN	BUB3-interacting and GLEBS motif-containing protein ZNF207 (BuGZ) (hBuGZ) (Zinc finger protein 207)	ZNF207 BUGZ	Homo sapiens (Human)	478
O43681	reviewed	GET3_HUMAN	ATPase GET3 (EC 3.6.-.-) (Arsenical pump-driving ATPase) (Arsenite-stimulated ATPase) (Guided entry of tail-anchored proteins factor 3, ATPase) (Transmembrane domain recognition complex 40 kDa ATPase subunit) (hARSA-I) (hASNA-I)	GET3 ARSA ASNA1 TRC40	Homo sapiens (Human)	348
O43704	reviewed	ST1B1_HUMAN	Sulfotransferase 1B1 (ST1B1) (EC 2.8.2.1) (Sulfotransferase 1B2) (Sulfotransferase family cytosolic 1B member 1) (Thyroid hormone sulfotransferase)	SULT1B1 ST1B2 SULT1B2	Homo sapiens (Human)	296
O43707	reviewed	ACTN4_HUMAN	Alpha-actinin-4 (Non-muscle alpha-actinin 4)	ACTN4	Homo sapiens (Human)	911
O43708	reviewed	MAAI_HUMAN	Maleylacetoacetate isomerase (MAAI) (EC 5.2.1.2) (GSTZ1-1) (Glutathione S-transferase zeta 1) (EC 2.5.1.18)	GSTZ1 MAAI	Homo sapiens (Human)	216
O43709	reviewed	BUD23_HUMAN	Probable 18S rRNA (guanine-N(7))-methyltransferase (EC 2.1.1.-) (Bud site selection protein 23 homolog) (Metastasis-related methyltransferase 1) (Williams-Beuren syndrome chromosomal region 22 protein) (rRNA methyltransferase and ribosome maturation factor)	BUD23 MERM1 WBSCR22 HUSSY-03 PP3381	Homo sapiens (Human)	281
O43739	reviewed	CYH3_HUMAN	Cytohesin-3 (ARF nucleotide-binding site opener 3) (Protein ARNO3) (General receptor of phosphoinositides 1) (Grp1) (PH, SEC7 and coiled-coil domain-containing protein 3)	CYTH3 ARNO3 GRP1 PSCD3	Homo sapiens (Human)	400
O43745	reviewed	CHP2_HUMAN	Calcineurin B homologous protein 2 (Hepatocellular carcinoma-associated antigen 520)	CHP2 HCA520	Homo sapiens (Human)	196
O43747	reviewed	AP1G1_HUMAN	AP-1 complex subunit gamma-1 (Adaptor protein complex AP-1 subunit gamma-1) (Adaptor-related protein complex 1 subunit gamma-1) (Clathrin assembly protein complex 1 gamma-1 large chain) (Gamma1-adaptin) (Golgi adaptor HA1/AP1 adaptin subunit gamma-1)	AP1G1 ADTG CLAPG1	Homo sapiens (Human)	822
O43765	reviewed	SGTA_HUMAN	Small glutamine-rich tetratricopeptide repeat-containing protein alpha (Alpha-SGT) (Vpu-binding protein) (UBP)	SGTA SGT SGT1	Homo sapiens (Human)	313
O43768	reviewed	ENSA_HUMAN	Alpha-endosulfine (ARPP-19e)	ENSA	Homo sapiens (Human)	121
O43776	reviewed	SYNC_HUMAN	Asparagine--tRNA ligase, cytoplasmic (EC 6.1.1.22) (Asparaginyl-tRNA synthetase) (AsnRS) (Asparaginyl-tRNA synthetase 1)	NARS1 NARS NRS	Homo sapiens (Human)	548
O43781	reviewed	DYRK3_HUMAN	Dual specificity tyrosine-phosphorylation-regulated kinase 3 (EC 2.7.12.1) (Regulatory erythroid kinase) (REDK)	DYRK3	Homo sapiens (Human)	588
O43805	reviewed	SSNA1_HUMAN	Microtubule nucleation factor SSNA1 (Nuclear autoantigen of 14 kDa) (Sjoegren syndrome nuclear autoantigen 1)	SSNA1 NA14	Homo sapiens (Human)	119
O43808	reviewed	PM34_HUMAN	Peroxisomal membrane protein PMP34 (34 kDa peroxisomal membrane protein) (Solute carrier family 25 member 17)	SLC25A17 PMP34	Homo sapiens (Human)	307
O43809	reviewed	CPSF5_HUMAN	Cleavage and polyadenylation specificity factor subunit 5 (Cleavage and polyadenylation specificity factor 25 kDa subunit) (CPSF 25 kDa subunit) (Cleavage factor Im complex 25 kDa subunit) (CFIm25) (Nucleoside diphosphate-linked moiety X motif 21) (Nudix motif 21) (Nudix hydrolase 21) (Pre-mRNA cleavage factor Im 68 kDa subunit)	NUDT21 CFIM25 CPSF25 CPSF5	Homo sapiens (Human)	227
O43813	reviewed	LANC1_HUMAN	Glutathione S-transferase LANCL1 (EC 2.5.1.18) (40 kDa erythrocyte membrane protein) (p40) (LanC-like protein 1)	LANCL1 GPR69A	Homo sapiens (Human)	399
O43815	reviewed	STRN_HUMAN	Striatin	STRN	Homo sapiens (Human)	780
O43822	reviewed	CF410_HUMAN	Cilia- and flagella-associated protein 410 (C21orf-HUMF09G8.5) (Leucine-rich repeat-containing protein 76) (YF5/A2)	CFAP410 C21orf2 LRRC76	Homo sapiens (Human)	256
O43823	reviewed	AKAP8_HUMAN	A-kinase anchor protein 8 (AKAP-8) (A-kinase anchor protein 95 kDa) (AKAP 95)	AKAP8 AKAP95	Homo sapiens (Human)	692
O43865	reviewed	SAHH2_HUMAN	S-adenosylhomocysteine hydrolase-like protein 1 (DC-expressed AHCY-like molecule) (IP(3)Rs binding protein released with IP(3)) (IRBIT) (Putative adenosylhomocysteinase 2) (S-adenosyl-L-homocysteine hydrolase 2) (AdoHcyase 2)	AHCYL1 DCAL IRBIT XPVKONA	Homo sapiens (Human)	530
O43866	reviewed	CD5L_HUMAN	CD5 antigen-like (Apoptosis inhibitor expressed by macrophages) (hAIM) (CT-2) (IgM-associated peptide) (SP-alpha)	CD5L API6 UNQ203/PRO229	Homo sapiens (Human)	347
O43889	reviewed	CREB3_HUMAN	Cyclic AMP-responsive element-binding protein 3 (CREB-3) (cAMP-responsive element-binding protein 3) (Leucine zipper protein) (Luman) (Transcription factor LZIP-alpha) [Cleaved into: Processed cyclic AMP-responsive element-binding protein 3 (N-terminal Luman) (Transcriptionally active form)]	CREB3 LZIP	Homo sapiens (Human)	371
O43896	reviewed	KIF1C_HUMAN	Kinesin-like protein KIF1C	KIF1C KIAA0706	Homo sapiens (Human)	1103
O43900	reviewed	PRIC3_HUMAN	Prickle planar cell polarity protein 3 (LIM domain only protein 6) (LMO-6) (Prickle-like protein 3) (Pk3) (Triple LIM domain protein 6)	PRICKLE3 LMO6	Homo sapiens (Human)	615
O43903	reviewed	GAS2_HUMAN	Growth arrest-specific protein 2 (GAS-2)	GAS2	Homo sapiens (Human)	313
O43918	reviewed	AIRE_HUMAN	Autoimmune regulator (Autoimmune polyendocrinopathy candidiasis ectodermal dystrophy protein) (APECED protein)	AIRE APECED	Homo sapiens (Human)	545
O43924	reviewed	PDE6D_HUMAN	Retinal rod rhodopsin-sensitive cGMP 3',5'-cyclic phosphodiesterase subunit delta (GMP-PDE delta) (Protein p17)	PDE6D PDED	Homo sapiens (Human)	150
O43933	reviewed	PEX1_HUMAN	Peroxisomal ATPase PEX1 (EC 3.6.4.-) (Peroxin-1) (Peroxisome biogenesis disorder protein 1) (Peroxisome biogenesis factor 1)	PEX1	Homo sapiens (Human)	1283
O60216	reviewed	RAD21_HUMAN	Double-strand-break repair protein rad21 homolog (hHR21) (Nuclear matrix protein 1) (NXP-1) (SCC1 homolog) [Cleaved into: 64-kDa C-terminal product (64-kDa carboxy-terminal product) (65-kDa carboxy-terminal product)]	RAD21 HR21 KIAA0078 NXP1 SCC1	Homo sapiens (Human)	631
O60229	reviewed	KALRN_HUMAN	Kalirin (EC 2.7.11.1) (Huntingtin-associated protein-interacting protein) (Protein Duo) (Serine/threonine-protein kinase with Dbl- and pleckstrin homology domain)	KALRN DUET DUO HAPIP TRAD	Homo sapiens (Human)	2986
O60237	reviewed	MYPT2_HUMAN	Protein phosphatase 1 regulatory subunit 12B (Myosin phosphatase-targeting subunit 2) (Myosin phosphatase target subunit 2)	PPP1R12B MYPT2	Homo sapiens (Human)	982
O60259	reviewed	KLK8_HUMAN	Kallikrein-8 (hK8) (EC 3.4.21.118) (Neuropsin) (NP) (Ovasin) (Serine protease 19) (Serine protease TADG-14) (Tumor-associated differentially expressed gene 14 protein)	KLK8 NRPN PRSS19 TADG14 UNQ283/PRO322	Homo sapiens (Human)	260
O60260	reviewed	PRKN_HUMAN	E3 ubiquitin-protein ligase parkin (Parkin) (EC 2.3.2.31) (Parkin RBR E3 ubiquitin-protein ligase) (Parkinson juvenile disease protein 2) (Parkinson disease protein 2)	PRKN PARK2	Homo sapiens (Human)	465
O60266	reviewed	ADCY3_HUMAN	Adenylate cyclase type 3 (EC 4.6.1.1) (ATP pyrophosphate-lyase 3) (Adenylate cyclase type III) (AC-III) (Adenylate cyclase, olfactive type) (Adenylyl cyclase 3) (AC3)	ADCY3 KIAA0511	Homo sapiens (Human)	1144
O60271	reviewed	JIP4_HUMAN	C-Jun-amino-terminal kinase-interacting protein 4 (JIP-4) (JNK-interacting protein 4) (Cancer/testis antigen 89) (CT89) (Human lung cancer oncogene 6 protein) (HLC-6) (JNK-associated leucine-zipper protein) (JLP) (Mitogen-activated protein kinase 8-interacting protein 4) (Proliferation-inducing protein 6) (Protein highly expressed in testis) (PHET) (Sperm surface protein) (Sperm-associated antige…	SPAG9 HSS KIAA0516 MAPK8IP4 SYD1 HLC6	Homo sapiens (Human)	1321
O60282	reviewed	KIF5C_HUMAN	Kinesin heavy chain isoform 5C (EC 3.6.4.-) (Kinesin heavy chain neuron-specific 2) (Kinesin-1)	KIF5C KIAA0531 NKHC2	Homo sapiens (Human)	957
O60285	reviewed	NUAK1_HUMAN	NUAK family SNF1-like kinase 1 (EC 2.7.11.1) (AMPK-related protein kinase 5) (ARK5) (Omphalocele kinase 1)	NUAK1 ARK5 KIAA0537 OMPHK1	Homo sapiens (Human)	661
O60291	reviewed	MGRN1_HUMAN	E3 ubiquitin-protein ligase MGRN1 (EC 2.3.2.27) (Mahogunin RING finger protein 1) (RING finger protein 156) (RING-type E3 ubiquitin transferase MGRN1)	MGRN1 KIAA0544 RNF156	Homo sapiens (Human)	552
O60296	reviewed	TRAK2_HUMAN	Trafficking kinesin-binding protein 2 (Amyotrophic lateral sclerosis 2 chromosomal region candidate gene 3 protein)	TRAK2 ALS2CR3 KIAA0549	Homo sapiens (Human)	914
O60303	reviewed	KATIP_HUMAN	Katanin-interacting protein	KATNIP KIAA0556	Homo sapiens (Human)	1618
O60308	reviewed	CE104_HUMAN	Centrosomal protein of 104 kDa (Cep104)	CEP104 KIAA0562	Homo sapiens (Human)	925
O60318	reviewed	GANP_HUMAN	Germinal-center associated nuclear protein (GANP) (EC 2.3.1.48) (80 kDa MCM3-associated protein) (MCM3 acetylating protein) (MCM3AP) (EC 2.3.1.-) (MCM3 acetyltransferase)	MCM3AP GANP KIAA0572 MAP80	Homo sapiens (Human)	1980
O60331	reviewed	PI51C_HUMAN	Phosphatidylinositol 4-phosphate 5-kinase type-1 gamma (PIP5K1gamma) (PtdIns(4)P-5-kinase 1 gamma) (EC 2.7.1.68) (Type I phosphatidylinositol 4-phosphate 5-kinase gamma)	PIP5K1C KIAA0589	Homo sapiens (Human)	668
O60333	reviewed	KIF1B_HUMAN	Kinesin-like protein KIF1B (Klp)	KIF1B KIAA0591 KIAA1448	Homo sapiens (Human)	1816
O60336	reviewed	MABP1_HUMAN	Mitogen-activated protein kinase-binding protein 1 (JNK-binding protein 1) (JNKBP-1)	MAPKBP1 JNKBP1 KIAA0596	Homo sapiens (Human)	1514
O60343	reviewed	TBCD4_HUMAN	TBC1 domain family member 4 (Akt substrate of 160 kDa) (AS160)	TBC1D4 AS160 KIAA0603	Homo sapiens (Human)	1298
O60346	reviewed	PHLP1_HUMAN	PH domain leucine-rich repeat-containing protein phosphatase 1 (EC 3.1.3.16) (Pleckstrin homology domain-containing family E member 1) (PH domain-containing family E member 1) (Suprachiasmatic nucleus circadian oscillatory protein) (hSCOP)	PHLPP1 KIAA0606 PHLPP PLEKHE1 SCOP	Homo sapiens (Human)	1717
O60356	reviewed	NUPR1_HUMAN	Nuclear protein 1 (Candidate of metastasis 1) (Protein p8)	NUPR1 COM1	Homo sapiens (Human)	82
O60437	reviewed	PEPL_HUMAN	Periplakin (190 kDa paraneoplastic pemphigus antigen) (195 kDa cornified envelope precursor protein)	PPL KIAA0568	Homo sapiens (Human)	1756
O60443	reviewed	GSDME_HUMAN	Gasdermin-E (Inversely correlated with estrogen receptor expression 1) (ICERE-1) (Non-syndromic hearing impairment protein 5) [Cleaved into: Gasdermin-E, N-terminal (GSDME-NT); Gasdermin-E, C-terminal (GSDME-CT)]	GSDME DFNA5 ICERE1	Homo sapiens (Human)	496
O60447	reviewed	EVI5_HUMAN	Ecotropic viral integration site 5 protein homolog (EVI-5) (Neuroblastoma stage 4S gene protein)	EVI5 NB4S	Homo sapiens (Human)	810
O60477	reviewed	BRNP1_HUMAN	BMP/retinoic acid-inducible neural-specific protein 1 (Deleted in bladder cancer protein 1)	BRINP1 DBC1 DBCCR1 FAM5A IB3089A	Homo sapiens (Human)	761
O60481	reviewed	ZIC3_HUMAN	Zinc finger protein ZIC 3 (Zinc finger protein 203) (Zinc finger protein of the cerebellum 3)	ZIC3 ZNF203	Homo sapiens (Human)	467
O60502	reviewed	OGA_HUMAN	Protein O-GlcNAcase (OGA) (EC 3.2.1.169) (Beta-N-acetylglucosaminidase) (Beta-N-acetylhexosaminidase) (Beta-hexosaminidase) (Meningioma-expressed antigen 5) (N-acetyl-beta-D-glucosaminidase) (N-acetyl-beta-glucosaminidase) (Nuclear cytoplasmic O-GlcNAcase and acetyltransferase) (NCOAT)	OGA HEXC KIAA0679 MEA5 MGEA5	Homo sapiens (Human)	916
O60504	reviewed	VINEX_HUMAN	Vinexin (SH3-containing adapter molecule 1) (SCAM-1) (Sorbin and SH3 domain-containing protein 3)	SORBS3 SCAM1	Homo sapiens (Human)	671
O60506	reviewed	HNRPQ_HUMAN	Heterogeneous nuclear ribonucleoprotein Q (hnRNP Q) (Glycine- and tyrosine-rich RNA-binding protein) (GRY-RBP) (NS1-associated protein 1) (Synaptotagmin-binding, cytoplasmic RNA-interacting protein)	SYNCRIP HNRPQ NSAP1	Homo sapiens (Human)	623
O60524	reviewed	NEMF_HUMAN	Ribosome quality control complex subunit NEMF (Antigen NY-CO-1) (Nuclear export mediator factor) (Serologically defined colon cancer antigen 1)	NEMF SDCCAG1	Homo sapiens (Human)	1076
O60551	reviewed	NMT2_HUMAN	Glycylpeptide N-tetradecanoyltransferase 2 (EC 2.3.1.97) (Myristoyl-CoA:protein N-myristoyltransferase 2) (NMT 2) (Peptide N-myristoyltransferase 2) (Protein-lysine myristoyltransferase NMT2) (EC 2.3.1.-) (Type II N-myristoyltransferase)	NMT2	Homo sapiens (Human)	498
O60566	reviewed	BUB1B_HUMAN	Mitotic checkpoint serine/threonine-protein kinase BUB1 beta (EC 2.7.11.1) (MAD3/BUB1-related protein kinase) (hBUBR1) (Mitotic checkpoint kinase MAD3L) (Protein SSK1)	BUB1B BUBR1 MAD3L SSK1	Homo sapiens (Human)	1050
O60573	reviewed	IF4E2_HUMAN	Eukaryotic translation initiation factor 4E type 2 (eIF-4E type 2) (eIF4E type 2) (Eukaryotic translation initiation factor 4E homologous protein) (Eukaryotic translation initiation factor 4E-like 3) (eIF4E-like protein 4E-LP) (mRNA cap-binding protein 4EHP) (h4EHP) (mRNA cap-binding protein type 3)	EIF4E2 EIF4EL3	Homo sapiens (Human)	245
O60583	reviewed	CCNT2_HUMAN	Cyclin-T2 (CycT2)	CCNT2	Homo sapiens (Human)	730
O60610	reviewed	DIAP1_HUMAN	Protein diaphanous homolog 1 (Diaphanous-related formin-1) (DRF1)	DIAPH1 DIAP1	Homo sapiens (Human)	1272
O60645	reviewed	EXOC3_HUMAN	Exocyst complex component 3 (Exocyst complex component Sec6)	EXOC3 SEC6 SEC6L1	Homo sapiens (Human)	745
O60662	reviewed	KLH41_HUMAN	Kelch-like protein 41 (Kel-like protein 23) (Kelch repeat and BTB domain-containing protein 10) (Kelch-related protein 1) (Sarcosin)	KLHL41 KBTBD10 KRP1	Homo sapiens (Human)	606
O60664	reviewed	PLIN3_HUMAN	Perilipin-3 (47 kDa mannose 6-phosphate receptor-binding protein) (47 kDa MPR-binding protein) (Cargo selection protein TIP47) (Mannose-6-phosphate receptor-binding protein 1) (Placental protein 17) (PP17)	PLIN3 M6PRBP1 TIP47	Homo sapiens (Human)	434
O60669	reviewed	MOT2_HUMAN	Monocarboxylate transporter 2 (MCT 2) (Solute carrier family 16 member 7)	SLC16A7 MCT2	Homo sapiens (Human)	478
O60674	reviewed	JAK2_HUMAN	Tyrosine-protein kinase JAK2 (EC 2.7.10.2) (Janus kinase 2) (JAK-2)	JAK2	Homo sapiens (Human)	1132
O60678	reviewed	ANM3_HUMAN	Protein arginine N-methyltransferase 3 (EC 2.1.1.319) (Heterogeneous nuclear ribonucleoprotein methyltransferase-like protein 3)	PRMT3 HRMT1L3	Homo sapiens (Human)	531
O60687	reviewed	SRPX2_HUMAN	Sushi repeat-containing protein SRPX2 (Sushi-repeat protein upregulated in leukemia)	SRPX2 SRPUL	Homo sapiens (Human)	465
O60711	reviewed	LPXN_HUMAN	Leupaxin	LPXN LDLP	Homo sapiens (Human)	386
O60716	reviewed	CTND1_HUMAN	Catenin delta-1 (Cadherin-associated Src substrate) (CAS) (p120 catenin) (p120(ctn)) (p120(cas))	CTNND1 KIAA0384	Homo sapiens (Human)	968
O60733	reviewed	PLPL9_HUMAN	85/88 kDa calcium-independent phospholipase A2 (CaI-PLA2) (EC 3.1.1.4) (2-lysophosphatidylcholine acylhydrolase) (EC 3.1.1.5) (Group VI phospholipase A2) (GVI PLA2) (Intracellular membrane-associated calcium-independent phospholipase A2 beta) (iPLA2-beta) (Palmitoyl-CoA hydrolase) (EC 3.1.2.2) (Patatin-like phospholipase domain-containing protein 9) (PNPLA9)	PLA2G6 PLPLA9	Homo sapiens (Human)	806
O60759	reviewed	CYTIP_HUMAN	Cytohesin-interacting protein (Cytohesin binder and regulator) (CYBR) (Cytohesin-associated scaffolding protein) (CASP) (Cytohesin-binding protein HE) (Cbp HE) (Pleckstrin homology Sec7 and coiled-coil domains-binding protein)	CYTIP PSCDBP	Homo sapiens (Human)	359
O60760	reviewed	HPGDS_HUMAN	Hematopoietic prostaglandin D synthase (H-PGDS) (EC 5.3.99.2) (GST class-sigma) (Glutathione S-transferase) (EC 2.5.1.18) (Glutathione-dependent PGD synthase) (Glutathione-requiring prostaglandin D synthase) (Prostaglandin-H2 D-isomerase)	HPGDS GSTS PGDS PTGDS2	Homo sapiens (Human)	199
O60763	reviewed	USO1_HUMAN	General vesicular transport factor p115 (Protein USO1 homolog) (Transcytosis-associated protein) (TAP) (Vesicle-docking protein)	USO1 VDP	Homo sapiens (Human)	962
O60784	reviewed	TOM1_HUMAN	Target of Myb1 membrane trafficking protein (Target of Myb protein 1)	TOM1	Homo sapiens (Human)	492
O60826	reviewed	CCD22_HUMAN	Coiled-coil domain-containing protein 22	CCDC22 CXorf37 JM1	Homo sapiens (Human)	627
O60829	reviewed	PAGE4_HUMAN	P antigen family member 4 (PAGE-4) (G antigen family C member 1) (PAGE-1)	PAGE4 GAGEC1 JM27	Homo sapiens (Human)	102
O60832	reviewed	DKC1_HUMAN	H/ACA ribonucleoprotein complex subunit DKC1 (EC 5.4.99.-) (CBF5 homolog) (Dyskerin) (Nopp140-associated protein of 57 kDa) (Nucleolar protein NAP57) (Nucleolar protein family A member 4) (snoRNP protein DKC1)	DKC1 NOLA4	Homo sapiens (Human)	514
O60841	reviewed	IF2P_HUMAN	Eukaryotic translation initiation factor 5B (eIF-5B) (EC 3.6.5.3) (Translation initiation factor IF-2)	EIF5B IF2 KIAA0741	Homo sapiens (Human)	1220
O60861	reviewed	GAS7_HUMAN	Growth arrest-specific protein 7 (GAS-7)	GAS7 KIAA0394	Homo sapiens (Human)	476
O60869	reviewed	EDF1_HUMAN	Endothelial differentiation-related factor 1 (EDF-1) (Multiprotein-bridging factor 1) (MBF1)	EDF1	Homo sapiens (Human)	148
O60870	reviewed	KIN17_HUMAN	DNA/RNA-binding protein KIN17 (Binding to curved DNA) (KIN, antigenic determinant of recA protein homolog)	KIN BTCD KIN17	Homo sapiens (Human)	393
O60879	reviewed	DIAP2_HUMAN	Protein diaphanous homolog 2 (Diaphanous-related formin-2) (DRF2)	DIAPH2 DIA	Homo sapiens (Human)	1101
O60880	reviewed	SH21A_HUMAN	SH2 domain-containing protein 1A (Duncan disease SH2-protein) (Signaling lymphocytic activation molecule-associated protein) (SLAM-associated protein) (T-cell signal transduction molecule SAP)	SH2D1A DSHP SAP	Homo sapiens (Human)	128
O60890	reviewed	OPHN1_HUMAN	Oligophrenin-1	OPHN1	Homo sapiens (Human)	802
O60921	reviewed	HUS1_HUMAN	Checkpoint protein HUS1 (hHUS1)	HUS1	Homo sapiens (Human)	280
O60930	reviewed	RNH1_HUMAN	Ribonuclease H1 (RNase H1) (EC 3.1.26.4) (Ribonuclease H type II)	RNASEH1 RNH1	Homo sapiens (Human)	286
O60936	reviewed	NOL3_HUMAN	Nucleolar protein 3 (Apoptosis repressor with CARD) (Muscle-enriched cytoplasmic protein) (Myp) (Nucleolar protein of 30 kDa) (Nop30)	NOL3 ARC NOP	Homo sapiens (Human)	208
O60941	reviewed	DTNB_HUMAN	Dystrobrevin beta (DTN-B) (Beta-dystrobrevin)	DTNB	Homo sapiens (Human)	627
O75030	reviewed	MITF_HUMAN	Microphthalmia-associated transcription factor (Class E basic helix-loop-helix protein 32) (bHLHe32)	MITF BHLHE32	Homo sapiens (Human)	526
O75031	reviewed	HSF2B_HUMAN	Heat shock factor 2-binding protein	HSF2BP MEILB2	Homo sapiens (Human)	334
O75037	reviewed	KI21B_HUMAN	Kinesin-like protein KIF21B	KIF21B KIAA0449	Homo sapiens (Human)	1637
O75038	reviewed	PLCH2_HUMAN	1-phosphatidylinositol 4,5-bisphosphate phosphodiesterase eta-2 (EC 3.1.4.11) (Phosphoinositide phospholipase C-eta-2) (Phosphoinositide phospholipase C-like 4) (PLC-L4) (Phospholipase C-like protein 4) (Phospholipase C-eta-2) (PLC-eta2)	PLCH2 KIAA0450 PLCL4	Homo sapiens (Human)	1416
O75044	reviewed	SRGP2_HUMAN	SLIT-ROBO Rho GTPase-activating protein 2 (srGAP2) (Formin-binding protein 2) (Rho GTPase-activating protein 34)	SRGAP2 ARHGAP34 FNBP2 KIAA0456 SRGAP2A	Homo sapiens (Human)	1071
O75072	reviewed	FKTN_HUMAN	Ribitol-5-phosphate transferase FKTN (EC 2.7.8.-) (Fukutin) (Fukuyama-type congenital muscular dystrophy protein) (Ribitol-5-phosphate transferase)	FKTN FCMD	Homo sapiens (Human)	461
O75083	reviewed	WDR1_HUMAN	WD repeat-containing protein 1 (Actin-interacting protein 1) (AIP1) (NORI-1)	WDR1	Homo sapiens (Human)	606
O75106	reviewed	AOC2_HUMAN	Retina-specific copper amine oxidase (RAO) (EC 1.4.3.21) (Amine oxidase [copper-containing]) (Semicarbazide-sensitive amine oxidase) (SSAO)	AOC2	Homo sapiens (Human)	756
O75112	reviewed	LDB3_HUMAN	LIM domain-binding protein 3 (Protein cypher) (Z-band alternatively spliced PDZ-motif protein)	LDB3 KIAA0613 ZASP	Homo sapiens (Human)	727
O75113	reviewed	N4BP1_HUMAN	NEDD4-binding protein 1 (N4BP1) (EC 3.1.-.-)	N4BP1 KIAA0615	Homo sapiens (Human)	896
O75116	reviewed	ROCK2_HUMAN	Rho-associated protein kinase 2 (EC 2.7.11.1) (Rho kinase 2) (Rho-associated, coiled-coil-containing protein kinase 2) (Rho-associated, coiled-coil-containing protein kinase II) (ROCK-II) (p164 ROCK-2)	ROCK2 KIAA0619	Homo sapiens (Human)	1388
O75121	reviewed	MFA3L_HUMAN	Microfibrillar-associated protein 3-like (Testis development protein NYD-SP9)	MFAP3L KIAA0626 HSD-39 HSD39	Homo sapiens (Human)	409
O75122	reviewed	CLAP2_HUMAN	CLIP-associating protein 2 (Cytoplasmic linker-associated protein 2) (Protein Orbit homolog 2) (hOrbit2)	CLASP2 KIAA0627	Homo sapiens (Human)	1294
O75128	reviewed	COBL_HUMAN	Protein cordon-bleu	COBL KIAA0633	Homo sapiens (Human)	1261
O75129	reviewed	ASTN2_HUMAN	Astrotactin-2	ASTN2 KIAA0634	Homo sapiens (Human)	1339
O75131	reviewed	CPNE3_HUMAN	Copine-3 (Copine III)	CPNE3 CPN3 KIAA0636	Homo sapiens (Human)	537
O75132	reviewed	ZBED4_HUMAN	Zinc finger BED domain-containing protein 4	ZBED4 KIAA0637	Homo sapiens (Human)	1171
O75140	reviewed	DEPD5_HUMAN	GATOR complex protein DEPDC5 (DEP domain-containing protein 5)	DEPDC5 KIAA0645	Homo sapiens (Human)	1603
O75143	reviewed	ATG13_HUMAN	Autophagy-related protein 13	ATG13 KIAA0652	Homo sapiens (Human)	517
O75145	reviewed	LIPA3_HUMAN	Liprin-alpha-3 (Protein tyrosine phosphatase receptor type f polypeptide-interacting protein alpha-3) (PTPRF-interacting protein alpha-3)	PPFIA3 KIAA0654	Homo sapiens (Human)	1194
O75146	reviewed	HIP1R_HUMAN	Huntingtin-interacting protein 1-related protein (HIP1-related protein) (Huntingtin-interacting protein 12) (HIP-12)	HIP1R HIP12 KIAA0655	Homo sapiens (Human)	1068
O75147	reviewed	OBSL1_HUMAN	Obscurin-like protein 1	OBSL1 KIAA0657	Homo sapiens (Human)	1896
O75154	reviewed	RFIP3_HUMAN	Rab11 family-interacting protein 3 (FIP3-Rab11) (Rab11-FIP3) (Arfophilin-1) (EF hands-containing Rab-interacting protein) (Eferin) (MU-MB-17.148)	RAB11FIP3 ARFO1 KIAA0665	Homo sapiens (Human)	756
O75161	reviewed	NPHP4_HUMAN	Nephrocystin-4 (Nephroretinin)	NPHP4 KIAA0673	Homo sapiens (Human)	1426
O75170	reviewed	PP6R2_HUMAN	Serine/threonine-protein phosphatase 6 regulatory subunit 2 (SAPS domain family member 2)	PPP6R2 KIAA0685 PP6R2 SAPS2	Homo sapiens (Human)	966
O75175	reviewed	CNOT3_HUMAN	CCR4-NOT transcription complex subunit 3 (CCR4-associated factor 3) (Leukocyte receptor cluster member 2)	CNOT3 KIAA0691 LENG2 NOT3	Homo sapiens (Human)	753
O75179	reviewed	ANR17_HUMAN	Ankyrin repeat domain-containing protein 17 (Gene trap ankyrin repeat protein) (Serologically defined breast cancer antigen NY-BR-16)	ANKRD17 GTAR KIAA0697	Homo sapiens (Human)	2603
O75190	reviewed	DNJB6_HUMAN	DnaJ homolog subfamily B member 6 (HHDJ1) (Heat shock protein J2) (HSJ-2) (MRJ) (MSJ-1)	DNAJB6 HSJ2 MRJ MSJ1	Homo sapiens (Human)	326
O75204	reviewed	TM127_HUMAN	Transmembrane protein 127	TMEM127	Homo sapiens (Human)	238
O75298	reviewed	RTN2_HUMAN	Reticulon-2 (Neuroendocrine-specific protein-like 1) (NSP-like protein 1) (Neuroendocrine-specific protein-like I) (NSP-like protein I) (NSPLI)	RTN2 NSPL1	Homo sapiens (Human)	545
O75312	reviewed	ZPR1_HUMAN	Zinc finger protein ZPR1 (Zinc finger protein 259)	ZPR1 ZNF259	Homo sapiens (Human)	459
O75323	reviewed	NIPS2_HUMAN	Protein NipSnap homolog 2 (NipSnap2) (Glioblastoma-amplified sequence)	NIPSNAP2 GBAS	Homo sapiens (Human)	286
O75330	reviewed	HMMR_HUMAN	Hyaluronan mediated motility receptor (Intracellular hyaluronic acid-binding protein) (Receptor for hyaluronan-mediated motility) (CD antigen CD168)	HMMR IHABP RHAMM	Homo sapiens (Human)	724
O75334	reviewed	LIPA2_HUMAN	Liprin-alpha-2 (Protein tyrosine phosphatase receptor type f polypeptide-interacting protein alpha-2) (PTPRF-interacting protein alpha-2)	PPFIA2	Homo sapiens (Human)	1257
O75340	reviewed	PDCD6_HUMAN	Programmed cell death protein 6 (Apoptosis-linked gene 2 protein homolog) (ALG-2)	PDCD6 ALG2	Homo sapiens (Human)	191
O75342	reviewed	LX12B_HUMAN	Arachidonate 12-lipoxygenase, 12R-type (12R-LOX) (12R-lipoxygenase) (EC 1.13.11.-) (Epidermis-type lipoxygenase 12)	ALOX12B	Homo sapiens (Human)	701
O75343	reviewed	GCYB2_HUMAN	Guanylate cyclase soluble subunit beta-2 (GCS-beta-2) (EC 4.6.1.2)	GUCY1B2	Homo sapiens (Human)	617
O75344	reviewed	FKBP6_HUMAN	Inactive peptidyl-prolyl cis-trans isomerase FKBP6 (Inactive PPIase FKBP6) (36 kDa FK506-binding protein) (36 kDa FKBP) (FKBP-36) (FK506-binding protein 6) (FKBP-6) (Immunophilin FKBP36)	FKBP6 FKBP36	Homo sapiens (Human)	327
O75347	reviewed	TBCA_HUMAN	Tubulin-specific chaperone A (TCP1-chaperonin cofactor A) (Tubulin-folding cofactor A) (CFA)	TBCA	Homo sapiens (Human)	108
O75366	reviewed	AVIL_HUMAN	Advillin (p92)	AVIL	Homo sapiens (Human)	819
O75368	reviewed	SH3L1_HUMAN	Adapter SH3BGRL (SH3 domain-binding glutamic acid-rich-like protein 1)	SH3BGRL	Homo sapiens (Human)	114
O75369	reviewed	FLNB_HUMAN	Filamin-B (FLN-B) (ABP-278) (ABP-280 homolog) (Actin-binding-like protein) (Beta-filamin) (Filamin homolog 1) (Fh1) (Filamin-3) (Thyroid autoantigen) (Truncated actin-binding protein) (Truncated ABP)	FLNB FLN1L FLN3 TABP TAP	Homo sapiens (Human)	2602
O75382	reviewed	TRIM3_HUMAN	Tripartite motif-containing protein 3 (Brain-expressed RING finger protein) (RING finger protein 22) (RING finger protein 97)	TRIM3 BERP RNF22 RNF97	Homo sapiens (Human)	744
O75385	reviewed	ULK1_HUMAN	Serine/threonine-protein kinase ULK1 (EC 2.7.11.1) (Autophagy-related protein 1 homolog) (ATG1) (hATG1) (Unc-51-like kinase 1)	ULK1 KIAA0722	Homo sapiens (Human)	1050
O75386	reviewed	TULP3_HUMAN	Tubby-related protein 3 (Tubby-like protein 3)	TULP3 TUBL3	Homo sapiens (Human)	442
O75398	reviewed	DEAF1_HUMAN	Deformed epidermal autoregulatory factor 1 homolog (Nuclear DEAF-1-related transcriptional regulator) (NUDR) (Suppressin) (Zinc finger MYND domain-containing protein 5)	DEAF1 SPN ZMYND5	Homo sapiens (Human)	565
O75410	reviewed	TACC1_HUMAN	Transforming acidic coiled-coil-containing protein 1 (Gastric cancer antigen Ga55) (Taxin-1)	TACC1 KIAA1103	Homo sapiens (Human)	805
O75436	reviewed	VP26A_HUMAN	Vacuolar protein sorting-associated protein 26A (Vesicle protein sorting 26A) (hVPS26)	VPS26A VPS26	Homo sapiens (Human)	327
O75449	reviewed	KTNA1_HUMAN	Katanin p60 ATPase-containing subunit A1 (Katanin p60 subunit A1) (EC 5.6.1.1) (p60 katanin)	KATNA1	Homo sapiens (Human)	491
O75494	reviewed	SRS10_HUMAN	Serine/arginine-rich splicing factor 10 (40 kDa SR-repressor protein) (SRrp40) (FUS-interacting serine-arginine-rich protein 1) (Splicing factor SRp38) (Splicing factor, arginine/serine-rich 13A) (TLS-associated protein with Ser-Arg repeats) (TASR) (TLS-associated protein with SR repeats) (TLS-associated serine-arginine protein) (TLS-associated SR protein)	SRSF10 FUSIP1 FUSIP2 SFRS13A TASR	Homo sapiens (Human)	262
O75496	reviewed	GEMI_HUMAN	Geminin	GMNN	Homo sapiens (Human)	209
O75531	reviewed	BAF_HUMAN	Barrier-to-autointegration factor (Breakpoint cluster region protein 1) [Cleaved into: Barrier-to-autointegration factor, N-terminally processed]	BANF1 BAF BCRG1	Homo sapiens (Human)	89
O75534	reviewed	CSDE1_HUMAN	Cold shock domain-containing protein E1 (N-ras upstream gene protein) (Protein UNR)	CSDE1 D1S155E KIAA0885 NRU UNR	Homo sapiens (Human)	798
O75563	reviewed	SKAP2_HUMAN	Src kinase-associated phosphoprotein 2 (Pyk2/RAFTK-associated protein) (Retinoic acid-induced protein 70) (SKAP55 homolog) (SKAP-55HOM) (SKAP-HOM) (Src family-associated phosphoprotein 2) (Src kinase-associated phosphoprotein 55-related protein) (Src-associated adapter protein with PH and SH3 domains)	SKAP2 PRAP RA70 SAPS SCAP2 SKAP55R	Homo sapiens (Human)	359
O75569	reviewed	PRKRA_HUMAN	Interferon-inducible double-stranded RNA-dependent protein kinase activator A (PKR-associated protein X) (PKR-associating protein X) (Protein activator of the interferon-induced protein kinase) (Protein kinase, interferon-inducible double-stranded RNA-dependent activator)	PRKRA PACT RAX HSD-14 HSD14	Homo sapiens (Human)	313
O75582	reviewed	KS6A5_HUMAN	Ribosomal protein S6 kinase alpha-5 (S6K-alpha-5) (EC 2.7.11.1) (90 kDa ribosomal protein S6 kinase 5) (Nuclear mitogen- and stress-activated protein kinase 1) (RSK-like protein kinase) (RSKL)	RPS6KA5 MSK1	Homo sapiens (Human)	802
O75592	reviewed	MYCB2_HUMAN	E3 ubiquitin-protein ligase MYCBP2 (EC 2.3.2.33) (Myc-binding protein 2) (Protein associated with Myc)	MYCBP2 KIAA0916 PAM	Homo sapiens (Human)	4678
O75602	reviewed	SPAG6_HUMAN	Sperm-associated antigen 6 (Protein PF16 homolog) (Repro-SA-1) (Sperm flagellar protein)	SPAG6 PF16	Homo sapiens (Human)	509
O75604	reviewed	UBP2_HUMAN	Ubiquitin carboxyl-terminal hydrolase 2 (EC 3.4.19.12) (41 kDa ubiquitin-specific protease) (Deubiquitinating enzyme 2) (Ubiquitin thioesterase 2) (Ubiquitin-specific-processing protease 2)	USP2 UBP41	Homo sapiens (Human)	605
O75608	reviewed	LYPA1_HUMAN	Acyl-protein thioesterase 1 (APT-1) (hAPT1) (EC 3.1.2.-) (Lysophospholipase 1) (Lysophospholipase I) (LPL-I) (LysoPLA I) (Palmitoyl-protein hydrolase) (EC 3.1.2.22)	LYPLA1 APT1 LPL1	Homo sapiens (Human)	230
O75618	reviewed	DEDD_HUMAN	Death effector domain-containing protein (DEDPro1) (Death effector domain-containing testicular molecule) (FLDED-1)	DEDD DEDPRO1 DEFT KE05	Homo sapiens (Human)	318
O75626	reviewed	PRDM1_HUMAN	PR domain zinc finger protein 1 (EC 2.1.1.-) (BLIMP-1) (Beta-interferon gene positive regulatory domain I-binding factor) (PR domain-containing protein 1) (Positive regulatory domain I-binding factor 1) (PRDI-BF1) (PRDI-binding factor 1)	PRDM1 BLIMP1	Homo sapiens (Human)	825
O75663	reviewed	TIPRL_HUMAN	TIP41-like protein (Putative MAPK-activating protein PM10) (Type 2A-interacting protein) (TIP)	TIPRL	Homo sapiens (Human)	272
O75665	reviewed	OFD1_HUMAN	Centriole and centriolar satellite protein OFD1 (Oral-facial-digital syndrome 1 protein) (Protein 71-7A)	OFD1 CXorf5	Homo sapiens (Human)	1012
O75674	reviewed	TM1L1_HUMAN	TOM1-like protein 1 (Src-activating and signaling molecule protein) (Target of Myb-like protein 1)	TOM1L1 SRCASM	Homo sapiens (Human)	476
O75677	reviewed	RFPL1_HUMAN	Ret finger protein-like 1 (RING finger protein 78)	RFPL1 RFPL1L RNF78	Homo sapiens (Human)	317
O75679	reviewed	RFPL3_HUMAN	Ret finger protein-like 3	RFPL3	Homo sapiens (Human)	317
O75688	reviewed	PPM1B_HUMAN	Protein phosphatase 1B (EC 3.1.3.16) (Protein phosphatase 2C isoform beta) (PP2C-beta)	PPM1B PP2CB	Homo sapiens (Human)	479
O75689	reviewed	ADAP1_HUMAN	Arf-GAP with dual PH domain-containing protein 1 (Centaurin-alpha-1) (Cnt-a1) (Putative MAPK-activating protein PM25)	ADAP1 CENTA1	Homo sapiens (Human)	374
O75716	reviewed	STK16_HUMAN	Serine/threonine-protein kinase 16 (EC 2.7.11.1) (Myristoylated and palmitoylated serine/threonine-protein kinase) (MPSK) (Protein kinase PKL12) (TGF-beta-stimulated factor 1) (TSF-1) (Tyrosine-protein kinase STK16) (EC 2.7.10.2) (hPSK)	STK16 MPSK1 PKL12 TSF1	Homo sapiens (Human)	305
O75771	reviewed	RA51D_HUMAN	DNA repair protein RAD51 homolog 4 (R51H3) (RAD51 homolog D) (RAD51-like protein 3) (TRAD)	RAD51D RAD51L3	Homo sapiens (Human)	328
O75791	reviewed	GRAP2_HUMAN	GRB2-related adapter protein 2 (Adapter protein GRID) (GRB-2-like protein) (GRB2L) (GRBLG) (GRBX) (Grf40 adapter protein) (Grf-40) (Growth factor receptor-binding protein) (Hematopoietic cell-associated adapter protein GrpL) (P38) (Protein GADS) (SH3-SH2-SH3 adapter Mona)	GRAP2 GADS GRB2L GRID	Homo sapiens (Human)	330
O75800	reviewed	ZMY10_HUMAN	Zinc finger MYND domain-containing protein 10 (Protein BLu)	ZMYND10 BLU LUCA12.4	Homo sapiens (Human)	440
O75815	reviewed	BCAR3_HUMAN	Breast cancer anti-estrogen resistance protein 3 (Novel SH2-containing protein 2) (SH2 domain-containing protein 3B)	BCAR3 NSP2 SH2D3B UNQ271/PRO308	Homo sapiens (Human)	825
O75817	reviewed	POP7_HUMAN	Ribonuclease P protein subunit p20 (RNaseP protein p20) (Ribonucleases P/MRP protein subunit POP7 homolog) (hPOP7)	POP7 RPP20	Homo sapiens (Human)	140
O75821	reviewed	EIF3G_HUMAN	Eukaryotic translation initiation factor 3 subunit G (eIF3g) (Eukaryotic translation initiation factor 3 RNA-binding subunit) (eIF-3 RNA-binding subunit) (Eukaryotic translation initiation factor 3 subunit 4) (eIF-3-delta) (eIF3 p42) (eIF3 p44)	EIF3G EIF3S4	Homo sapiens (Human)	320
O75822	reviewed	EIF3J_HUMAN	Eukaryotic translation initiation factor 3 subunit J (eIF3j) (Eukaryotic translation initiation factor 3 subunit 1) (eIF-3-alpha) (eIF3 p35)	EIF3J EIF3S1 PRO0391	Homo sapiens (Human)	258
O75828	reviewed	CBR3_HUMAN	Carbonyl reductase [NADPH] 3 (EC 1.1.1.184) (NADPH-dependent carbonyl reductase 3) (Quinone reductase CBR3) (EC 1.6.5.10) (Short chain dehydrogenase/reductase family 21C member 2)	CBR3 SDR21C2	Homo sapiens (Human)	277
O75832	reviewed	PSD10_HUMAN	26S proteasome non-ATPase regulatory subunit 10 (26S proteasome regulatory subunit p28) (Gankyrin) (p28(GANK))	PSMD10	Homo sapiens (Human)	226
O75838	reviewed	CIB2_HUMAN	Calcium and integrin-binding family member 2 (Kinase-interacting protein 2) (KIP 2)	CIB2 KIP2	Homo sapiens (Human)	187
O75874	reviewed	IDHC_HUMAN	Isocitrate dehydrogenase [NADP] cytoplasmic (IDH) (IDH1) (EC 1.1.1.42) (Cytosolic NADP-isocitrate dehydrogenase) (IDPc) (NADP(+)-specific ICDH) (Oxalosuccinate decarboxylase)	IDH1 PICD	Homo sapiens (Human)	414
O75886	reviewed	STAM2_HUMAN	Signal transducing adapter molecule 2 (STAM-2) (Hrs-binding protein)	STAM2 HBP	Homo sapiens (Human)	525
O75891	reviewed	AL1L1_HUMAN	Cytosolic 10-formyltetrahydrofolate dehydrogenase (10-FTHFDH) (FDH) (EC 1.5.1.6) (Aldehyde dehydrogenase family 1 member L1)	ALDH1L1 FTHFD	Homo sapiens (Human)	902
O75897	reviewed	ST1C4_HUMAN	Sulfotransferase 1C4 (ST1C4) (EC 2.8.2.1) (Sulfotransferase 1C2) (SULT1C#2)	SULT1C4 SULT1C2	Homo sapiens (Human)	302
O75912	reviewed	DGKI_HUMAN	Diacylglycerol kinase iota (DAG kinase iota) (DGK-iota) (EC 2.7.1.107)	DGKI	Homo sapiens (Human)	1065
O75914	reviewed	PAK3_HUMAN	Serine/threonine-protein kinase PAK 3 (EC 2.7.11.1) (Beta-PAK) (Oligophrenin-3) (p21-activated kinase 3) (PAK-3)	PAK3 OPHN3	Homo sapiens (Human)	559
O75915	reviewed	PRAF3_HUMAN	PRA1 family protein 3 (ADP-ribosylation factor-like protein 6-interacting protein 5) (ARL-6-interacting protein 5) (Aip-5) (Cytoskeleton-related vitamin A-responsive protein) (Dermal papilla-derived protein 11) (GTRAP3-18) (Glutamate transporter EAAC1-interacting protein) (JM5) (Prenylated Rab acceptor protein 2) (Protein JWa) (Putative MAPK-activating protein PM27)	ARL6IP5 DERP11 JWA PRA2 PRAF3 HSPC127	Homo sapiens (Human)	188
O75920	reviewed	SERF1_HUMAN	Small EDRK-rich factor 1 (Protein 4F5) (h4F5) (SMA modifier 1)	SERF1A FAM2A SERF1 SMAM1; SERF1B FAM2B SERF1 SMAM1	Homo sapiens (Human)	110
O75935	reviewed	DCTN3_HUMAN	Dynactin subunit 3 (Dynactin complex subunit 22 kDa subunit) (p22)	DCTN3 DCTN22	Homo sapiens (Human)	186
O75936	reviewed	BODG_HUMAN	Gamma-butyrobetaine dioxygenase (EC 1.14.11.1) (Gamma-butyrobetaine hydroxylase) (Gamma-BBH) (Gamma-butyrobetaine,2-oxoglutarate dioxygenase)	BBOX1 BBH BBOX	Homo sapiens (Human)	387
O75952	reviewed	CABYR_HUMAN	Calcium-binding tyrosine phosphorylation-regulated protein (Calcium-binding protein 86) (Cancer/testis antigen 88) (CT88) (Fibrousheathin II) (Fibrousheathin-2) (FSP-2) (Testis-specific calcium-binding protein CBP86)	CABYR CBP86 FSP2	Homo sapiens (Human)	493
O75962	reviewed	TRIO_HUMAN	Triple functional domain protein (EC 2.7.11.1) (PTPRF-interacting protein)	TRIO	Homo sapiens (Human)	3097
O76003	reviewed	GLRX3_HUMAN	Glutaredoxin-3 (PKC-interacting cousin of thioredoxin) (PICOT) (PKC-theta-interacting protein) (PKCq-interacting protein) (Thioredoxin-like protein 2)	GLRX3 PICOT TXNL2 HUSSY-22	Homo sapiens (Human)	335
O76039	reviewed	CDKL5_HUMAN	Cyclin-dependent kinase-like 5 (EC 2.7.11.22) (Serine/threonine-protein kinase 9)	CDKL5 STK9	Homo sapiens (Human)	960
O76041	reviewed	NEBL_HUMAN	Nebulette (Actin-binding Z-disk protein)	NEBL C10orf113 LNEBL	Homo sapiens (Human)	1014
O76050	reviewed	NEUL1_HUMAN	E3 ubiquitin-protein ligase NEURL1 (EC 2.3.2.27) (Neuralized-like protein 1A) (h-neu) (h-neuralized 1) (RING finger protein 67) (RING-type E3 ubiquitin transferase NEURL1)	NEURL1 NEURL NEURL1A RNF67	Homo sapiens (Human)	574
O76054	reviewed	S14L2_HUMAN	SEC14-like protein 2 (Alpha-tocopherol-associated protein) (TAP) (hTAP) (Squalene transfer protein) (Supernatant protein factor) (SPF)	SEC14L2 C22orf6 KIAA1186 KIAA1658	Homo sapiens (Human)	403
O76064	reviewed	RNF8_HUMAN	E3 ubiquitin-protein ligase RNF8 (hRNF8) (EC 2.3.2.27) (RING finger protein 8) (RING-type E3 ubiquitin transferase RNF8)	RNF8 KIAA0646	Homo sapiens (Human)	485
O76070	reviewed	SYUG_HUMAN	Gamma-synuclein (Breast cancer-specific gene 1 protein) (Persyn) (Synoretin) (SR)	SNCG BCSG1 PERSYN PRSN	Homo sapiens (Human)	127
O76071	reviewed	CIAO1_HUMAN	Probable cytosolic iron-sulfur protein assembly protein CIAO1 (WD repeat-containing protein 39)	CIAO1 CIA1 WDR39	Homo sapiens (Human)	339
O76075	reviewed	DFFB_HUMAN	DNA fragmentation factor subunit beta (EC 3.-.-.-) (Caspase-activated deoxyribonuclease) (CAD) (Caspase-activated DNase) (Caspase-activated nuclease) (CPAN) (DNA fragmentation factor 40 kDa subunit) (DFF-40)	DFFB CAD DFF2 DFF40	Homo sapiens (Human)	338
O76080	reviewed	ZFAN5_HUMAN	AN1-type zinc finger protein 5 (Zinc finger A20 domain-containing protein 2) (Zinc finger protein 216)	ZFAND5 ZA20D2 ZNF216	Homo sapiens (Human)	213
O76081	reviewed	RGS20_HUMAN	Regulator of G-protein signaling 20 (RGS20) (Gz-selective GTPase-activating protein) (G(z)GAP) (Gz-GAP) (Regulator of G-protein signaling Z1) (Regulator of Gz-selective protein signaling 1)	RGS20 RGSZ1 ZGAP1	Homo sapiens (Human)	388
O76083	reviewed	PDE9A_HUMAN	High affinity cGMP-specific 3',5'-cyclic phosphodiesterase 9A (EC 3.1.4.35)	PDE9A	Homo sapiens (Human)	593
O76094	reviewed	SRP72_HUMAN	Signal recognition particle subunit SRP72 (SRP72) (Signal recognition particle 72 kDa protein)	SRP72	Homo sapiens (Human)	671
O76095	reviewed	JTB_HUMAN	Protein JTB (Jumping translocation breakpoint protein) (Prostate androgen-regulated protein) (PAR protein)	JTB HSPC222	Homo sapiens (Human)	146
O76096	reviewed	CYTF_HUMAN	Cystatin-F (Cystatin-7) (Cystatin-like metastasis-associated protein) (CMAP) (Leukocystatin)	CST7	Homo sapiens (Human)	145
O94761	reviewed	RECQ4_HUMAN	ATP-dependent DNA helicase Q4 (EC 3.6.4.12) (DNA helicase, RecQ-like type 4) (RecQ4) (RTS) (RecQ protein-like 4)	RECQL4 RECQ4	Homo sapiens (Human)	1208
O94762	reviewed	RECQ5_HUMAN	ATP-dependent DNA helicase Q5 (EC 3.6.4.12) (DNA helicase, RecQ-like type 5) (RecQ5) (RecQ protein-like 5)	RECQL5 RECQ5	Homo sapiens (Human)	991
O94763	reviewed	RMP_HUMAN	Unconventional prefoldin RPB5 interactor 1 (Protein NNX3) (Protein phosphatase 1 regulatory subunit 19) (RNA polymerase II subunit 5-mediating protein) (RPB5-mediating protein)	URI1 C19orf2 NNX3 PPP1R19 RMP URI	Homo sapiens (Human)	535
O94788	reviewed	AL1A2_HUMAN	Retinal dehydrogenase 2 (RALDH 2) (RalDH2) (EC 1.2.1.36) (Aldehyde dehydrogenase family 1 member A2) (Retinaldehyde-specific dehydrogenase type 2) (RALDH(II))	ALDH1A2 RALDH2	Homo sapiens (Human)	518
O94806	reviewed	KPCD3_HUMAN	Serine/threonine-protein kinase D3 (EC 2.7.11.13) (Protein kinase C nu type) (Protein kinase EPK2) (nPKC-nu)	PRKD3 EPK2 PRKCN	Homo sapiens (Human)	890
O94811	reviewed	TPPP_HUMAN	Tubulin polymerization-promoting protein (TPPP) (EC 3.6.5.-) (25 kDa brain-specific protein) (TPPP/p25) (p24) (p25-alpha)	TPPP TPPP1	Homo sapiens (Human)	219
O94812	reviewed	BAIP3_HUMAN	BAI1-associated protein 3 (BAP3) (Brain-specific angiogenesis inhibitor I-associated protein 3)	BAIAP3 KIAA0734	Homo sapiens (Human)	1187
O94817	reviewed	ATG12_HUMAN	Ubiquitin-like protein ATG12 (Autophagy-related protein 12) (APG12-like)	ATG12 APG12 APG12L	Homo sapiens (Human)	140
O94822	reviewed	LTN1_HUMAN	E3 ubiquitin-protein ligase listerin (EC 2.3.2.27) (RING finger protein 160) (RING-type E3 ubiquitin transferase listerin) (Zinc finger protein 294)	LTN1 C21orf10 C21orf98 KIAA0714 RNF160 ZNF294 HSPC087	Homo sapiens (Human)	1766
O94827	reviewed	PKHG5_HUMAN	Pleckstrin homology domain-containing family G member 5 (PH domain-containing family G member 5) (Guanine nucleotide exchange factor 720) (GEF720)	PLEKHG5 KIAA0720	Homo sapiens (Human)	1006
O94829	reviewed	IPO13_HUMAN	Importin-13 (Imp13) (Karyopherin-13) (Kap13) (Ran-binding protein 13) (RanBP13)	IPO13 KIAA0724 RANBP13	Homo sapiens (Human)	963
O94830	reviewed	DDHD2_HUMAN	Phospholipase DDHD2 (EC 3.1.1.-) (DDHD domain-containing protein 2) (KIAA0725p) (SAM, WWE and DDHD domain-containing protein 1)	DDHD2 KIAA0725 SAMWD1	Homo sapiens (Human)	711
O94832	reviewed	MYO1D_HUMAN	Unconventional myosin-Id	MYO1D KIAA0727	Homo sapiens (Human)	1006
O94850	reviewed	DEND_HUMAN	Dendrin	DDN KIAA0749	Homo sapiens (Human)	711
O94851	reviewed	MICA2_HUMAN	[F-actin]-monooxygenase MICAL2 (EC 1.14.13.225) (MICAL C-terminal-like protein) (Mical-cL) (Molecule interacting with CasL protein 2) (MICAL-2)	MICAL2 KIAA0750 MICAL2PV1 MICAL2PV2 MICALCL	Homo sapiens (Human)	1957
O94855	reviewed	SC24D_HUMAN	Protein transport protein Sec24D (SEC24-related protein D)	SEC24D KIAA0755	Homo sapiens (Human)	1032
O94868	reviewed	FCSD2_HUMAN	F-BAR and double SH3 domains protein 2 (Carom) (Protein nervous wreck 1) (NWK1) (SH3 multiple domains protein 3)	FCHSD2 KIAA0769 SH3MD3	Homo sapiens (Human)	740
O94874	reviewed	UFL1_HUMAN	E3 UFM1-protein ligase 1 (EC 2.3.2.-) (E3 UFM1-protein transferase 1) (Multiple alpha-helix protein located at ER) (Novel LZAP-binding protein) (Regulator of C53/LZAP and DDRGK1)	UFL1 KIAA0776 MAXER NLBP RCAD	Homo sapiens (Human)	794
O94875	reviewed	SRBS2_HUMAN	Sorbin and SH3 domain-containing protein 2 (Arg-binding protein 2) (ArgBP2) (Arg/Abl-interacting protein 2) (Sorbin)	SORBS2 ARGBP2 KIAA0777	Homo sapiens (Human)	1100
O94880	reviewed	PHF14_HUMAN	PHD finger protein 14	PHF14 KIAA0783	Homo sapiens (Human)	948
O94885	reviewed	SASH1_HUMAN	SAM and SH3 domain-containing protein 1 (Proline-glutamate repeat-containing protein)	SASH1 KIAA0790 PEPE1	Homo sapiens (Human)	1247
O94898	reviewed	LRIG2_HUMAN	Leucine-rich repeats and immunoglobulin-like domains protein 2 (LIG-2)	LRIG2 KIAA0806 LIG2	Homo sapiens (Human)	1065
O94916	reviewed	NFAT5_HUMAN	Nuclear factor of activated T-cells 5 (NF-AT5) (T-cell transcription factor NFAT5) (Tonicity-responsive enhancer-binding protein) (TonE-binding protein) (TonEBP)	NFAT5 KIAA0827 TONEBP	Homo sapiens (Human)	1531
O94921	reviewed	CDK14_HUMAN	Cyclin-dependent kinase 14 (EC 2.7.11.22) (Cell division protein kinase 14) (Serine/threonine-protein kinase PFTAIRE-1) (hPFTAIRE1)	CDK14 KIAA0834 PFTK1	Homo sapiens (Human)	469
O94925	reviewed	GLSK_HUMAN	Glutaminase kidney isoform, mitochondrial (GLS) (EC 3.5.1.2) (K-glutaminase) (L-glutamine amidohydrolase) [Cleaved into: Glutaminase kidney isoform, mitochondrial 68 kDa chain; Glutaminase kidney isoform, mitochondrial 65 kDa chain]	GLS GLS1 KIAA0838	Homo sapiens (Human)	669
O94927	reviewed	HAUS5_HUMAN	HAUS augmin-like complex subunit 5	HAUS5 KIAA0841	Homo sapiens (Human)	633
O94929	reviewed	ABLM3_HUMAN	Actin-binding LIM protein 3 (abLIM-3) (Actin-binding LIM protein family member 3)	ABLIM3 KIAA0843 HMFN1661	Homo sapiens (Human)	683
O94967	reviewed	WDR47_HUMAN	WD repeat-containing protein 47 (Neuronal enriched MAP-interacting protein) (Nemitin)	WDR47 KIAA0893	Homo sapiens (Human)	919
O94972	reviewed	TRI37_HUMAN	E3 ubiquitin-protein ligase TRIM37 (EC 2.3.2.27) (Mulibrey nanism protein) (RING-type E3 ubiquitin transferase TRIM37) (Tripartite motif-containing protein 37)	TRIM37 KIAA0898 MUL POB1	Homo sapiens (Human)	964
O94979	reviewed	SC31A_HUMAN	Protein transport protein Sec31A (ABP125) (ABP130) (SEC31-like protein 1) (SEC31-related protein A) (Web1-like protein)	SEC31A KIAA0905 SEC31L1 HSPC275 HSPC334	Homo sapiens (Human)	1220
O94986	reviewed	CE152_HUMAN	Centrosomal protein of 152 kDa (Cep152)	CEP152 KIAA0912	Homo sapiens (Human)	1710
O94992	reviewed	HEXI1_HUMAN	Protein HEXIM1 (Cardiac lineage protein 1) (Estrogen down-regulated gene 1 protein) (Hexamethylene bis-acetamide-inducible protein 1) (Menage a quatre protein 1)	HEXIM1 CLP1 EDG1 HIS1 MAQ1	Homo sapiens (Human)	359
O94993	reviewed	SOX30_HUMAN	Transcription factor SOX-30	SOX30	Homo sapiens (Human)	753
O95050	reviewed	INMT_HUMAN	Indolethylamine N-methyltransferase (Indolamine N-methyltransferase) (EC 2.1.1.49) (EC 2.1.1.96) (Aromatic alkylamine N-methyltransferase) (Amine N-methyltransferase) (Arylamine N-methyltransferase) (Thioether S-methyltransferase) (TEMT)	INMT	Homo sapiens (Human)	263
O95149	reviewed	SPN1_HUMAN	Snurportin-1 (RNA U transporter 1)	SNUPN RNUT1 SPN1	Homo sapiens (Human)	360
O95153	reviewed	RIMB1_HUMAN	Peripheral-type benzodiazepine receptor-associated protein 1 (PRAX-1) (Peripheral benzodiazepine receptor-interacting protein) (PBR-IP) (RIMS-binding protein 1) (RIM-BP1) (TSPO-associated protein 1)	TSPOAP1 BZRAP1 KIAA0612 RBP1 RIMBP1	Homo sapiens (Human)	1857
O95154	reviewed	ARK73_HUMAN	Aflatoxin B1 aldehyde reductase member 3 (EC 1.-.-.-) (AFB1 aldehyde reductase 2) (AFB1-AR 2)	AKR7A3 AFAR2	Homo sapiens (Human)	331
O95155	reviewed	UBE4B_HUMAN	Ubiquitin conjugation factor E4 B (EC 2.3.2.27) (Homozygously deleted in neuroblastoma 1) (RING-type E3 ubiquitin transferase E4 B) (Ubiquitin fusion degradation protein 2)	UBE4B HDNB1 KIAA0684 UFD2	Homo sapiens (Human)	1302
O95163	reviewed	ELP1_HUMAN	Elongator complex protein 1 (ELP1) (IkappaB kinase complex-associated protein) (IKK complex-associated protein) (p150)	ELP1 IKAP IKBKAP	Homo sapiens (Human)	1332
O95166	reviewed	GBRAP_HUMAN	Gamma-aminobutyric acid receptor-associated protein (GABA(A) receptor-associated protein) (MM46)	GABARAP FLC3B HT004	Homo sapiens (Human)	117
O95171	reviewed	SCEL_HUMAN	Sciellin	SCEL	Homo sapiens (Human)	688
O95198	reviewed	KLHL2_HUMAN	Kelch-like protein 2 (Actin-binding protein Mayven)	KLHL2	Homo sapiens (Human)	593
O95208	reviewed	EPN2_HUMAN	Epsin-2 (EPS-15-interacting protein 2)	EPN2 KIAA1065	Homo sapiens (Human)	641
O95235	reviewed	KI20A_HUMAN	Kinesin-like protein KIF20A (GG10_2) (Mitotic kinesin-like protein 2) (MKlp2) (Rab6-interacting kinesin-like protein) (Rabkinesin-6)	KIF20A MKLP2 RAB6KIFL	Homo sapiens (Human)	890
O95236	reviewed	APOL3_HUMAN	Apolipoprotein L3 (Apolipoprotein L-III) (ApoL-III) (TNF-inducible protein CG12-1) (CG12_1)	APOL3	Homo sapiens (Human)	402
O95237	reviewed	LRAT_HUMAN	Lecithin retinol acyltransferase (EC 2.3.1.135) (Phosphatidylcholine--retinol O-acyltransferase)	LRAT	Homo sapiens (Human)	230
O95239	reviewed	KIF4A_HUMAN	Chromosome-associated kinesin KIF4A (Chromokinesin-A)	KIF4A KIF4	Homo sapiens (Human)	1232
O95248	reviewed	MTMR5_HUMAN	Myotubularin-related protein 5 (Inactive phosphatidylinositol 3-phosphatase 5) (SET-binding factor 1) (Sbf1)	SBF1 MTMR5	Homo sapiens (Human)	1868
O95251	reviewed	KAT7_HUMAN	Histone acetyltransferase KAT7 (EC 2.3.1.48) (Histone acetyltransferase binding to ORC1) (Lysine acetyltransferase 7) (MOZ, YBF2/SAS3, SAS2 and TIP60 protein 2) (MYST-2)	KAT7 HBO1 HBOa MYST2	Homo sapiens (Human)	611
O95267	reviewed	GRP1_HUMAN	RAS guanyl-releasing protein 1 (Calcium and DAG-regulated guanine nucleotide exchange factor II) (CalDAG-GEFII) (Ras guanyl-releasing protein)	RASGRP1 RASGRP	Homo sapiens (Human)	797
O95271	reviewed	TNKS1_HUMAN	Poly [ADP-ribose] polymerase tankyrase-1 (EC 2.4.2.30) (ADP-ribosyltransferase diphtheria toxin-like 5) (ARTD5) (Poly [ADP-ribose] polymerase 5A) (Protein poly-ADP-ribosyltransferase tankyrase-1) (EC 2.4.2.-) (TNKS-1) (TRF1-interacting ankyrin-related ADP-ribose polymerase) (Tankyrase I) (Tankyrase-1) (TANK1)	TNKS PARP5A PARPL TIN1 TINF1 TNKS1	Homo sapiens (Human)	1327
O95273	reviewed	CCDB1_HUMAN	Cyclin-D1-binding protein 1 (Grap2 and cyclin-D-interacting protein) (Human homolog of Maid)	CCNDBP1 DIP1 GCIP HHM	Homo sapiens (Human)	360
O95278	reviewed	EPM2A_HUMAN	Laforin (EC 3.1.3.-) (EC 3.1.3.16) (EC 3.1.3.48) (Glucan phosphatase) (Glycogen phosphatase) (Lafora PTPase) (LAFPTPase)	EPM2A	Homo sapiens (Human)	331
O95295	reviewed	SNAPN_HUMAN	SNARE-associated protein Snapin (Biogenesis of lysosome-related organelles complex 1 subunit 7) (BLOC-1 subunit 7) (Synaptosomal-associated protein 25-binding protein) (SNAP-associated protein)	SNAPIN BLOC1S7 SNAP25BP SNAPAP	Homo sapiens (Human)	136
O95319	reviewed	CELF2_HUMAN	CUGBP Elav-like family member 2 (CELF-2) (Bruno-like protein 3) (CUG triplet repeat RNA-binding protein 2) (CUG-BP2) (CUG-BP- and ETR-3-like factor 2) (ELAV-type RNA-binding protein 3) (ETR-3) (Neuroblastoma apoptosis-related RNA-binding protein) (hNAPOR) (RNA-binding protein BRUNOL-3)	CELF2 BRUNOL3 CUGBP2 ETR3 NAPOR	Homo sapiens (Human)	508
O95347	reviewed	SMC2_HUMAN	Structural maintenance of chromosomes protein 2 (SMC protein 2) (SMC-2) (Chromosome-associated protein E) (hCAP-E) (XCAP-E homolog)	SMC2 CAPE SMC2L1 PRO0324	Homo sapiens (Human)	1197
O95352	reviewed	ATG7_HUMAN	Ubiquitin-like modifier-activating enzyme ATG7 (ATG12-activating enzyme E1 ATG7) (Autophagy-related protein 7) (APG7-like) (hAGP7) (Ubiquitin-activating enzyme E1-like protein)	ATG7 APG7L	Homo sapiens (Human)	703
O95359	reviewed	TACC2_HUMAN	Transforming acidic coiled-coil-containing protein 2 (Anti-Zuai-1) (AZU-1)	TACC2	Homo sapiens (Human)	2948
O95361	reviewed	TRI16_HUMAN	Tripartite motif-containing protein 16 (EC 2.3.2.27) (E3 ubiquitin-protein ligase TRIM16) (Estrogen-responsive B box protein)	TRIM16 EBBP	Homo sapiens (Human)	564
O95372	reviewed	LYPA2_HUMAN	Acyl-protein thioesterase 2 (APT-2) (EC 3.1.2.-) (Lysophospholipase II) (LPL-II) (LysoPLA II) (Palmitoyl-protein hydrolase) (EC 3.1.2.22)	LYPLA2 APT2	Homo sapiens (Human)	231
O95373	reviewed	IPO7_HUMAN	Importin-7 (Imp7) (Ran-binding protein 7) (RanBP7)	IPO7 RANBP7	Homo sapiens (Human)	1038
O95376	reviewed	ARI2_HUMAN	E3 ubiquitin-protein ligase ARIH2 (ARI-2) (Protein ariadne-2 homolog) (EC 2.3.2.31) (RING-type E3 ubiquitin transferase ARIH2) (Triad1 protein)	ARIH2 ARI2 TRIAD1 HT005	Homo sapiens (Human)	493
O95379	reviewed	TFIP8_HUMAN	Tumor necrosis factor alpha-induced protein 8 (TNF alpha-induced protein 8) (Head and neck tumor and metastasis-related protein) (MDC-3.13) (NF-kappa-B-inducible DED-containing protein) (NDED) (SCC-S2) (TNF-induced protein GG2-1)	TNFAIP8	Homo sapiens (Human)	198
O95391	reviewed	SLU7_HUMAN	Pre-mRNA-splicing factor SLU7 (hSlu7)	SLU7	Homo sapiens (Human)	586
O95396	reviewed	MOCS3_HUMAN	Adenylyltransferase and sulfurtransferase MOCS3 (Molybdenum cofactor synthesis protein 3) (Molybdopterin synthase sulfurylase) (MPT synthase sulfurylase) [Includes: Molybdopterin-synthase adenylyltransferase (EC 2.7.7.80) (Adenylyltransferase MOCS3) (Sulfur carrier protein MOCS2A adenylyltransferase); Molybdopterin-synthase sulfurtransferase (EC 2.8.1.11) (Sulfur carrier protein MOCS2A sulfurtran…	MOCS3 UBA4	Homo sapiens (Human)	460
O95400	reviewed	CD2B2_HUMAN	CD2 antigen cytoplasmic tail-binding protein 2 (CD2 cytoplasmic domain-binding protein 2) (CD2 tail-binding protein 2) (U5 snRNP 52K protein) (U5-52K)	CD2BP2 KIAA1178	Homo sapiens (Human)	341
O95405	reviewed	ZFYV9_HUMAN	Zinc finger FYVE domain-containing protein 9 (Mothers against decapentaplegic homolog-interacting protein) (Madh-interacting protein) (Novel serine protease) (NSP) (Receptor activation anchor) (hSARA) (Smad anchor for receptor activation)	ZFYVE9 MADHIP SARA SMADIP	Homo sapiens (Human)	1425
O95409	reviewed	ZIC2_HUMAN	Zinc finger protein ZIC 2 (Zinc finger protein of the cerebellum 2)	ZIC2	Homo sapiens (Human)	532
O95415	reviewed	BRI3_HUMAN	Brain protein I3 (pRGR2)	BRI3	Homo sapiens (Human)	125
O95425	reviewed	SVIL_HUMAN	Supervillin (Archvillin) (p205/p250)	SVIL	Homo sapiens (Human)	2214
O95429	reviewed	BAG4_HUMAN	BAG family molecular chaperone regulator 4 (BAG-4) (Bcl-2-associated athanogene 4) (Silencer of death domains)	BAG4 SODD	Homo sapiens (Human)	457
O95433	reviewed	AHSA1_HUMAN	Activator of 90 kDa heat shock protein ATPase homolog 1 (AHA1) (p38)	AHSA1 C14orf3 HSPC322	Homo sapiens (Human)	338
O95453	reviewed	PARN_HUMAN	Poly(A)-specific ribonuclease PARN (EC 3.1.13.4) (Deadenylating nuclease) (Deadenylation nuclease) (Polyadenylate-specific ribonuclease)	PARN DAN	Homo sapiens (Human)	639
O95456	reviewed	PSMG1_HUMAN	Proteasome assembly chaperone 1 (PAC-1) (Chromosome 21 leucine-rich protein) (C21-LRP) (Down syndrome critical region protein 2)	PSMG1 C21LRP DSCR2 PAC1	Homo sapiens (Human)	288
O95466	reviewed	FMNL1_HUMAN	Formin-like protein 1 (CLL-associated antigen KW-13) (Leukocyte formin)	FMNL1 C17orf1 C17orf1B FMNL FRL1	Homo sapiens (Human)	1100
O95486	reviewed	SC24A_HUMAN	Protein transport protein Sec24A (SEC24-related protein A)	SEC24A	Homo sapiens (Human)	1093
O95487	reviewed	SC24B_HUMAN	Protein transport protein Sec24B (SEC24-related protein B)	SEC24B	Homo sapiens (Human)	1268
O95528	reviewed	GTR10_HUMAN	Solute carrier family 2, facilitated glucose transporter member 10 (Glucose transporter type 10) (GLUT-10)	SLC2A10 GLUT10	Homo sapiens (Human)	541
O95551	reviewed	TYDP2_HUMAN	Tyrosyl-DNA phosphodiesterase 2 (Tyr-DNA phosphodiesterase 2) (hTDP2) (EC 3.1.4.-) (5'-tyrosyl-DNA phosphodiesterase) (5'-Tyr-DNA phosphodiesterase) (ETS1-associated protein 2) (ETS1-associated protein II) (EAPII) (TRAF and TNF receptor-associated protein) (Tyrosyl-RNA phosphodiesterase) (VPg unlinkase)	TDP2 EAP2 TTRAP AD-022	Homo sapiens (Human)	362
O95568	reviewed	MET18_HUMAN	Histidine protein methyltransferase 1 homolog (EC 2.1.1.85) (Arsenic-transactivated protein 2) (AsTP2) (Methyltransferase-like protein 18)	METTL18 ASTP2 C1orf156	Homo sapiens (Human)	372
O95571	reviewed	ETHE1_HUMAN	Persulfide dioxygenase ETHE1, mitochondrial (EC 1.13.11.18) (Ethylmalonic encephalopathy protein 1) (Hepatoma subtracted clone one protein) (Sulfur dioxygenase ETHE1)	ETHE1 HSCO	Homo sapiens (Human)	254
O95613	reviewed	PCNT_HUMAN	Pericentrin (Kendrin) (Pericentrin-B)	PCNT KIAA0402 PCNT2	Homo sapiens (Human)	3336
O95628	reviewed	CNOT4_HUMAN	CCR4-NOT transcription complex subunit 4 (EC 2.3.2.27) (CCR4-associated factor 4) (E3 ubiquitin-protein ligase CNOT4) (Potential transcriptional repressor NOT4Hp) (RING-type E3 ubiquitin transferase CNOT4)	CNOT4 NOT4	Homo sapiens (Human)	575
O95630	reviewed	STABP_HUMAN	STAM-binding protein (EC 3.4.19.-) (Associated molecule with the SH3 domain of STAM) (Endosome-associated ubiquitin isopeptidase)	STAMBP AMSH	Homo sapiens (Human)	424
O95631	reviewed	NET1_HUMAN	Netrin-1 (Epididymis tissue protein Li 131P)	NTN1 NTN1L	Homo sapiens (Human)	604
O95644	reviewed	NFAC1_HUMAN	Nuclear factor of activated T-cells, cytoplasmic 1 (NF-ATc1) (NFATc1) (NFAT transcription complex cytosolic component) (NF-ATc) (NFATc)	NFATC1 NFAT2 NFATC	Homo sapiens (Human)	943
O95677	reviewed	EYA4_HUMAN	Eyes absent homolog 4 (EC 3.1.3.48)	EYA4	Homo sapiens (Human)	639
O95684	reviewed	CEP43_HUMAN	Centrosomal protein 43 (FGFR1 oncogene partner)	CEP43 FGFR1OP FOP	Homo sapiens (Human)	399
O95704	reviewed	APBB3_HUMAN	Amyloid-beta A4 precursor protein-binding family B member 3 (Protein Fe65-like 2) (Fe65L2)	APBB3 FE65L2	Homo sapiens (Human)	486
O95714	reviewed	HERC2_HUMAN	E3 ubiquitin-protein ligase HERC2 (EC 2.3.2.26) (HECT domain and RCC1-like domain-containing protein 2) (HECT-type E3 ubiquitin transferase HERC2)	HERC2	Homo sapiens (Human)	4834
O95718	reviewed	ERR2_HUMAN	Steroid hormone receptor ERR2 (ERR beta-2) (Estrogen receptor-like 2) (Estrogen-related receptor beta) (ERR-beta) (Nuclear receptor subfamily 3 group B member 2)	ESRRB ERRB2 ESRL2 NR3B2	Homo sapiens (Human)	433
O95721	reviewed	SNP29_HUMAN	Synaptosomal-associated protein 29 (SNAP-29) (Soluble 29 kDa NSF attachment protein) (Vesicle-membrane fusion protein SNAP-29)	SNAP29	Homo sapiens (Human)	258
O95741	reviewed	CPNE6_HUMAN	Copine-6 (Copine VI) (Neuronal-copine) (N-copine)	CPNE6	Homo sapiens (Human)	557
O95747	reviewed	OXSR1_HUMAN	Serine/threonine-protein kinase OSR1 (EC 2.7.11.1) (Oxidative stress-responsive 1 protein)	OXSR1 KIAA1101 OSR1	Homo sapiens (Human)	527
O95749	reviewed	GGPPS_HUMAN	Geranylgeranyl pyrophosphate synthase (GGPP synthase) (GGPPSase) (EC 2.5.1.-) ((2E,6E)-farnesyl diphosphate synthase) (Dimethylallyltranstransferase) (EC 2.5.1.1) (Farnesyl diphosphate synthase) (Farnesyltranstransferase) (EC 2.5.1.29) (Geranylgeranyl diphosphate synthase) (Geranyltranstransferase) (EC 2.5.1.10)	GGPS1	Homo sapiens (Human)	300
O95760	reviewed	IL33_HUMAN	Interleukin-33 (IL-33) (Interleukin-1 family member 11) (IL-1F11) (Nuclear factor from high endothelial venules) (NF-HEV) [Cleaved into: Interleukin-33 (95-270); Interleukin-33 (99-270); Interleukin-33 (109-270)]	IL33 C9orf26 IL1F11 NFHEV	Homo sapiens (Human)	270
O95786	reviewed	RIGI_HUMAN	Antiviral innate immune response receptor RIG-I (ATP-dependent RNA helicase DDX58) (EC 3.6.4.13) (DEAD box protein 58) (RIG-I-like receptor 1) (RLR-1) (RNA sensor RIG-I) (Retinoic acid-inducible gene 1 protein) (RIG-1) (Retinoic acid-inducible gene I protein) (RIG-I)	RIGI DDX58	Homo sapiens (Human)	925
O95793	reviewed	STAU1_HUMAN	Double-stranded RNA-binding protein Staufen homolog 1	STAU1 STAU	Homo sapiens (Human)	577
O95801	reviewed	TTC4_HUMAN	Tetratricopeptide repeat protein 4 (TPR repeat protein 4)	TTC4 My044	Homo sapiens (Human)	387
O95810	reviewed	CAVN2_HUMAN	Caveolae-associated protein 2 (Cavin-2) (PS-p68) (Phosphatidylserine-binding protein) (Serum deprivation-response protein)	CAVIN2 SDPR	Homo sapiens (Human)	425
O95817	reviewed	BAG3_HUMAN	BAG family molecular chaperone regulator 3 (BAG-3) (Bcl-2-associated athanogene 3) (Bcl-2-binding protein Bis) (Docking protein CAIR-1)	BAG3 BIS	Homo sapiens (Human)	575
O95819	reviewed	M4K4_HUMAN	Mitogen-activated protein kinase kinase kinase kinase 4 (EC 2.7.11.1) (HPK/GCK-like kinase HGK) (MAPK/ERK kinase kinase kinase 4) (MEK kinase kinase 4) (MEKKK 4) (Nck-interacting kinase)	MAP4K4 HGK KIAA0687 NIK	Homo sapiens (Human)	1239
O95822	reviewed	DCMC_HUMAN	Malonyl-CoA decarboxylase, mitochondrial (MCD) (EC 4.1.1.9)	MLYCD	Homo sapiens (Human)	493
O95831	reviewed	AIFM1_HUMAN	Apoptosis-inducing factor 1, mitochondrial (EC 1.6.99.-) (Programmed cell death protein 8)	AIFM1 AIF PDCD8	Homo sapiens (Human)	613
O95833	reviewed	CLIC3_HUMAN	Chloride intracellular channel protein 3	CLIC3	Homo sapiens (Human)	236
O95834	reviewed	EMAL2_HUMAN	Echinoderm microtubule-associated protein-like 2 (EMAP-2) (HuEMAP-2)	EML2 EMAP2 EMAPL2	Homo sapiens (Human)	649
O95835	reviewed	LATS1_HUMAN	Serine/threonine-protein kinase LATS1 (EC 2.7.11.1) (Large tumor suppressor homolog 1) (WARTS protein kinase) (h-warts)	LATS1 WARTS	Homo sapiens (Human)	1130
O95848	reviewed	NUD14_HUMAN	Uridine diphosphate glucose pyrophosphatase NUDT14 (UDPG pyrophosphatase) (UGPPase) (EC 3.6.1.45) (Nucleoside diphosphate-linked moiety X motif 14) (Nudix motif 14)	NUDT14 UGPP	Homo sapiens (Human)	222
O95863	reviewed	SNAI1_HUMAN	Zinc finger protein SNAI1 (Protein snail homolog 1) (Protein sna)	SNAI1 SNAH	Homo sapiens (Human)	264
O95865	reviewed	DDAH2_HUMAN	N(G),N(G)-dimethylarginine dimethylaminohydrolase 2 (DDAH-2) (Dimethylarginine dimethylaminohydrolase 2) (EC 3.5.3.18) (DDAHII) (Dimethylargininase-2) (Protein G6a) (S-phase protein)	DDAH2 DDAH G6A NG30	Homo sapiens (Human)	285
O95876	reviewed	FRITZ_HUMAN	WD repeat-containing and planar cell polarity effector protein fritz homolog (hFRTZ) (Bardet-Biedl syndrome 15 protein) (WD repeat-containing and planar cell polarity effector protein)	WDPCP BBS15 C2orf86 FRITZ	Homo sapiens (Human)	746
O95897	reviewed	NOE2_HUMAN	Noelin-2 (Olfactomedin-2)	OLFM2 NOE2	Homo sapiens (Human)	454
O95905	reviewed	ECD_HUMAN	Protein ecdysoneless homolog (Human suppressor of GCR two) (hSGT1)	ECD	Homo sapiens (Human)	644
O95922	reviewed	TTLL1_HUMAN	Polyglutamylase complex subunit TTLL1 (EC 6.3.2.-) (Tubulin polyglutamylase TTLL1) (Tubulin polyglutamylase complex subunit 3) (PGs3) (Tubulin--tyrosine ligase-like protein 1)	TTLL1 C22orf7	Homo sapiens (Human)	423
O95932	reviewed	TGM3L_HUMAN	Protein-glutamine gamma-glutamyltransferase 6 (EC 2.3.2.13) (Transglutaminase Y) (TGY) (TGase Y) (Transglutaminase-3-like) (TGase-3-like) (Transglutaminase-6) (TG6) (TGase-6)	TGM6 TGM3L	Homo sapiens (Human)	706
O95954	reviewed	FTCD_HUMAN	Formimidoyltransferase-cyclodeaminase (Formiminotransferase-cyclodeaminase) (FTCD) (LCHC1) [Includes: Glutamate formimidoyltransferase (EC 2.1.2.5) (Glutamate formiminotransferase) (Glutamate formyltransferase); Formimidoyltetrahydrofolate cyclodeaminase (EC 4.3.1.4) (Formiminotetrahydrofolate cyclodeaminase)]	FTCD	Homo sapiens (Human)	541
O95970	reviewed	LGI1_HUMAN	Leucine-rich glioma-inactivated protein 1 (Epitempin-1)	LGI1 EPT UNQ775/PRO1569	Homo sapiens (Human)	557
O95989	reviewed	NUDT3_HUMAN	Diphosphoinositol polyphosphate phosphohydrolase 1 (DIPP-1) (EC 3.6.1.52) (Diadenosine 5',5'''-P1,P6-hexaphosphate hydrolase 1) (EC 3.6.1.-) (Nucleoside diphosphate-linked moiety X motif 3) (Nudix motif 3)	NUDT3 DIPP DIPP1	Homo sapiens (Human)	172
O95990	reviewed	F107A_HUMAN	Actin-associated protein FAM107A (Down-regulated in renal cell carcinoma 1) (Protein TU3A)	FAM107A DRR1 TU3A	Homo sapiens (Human)	144
O95995	reviewed	DRC4_HUMAN	Dynein regulatory complex subunit 4 (Growth arrest-specific protein 11) (GAS-11) (Growth arrest-specific protein 8) (GAS-8)	GAS8 DRC4 GAS11	Homo sapiens (Human)	478
O95996	reviewed	APCL_HUMAN	Adenomatous polyposis coli protein 2 (Adenomatous polyposis coli protein-like) (APC-like)	APC2 APCL	Homo sapiens (Human)	2303
O95997	reviewed	PTTG1_HUMAN	Securin (Esp1-associated protein) (Pituitary tumor-transforming gene 1 protein) (Tumor-transforming protein 1) (hPTTG)	PTTG1 EAP1 PTTG TUTR1	Homo sapiens (Human)	202
O95999	reviewed	BCL10_HUMAN	B-cell lymphoma/leukemia 10 (B-cell CLL/lymphoma 10) (Bcl-10) (CARD-containing molecule enhancing NF-kappa-B) (CARD-like apoptotic protein) (hCLAP) (CED-3/ICH-1 prodomain homologous E10-like regulator) (CIPER) (Cellular homolog of vCARMEN) (cCARMEN) (Cellular-E10) (c-E10) (Mammalian CARD-containing adapter molecule E10) (mE10)	BCL10 CIPER CLAP	Homo sapiens (Human)	233
O96007	reviewed	MOC2B_HUMAN	Molybdopterin synthase catalytic subunit (EC 2.8.1.12) (MOCO1-B) (Molybdenum cofactor synthesis protein 2 large subunit) (Molybdenum cofactor synthesis protein 2B) (MOCS2B) (Molybdopterin-synthase large subunit) (MPT synthase large subunit)	MOCS2 MCBPE MOCO1	Homo sapiens (Human)	188
O96013	reviewed	PAK4_HUMAN	Serine/threonine-protein kinase PAK 4 (EC 2.7.11.1) (p21-activated kinase 4) (PAK-4)	PAK4 KIAA1142	Homo sapiens (Human)	591
O96015	reviewed	DNAL4_HUMAN	Dynein axonemal light chain 4	DNAL4	Homo sapiens (Human)	105
O96018	reviewed	APBA3_HUMAN	Amyloid-beta A4 precursor protein-binding family A member 3 (Adapter protein X11gamma) (Neuron-specific X11L2 protein) (Neuronal Munc18-1-interacting protein 3) (Mint-3)	APBA3 MINT3 X11L2	Homo sapiens (Human)	575
O96028	reviewed	NSD2_HUMAN	Histone-lysine N-methyltransferase NSD2 (EC 2.1.1.357) (Multiple myeloma SET domain-containing protein) (MMSET) (Nuclear SET domain-containing protein 2) (Protein trithorax-5) (Wolf-Hirschhorn syndrome candidate 1 protein)	NSD2 KIAA1090 MMSET TRX5 WHSC1	Homo sapiens (Human)	1365
O96033	reviewed	MOC2A_HUMAN	Molybdopterin synthase sulfur carrier subunit (MOCO1-A) (Molybdenum cofactor synthesis protein 2 small subunit) (Molybdenum cofactor synthesis protein 2A) (MOCS2A) (Molybdopterin-synthase small subunit) (Sulfur carrier protein MOCS2A)	MOCS2 MOCO1	Homo sapiens (Human)	88
P00167	reviewed	CYB5_HUMAN	Cytochrome b5 (Microsomal cytochrome b5 type A) (MCB5)	CYB5A CYB5	Homo sapiens (Human)	134
P00325	reviewed	ADH1B_HUMAN	All-trans-retinol dehydrogenase [NAD(+)] ADH1B (EC 1.1.1.105) (Alcohol dehydrogenase 1B) (Alcohol dehydrogenase subunit beta)	ADH1B ADH2	Homo sapiens (Human)	375
P00326	reviewed	ADH1G_HUMAN	Alcohol dehydrogenase 1C (EC 1.1.1.1) (Alcohol dehydrogenase subunit gamma)	ADH1C ADH3	Homo sapiens (Human)	375
P00338	reviewed	LDHA_HUMAN	L-lactate dehydrogenase A chain (LDH-A) (EC 1.1.1.27) (Cell proliferation-inducing gene 19 protein) (LDH muscle subunit) (LDH-M) (Renal carcinoma antigen NY-REN-59)	LDHA PIG19	Homo sapiens (Human)	332
P00352	reviewed	AL1A1_HUMAN	Aldehyde dehydrogenase 1A1 (EC 1.2.1.19) (EC 1.2.1.28) (EC 1.2.1.3) (EC 1.2.1.36) (3-deoxyglucosone dehydrogenase) (ALDH-E1) (ALHDII) (Aldehyde dehydrogenase family 1 member A1) (Aldehyde dehydrogenase, cytosolic) (Retinal dehydrogenase 1) (RALDH 1) (RalDH1)	ALDH1A1 ALDC ALDH1 PUMB1	Homo sapiens (Human)	501
P00374	reviewed	DYR_HUMAN	Dihydrofolate reductase (EC 1.5.1.3)	DHFR	Homo sapiens (Human)	187
P00387	reviewed	NB5R3_HUMAN	NADH-cytochrome b5 reductase 3 (B5R) (Cytochrome b5 reductase) (EC 1.6.2.2) (Diaphorase-1)	CYB5R3 DIA1	Homo sapiens (Human)	301
P00390	reviewed	GSHR_HUMAN	Glutathione reductase, mitochondrial (GR) (GRase) (EC 1.8.1.7)	GSR GLUR GRD1	Homo sapiens (Human)	522
P00441	reviewed	SODC_HUMAN	Superoxide dismutase [Cu-Zn] (EC 1.15.1.1) (Superoxide dismutase 1) (hSod1)	SOD1	Homo sapiens (Human)	154
P00488	reviewed	F13A_HUMAN	Coagulation factor XIII A chain (Coagulation factor XIIIa) (EC 2.3.2.13) (Protein-glutamine gamma-glutamyltransferase A chain) (Transglutaminase A chain)	F13A1 F13A	Homo sapiens (Human)	732
P00491	reviewed	PNPH_HUMAN	Purine nucleoside phosphorylase (PNP) (EC 2.4.2.1) (Inosine phosphorylase) (Inosine-guanosine phosphorylase)	PNP NP	Homo sapiens (Human)	289
P00492	reviewed	HPRT_HUMAN	Hypoxanthine-guanine phosphoribosyltransferase (HGPRT) (HGPRTase) (EC 2.4.2.8)	HPRT1 HPRT	Homo sapiens (Human)	218
P00519	reviewed	ABL1_HUMAN	Tyrosine-protein kinase ABL1 (EC 2.7.10.2) (Abelson murine leukemia viral oncogene homolog 1) (Abelson tyrosine-protein kinase 1) (Proto-oncogene c-Abl) (p150)	ABL1 ABL JTK7	Homo sapiens (Human)	1130
P00558	reviewed	PGK1_HUMAN	Phosphoglycerate kinase 1 (EC 2.7.2.3) (Cell migration-inducing gene 10 protein) (Primer recognition protein 2) (PRP 2)	PGK1 PGKA MIG10 OK/SW-cl.110	Homo sapiens (Human)	417
P00568	reviewed	KAD1_HUMAN	Adenylate kinase isoenzyme 1 (AK 1) (EC 2.7.4.10) (EC 2.7.4.3) (EC 2.7.4.6) (ATP-AMP transphosphorylase 1) (ATP:AMP phosphotransferase) (Adenylate monophosphate kinase) (Myokinase)	AK1	Homo sapiens (Human)	194
P00813	reviewed	ADA_HUMAN	Adenosine deaminase (EC 3.5.4.4) (Adenosine aminohydrolase)	ADA ADA1	Homo sapiens (Human)	363
P00915	reviewed	CAH1_HUMAN	Carbonic anhydrase 1 (EC 4.2.1.1) (Carbonate dehydratase I) (Carbonic anhydrase B) (CAB) (Carbonic anhydrase I) (CA-I) (Cyanamide hydratase CA1) (EC 4.2.1.69)	CA1	Homo sapiens (Human)	261
P00918	reviewed	CAH2_HUMAN	Carbonic anhydrase 2 (EC 4.2.1.1) (Carbonate dehydratase II) (Carbonic anhydrase C) (CAC) (Carbonic anhydrase II) (CA-II) (Cyanamide hydratase CA2) (EC 4.2.1.69)	CA2	Homo sapiens (Human)	260
P00966	reviewed	ASSY_HUMAN	Argininosuccinate synthase (EC 6.3.4.5) (Citrulline--aspartate ligase)	ASS1 ASS	Homo sapiens (Human)	412
P00973	reviewed	OAS1_HUMAN	2'-5'-oligoadenylate synthase 1 ((2-5')oligo(A) synthase 1) (2-5A synthase 1) (EC 2.7.7.84) (E18/E16) (p46/p42 OAS)	OAS1 OIAS	Homo sapiens (Human)	400
P01040	reviewed	CYTA_HUMAN	Cystatin-A (Cystatin-AS) (Stefin-A) [Cleaved into: Cystatin-A, N-terminally processed]	CSTA STF1 STFA	Homo sapiens (Human)	98
P01100	reviewed	FOS_HUMAN	Protein c-Fos (Cellular oncogene fos) (Fos proto-oncogene, AP-1 transcription factor subunit) (G0/G1 switch regulatory protein 7) (Proto-oncogene c-Fos) (Transcription factor AP-1 subunit c-Fos)	FOS G0S7	Homo sapiens (Human)	380
P01112	reviewed	RASH_HUMAN	GTPase HRas (EC 3.6.5.2) (H-Ras-1) (Ha-Ras) (Transforming protein p21) (c-H-ras) (p21ras) [Cleaved into: GTPase HRas, N-terminally processed]	HRAS HRAS1	Homo sapiens (Human)	189
P01116	reviewed	RASK_HUMAN	GTPase KRas (EC 3.6.5.2) (K-Ras 2) (Ki-Ras) (c-K-ras) (c-Ki-ras) [Cleaved into: GTPase KRas, N-terminally processed]	KRAS KRAS2 RASK2	Homo sapiens (Human)	189
P01583	reviewed	IL1A_HUMAN	Interleukin-1 alpha (IL-1 alpha) (Hematopoietin-1)	IL1A IL1F1	Homo sapiens (Human)	271
P01584	reviewed	IL1B_HUMAN	Interleukin-1 beta (IL-1 beta) (Catabolin)	IL1B IL1F2	Homo sapiens (Human)	269
P02489	reviewed	CRYAA_HUMAN	Alpha-crystallin A chain (Heat shock protein beta-4) (HspB4) [Cleaved into: Alpha-crystallin A(1-172); Alpha-crystallin A(1-168); Alpha-crystallin A(1-162)]	CRYAA CRYA1 HSPB4	Homo sapiens (Human)	173
P02511	reviewed	CRYAB_HUMAN	Alpha-crystallin B chain (Alpha(B)-crystallin) (Heat shock protein beta-5) (HspB5) (Renal carcinoma antigen NY-REN-27) (Rosenthal fiber component)	CRYAB CRYA2 HSPB5	Homo sapiens (Human)	175
P02533	reviewed	K1C14_HUMAN	Keratin, type I cytoskeletal 14 (Cytokeratin-14) (CK-14) (Keratin-14) (K14)	KRT14	Homo sapiens (Human)	472
P02549	reviewed	SPTA1_HUMAN	Spectrin alpha chain, erythrocytic 1 (Erythroid alpha-spectrin)	SPTA1 SPTA	Homo sapiens (Human)	2419
P02689	reviewed	MYP2_HUMAN	Myelin P2 protein (Peripheral myelin protein 2)	PMP2	Homo sapiens (Human)	132
P02760	reviewed	AMBP_HUMAN	Protein AMBP (Protein HC) [Cleaved into: Alpha-1-microglobulin (EC 1.6.2.-) (Alpha-1 microglycoprotein) (Complex-forming glycoprotein heterogeneous in charge); Inter-alpha-trypsin inhibitor light chain (ITI-LC) (Bikunin) (EDC1) (HI-30) (Uronic-acid-rich protein); Trypstatin]	AMBP HCP ITIL	Homo sapiens (Human)	352
P02766	reviewed	TTHY_HUMAN	Transthyretin (ATTR) (Prealbumin) (TBPA)	TTR PALB	Homo sapiens (Human)	147
P02788	reviewed	TRFL_HUMAN	Lactotransferrin (Lactoferrin) (EC 3.4.21.-) (Growth-inhibiting protein 12) (Talalactoferrin) [Cleaved into: Lactoferricin-H (Lfcin-H); Kaliocin-1; Lactoferroxin-A; Lactoferroxin-B; Lactoferroxin-C]	LTF GIG12 LF	Homo sapiens (Human)	710
P03372	reviewed	ESR1_HUMAN	Estrogen receptor (ER) (ER-alpha) (Estradiol receptor) (Nuclear receptor subfamily 3 group A member 1)	ESR1 ESR NR3A1	Homo sapiens (Human)	595
P03999	reviewed	OPSB_HUMAN	Short-wave-sensitive opsin 1 (Blue cone photoreceptor pigment) (Blue-sensitive opsin) (BOP)	OPN1SW BCP	Homo sapiens (Human)	348
P04049	reviewed	RAF1_HUMAN	RAF proto-oncogene serine/threonine-protein kinase (EC 2.7.11.1) (Proto-oncogene c-RAF) (cRaf) (Raf-1)	RAF1 RAF	Homo sapiens (Human)	648
P04075	reviewed	ALDOA_HUMAN	Fructose-bisphosphate aldolase A (EC 4.1.2.13) (Lung cancer antigen NY-LU-1) (Muscle-type aldolase)	ALDOA ALDA	Homo sapiens (Human)	364
P04080	reviewed	CYTB_HUMAN	Cystatin-B (CPI-B) (Liver thiol proteinase inhibitor) (Stefin-B)	CSTB CST6 STFB	Homo sapiens (Human)	98
P04083	reviewed	ANXA1_HUMAN	Annexin A1 (Annexin I) (Annexin-1) (Calpactin II) (Calpactin-2) (Chromobindin-9) (Lipocortin I) (Phospholipase A2 inhibitory protein) (p35) [Cleaved into: Annexin Ac2-26]	ANXA1 ANX1 LPC1	Homo sapiens (Human)	346
P04114	reviewed	APOB_HUMAN	Apolipoprotein B-100 (Apo B-100) [Cleaved into: Apolipoprotein B-48 (Apo B-48)]	APOB	Homo sapiens (Human)	4563
P04150	reviewed	GCR_HUMAN	Glucocorticoid receptor (GR) (Nuclear receptor subfamily 3 group C member 1)	NR3C1 GRL	Homo sapiens (Human)	777
P04183	reviewed	KITH_HUMAN	Thymidine kinase, cytosolic (EC 2.7.1.21)	TK1	Homo sapiens (Human)	234
P04264	reviewed	K2C1_HUMAN	Keratin, type II cytoskeletal 1 (67 kDa cytokeratin) (Cytokeratin-1) (CK-1) (Hair alpha protein) (Keratin-1) (K1) (Type-II keratin Kb1)	KRT1 KRTA	Homo sapiens (Human)	644
P04271	reviewed	S100B_HUMAN	Protein S100-B (S-100 protein beta chain) (S-100 protein subunit beta) (S100 calcium-binding protein B)	S100B	Homo sapiens (Human)	92
P04350	reviewed	TBB4A_HUMAN	Tubulin beta-4A chain (Tubulin 5 beta) (Tubulin beta-4 chain)	TUBB4A TUBB4 TUBB5	Homo sapiens (Human)	444
P04406	reviewed	G3P_HUMAN	Glyceraldehyde-3-phosphate dehydrogenase (GAPDH) (EC 1.2.1.12) (Peptidyl-cysteine S-nitrosylase GAPDH) (EC 2.6.99.-)	GAPDH GAPD CDABP0047 OK/SW-cl.12	Homo sapiens (Human)	335
P04626	reviewed	ERBB2_HUMAN	Receptor tyrosine-protein kinase erbB-2 (EC 2.7.10.1) (Metastatic lymph node gene 19 protein) (MLN 19) (Proto-oncogene Neu) (Proto-oncogene c-ErbB-2) (Tyrosine kinase-type cell surface receptor HER2) (p185erbB2) (CD antigen CD340)	ERBB2 HER2 MLN19 NEU NGL	Homo sapiens (Human)	1255
P04632	reviewed	CPNS1_HUMAN	Calpain small subunit 1 (CSS1) (Calcium-activated neutral proteinase small subunit) (CANP small subunit) (Calcium-dependent protease small subunit) (CDPS) (Calcium-dependent protease small subunit 1) (Calpain regulatory subunit)	CAPNS1 CAPN4 CAPNS	Homo sapiens (Human)	268
P04637	reviewed	P53_HUMAN	Cellular tumor antigen p53 (Antigen NY-CO-13) (Phosphoprotein p53) (Tumor suppressor p53)	TP53 P53	Homo sapiens (Human)	393
P04792	reviewed	HSPB1_HUMAN	Heat shock protein beta-1 (HspB1) (28 kDa heat shock protein) (Estrogen-regulated 24 kDa protein) (Heat shock 27 kDa protein) (HSP 27) (Stress-responsive protein 27) (SRP27)	HSPB1 HSP27 HSP28	Homo sapiens (Human)	205
P04798	reviewed	CP1A1_HUMAN	Cytochrome P450 1A1 (CYPIA1) (EC 1.14.14.1) (Cytochrome P450 form 6) (Cytochrome P450-C) (Cytochrome P450-P1) (Hydroperoxy icosatetraenoate dehydratase) (EC 4.2.1.152)	CYP1A1	Homo sapiens (Human)	512
P04818	reviewed	TYSY_HUMAN	Thymidylate synthase (TS) (TSase) (EC 2.1.1.45)	TYMS TS OK/SW-cl.29	Homo sapiens (Human)	313
P04899	reviewed	GNAI2_HUMAN	Guanine nucleotide-binding protein G(i) subunit alpha-2 (Adenylate cyclase-inhibiting G alpha protein)	GNAI2 GNAI2B	Homo sapiens (Human)	355
P05062	reviewed	ALDOB_HUMAN	Fructose-bisphosphate aldolase B (EC 4.1.2.13) (Liver-type aldolase)	ALDOB ALDB	Homo sapiens (Human)	364
P05067	reviewed	A4_HUMAN	Amyloid-beta precursor protein (APP) (ABPP) (APPI) (Alzheimer disease amyloid A4 protein homolog) (Alzheimer disease amyloid protein) (Amyloid precursor protein) (Amyloid-beta (A4) precursor protein) (Amyloid-beta A4 protein) (Cerebral vascular amyloid peptide) (CVAP) (PreA4) (Protease nexin-II) (PN-II) [Cleaved into: N-APP; Soluble APP-alpha (S-APP-alpha); Soluble APP-beta (S-APP-beta); C99 (Bet…	APP A4 AD1	Homo sapiens (Human)	770
P05089	reviewed	ARGI1_HUMAN	Arginase-1 (EC 3.5.3.1) (Liver-type arginase) (Type I arginase)	ARG1	Homo sapiens (Human)	322
P05109	reviewed	S10A8_HUMAN	Protein S100-A8 (Calgranulin-A) (Calprotectin L1L subunit) (Cystic fibrosis antigen) (CFAG) (Leukocyte L1 complex light chain) (Migration inhibitory factor-related protein 8) (MRP-8) (p8) (S100 calcium-binding protein A8) (Urinary stone protein band A)	S100A8 CAGA CFAG MRP8	Homo sapiens (Human)	93
P05114	reviewed	HMGN1_HUMAN	Non-histone chromosomal protein HMG-14 (High mobility group nucleosome-binding domain-containing protein 1)	HMGN1 HMG14	Homo sapiens (Human)	100
P05120	reviewed	PAI2_HUMAN	Plasminogen activator inhibitor 2 (PAI-2) (Monocyte Arg-serpin) (Placental plasminogen activator inhibitor) (Serpin B2) (Urokinase inhibitor)	SERPINB2 PAI2 PLANH2	Homo sapiens (Human)	415
P05129	reviewed	KPCG_HUMAN	Protein kinase C gamma type (PKC-gamma) (EC 2.7.11.13)	PRKCG PKCG	Homo sapiens (Human)	697
P05161	reviewed	ISG15_HUMAN	Ubiquitin-like protein ISG15 (Interferon-induced 15 kDa protein) (Interferon-induced 17 kDa protein) (IP17) (Ubiquitin cross-reactive protein) (hUCRP)	ISG15 G1P2 UCRP	Homo sapiens (Human)	165
P05198	reviewed	IF2A_HUMAN	Eukaryotic translation initiation factor 2 subunit 1 (Eukaryotic translation initiation factor 2 subunit alpha) (eIF-2-alpha) (eIF-2A) (eIF-2alpha)	EIF2S1 EIF2A	Homo sapiens (Human)	315
P05204	reviewed	HMGN2_HUMAN	Non-histone chromosomal protein HMG-17 (High mobility group nucleosome-binding domain-containing protein 2)	HMGN2 HMG17	Homo sapiens (Human)	90
P05230	reviewed	FGF1_HUMAN	Fibroblast growth factor 1 (FGF-1) (Acidic fibroblast growth factor) (aFGF) (Endothelial cell growth factor) (ECGF) (Heparin-binding growth factor 1) (HBGF-1)	FGF1 FGFA	Homo sapiens (Human)	155
P05388	reviewed	RLA0_HUMAN	60S acidic ribosomal protein P0 (60S ribosomal protein L10E) (Large ribosomal subunit protein uL10)	RPLP0	Homo sapiens (Human)	317
P05413	reviewed	FABPH_HUMAN	Fatty acid-binding protein, heart (Fatty acid-binding protein 3) (Heart-type fatty acid-binding protein) (H-FABP) (Mammary-derived growth inhibitor) (MDGI) (Muscle fatty acid-binding protein) (M-FABP)	FABP3 FABP11 MDGI	Homo sapiens (Human)	133
P05771	reviewed	KPCB_HUMAN	Protein kinase C beta type (PKC-B) (PKC-beta) (EC 2.7.11.13)	PRKCB PKCB PRKCB1	Homo sapiens (Human)	671
P05783	reviewed	K1C18_HUMAN	Keratin, type I cytoskeletal 18 (Cell proliferation-inducing gene 46 protein) (Cytokeratin-18) (CK-18) (Keratin-18) (K18)	KRT18 CYK18 PIG46	Homo sapiens (Human)	430
P05787	reviewed	K2C8_HUMAN	Keratin, type II cytoskeletal 8 (Cytokeratin-8) (CK-8) (Keratin-8) (K8) (Type-II keratin Kb8)	KRT8 CYK8	Homo sapiens (Human)	483
P06132	reviewed	DCUP_HUMAN	Uroporphyrinogen decarboxylase (UPD) (URO-D) (EC 4.1.1.37)	UROD	Homo sapiens (Human)	367
P06239	reviewed	LCK_HUMAN	Tyrosine-protein kinase Lck (EC 2.7.10.2) (Leukocyte C-terminal Src kinase) (LSK) (Lymphocyte cell-specific protein-tyrosine kinase) (Protein YT16) (Proto-oncogene Lck) (T cell-specific protein-tyrosine kinase) (p56-LCK)	LCK	Homo sapiens (Human)	509
P06241	reviewed	FYN_HUMAN	Tyrosine-protein kinase Fyn (EC 2.7.10.2) (Proto-oncogene Syn) (Proto-oncogene c-Fyn) (Src-like kinase) (SLK) (p59-Fyn)	FYN	Homo sapiens (Human)	537
P06396	reviewed	GELS_HUMAN	Gelsolin (AGEL) (Actin-depolymerizing factor) (ADF) (Brevin)	GSN	Homo sapiens (Human)	782
P06401	reviewed	PRGR_HUMAN	Progesterone receptor (PR) (Nuclear receptor subfamily 3 group C member 3)	PGR NR3C3	Homo sapiens (Human)	933
P06493	reviewed	CDK1_HUMAN	Cyclin-dependent kinase 1 (CDK1) (EC 2.7.11.22) (EC 2.7.11.23) (Cell division control protein 2 homolog) (Cell division protein kinase 1) (p34 protein kinase)	CDK1 CDC2 CDC28A CDKN1 P34CDC2	Homo sapiens (Human)	297
P06702	reviewed	S10A9_HUMAN	Protein S100-A9 (Calgranulin-B) (Calprotectin L1H subunit) (Leukocyte L1 complex heavy chain) (Migration inhibitory factor-related protein 14) (MRP-14) (p14) (S100 calcium-binding protein A9)	S100A9 CAGB CFAG MRP14	Homo sapiens (Human)	114
P06703	reviewed	S10A6_HUMAN	Protein S100-A6 (Calcyclin) (Growth factor-inducible protein 2A9) (MLN 4) (Prolactin receptor-associated protein) (PRA) (S100 calcium-binding protein A6)	S100A6 CACY	Homo sapiens (Human)	90
P06730	reviewed	IF4E_HUMAN	Eukaryotic translation initiation factor 4E (eIF-4E) (eIF4E) (eIF-4F 25 kDa subunit) (mRNA cap-binding protein)	EIF4E EIF4EL1 EIF4F	Homo sapiens (Human)	217
P06732	reviewed	KCRM_HUMAN	Creatine kinase M-type (EC 2.7.3.2) (Creatine kinase M chain) (Creatine phosphokinase M-type) (CPK-M) (M-CK)	CKM CKMM	Homo sapiens (Human)	381
P06733	reviewed	ENOA_HUMAN	Alpha-enolase (EC 4.2.1.11) (2-phospho-D-glycerate hydro-lyase) (C-myc promoter-binding protein) (Enolase 1) (MBP-1) (MPB-1) (Non-neural enolase) (NNE) (Phosphopyruvate hydratase) (Plasminogen-binding protein)	ENO1 ENO1L1 MBPB1 MPB1	Homo sapiens (Human)	434
P06737	reviewed	PYGL_HUMAN	Glycogen phosphorylase, liver form (EC 2.4.1.1)	PYGL	Homo sapiens (Human)	847
P06744	reviewed	G6PI_HUMAN	Glucose-6-phosphate isomerase (GPI) (EC 5.3.1.9) (Autocrine motility factor) (AMF) (Neuroleukin) (NLK) (Phosphoglucose isomerase) (PGI) (Phosphohexose isomerase) (PHI) (Sperm antigen 36) (SA-36)	GPI	Homo sapiens (Human)	558
P06746	reviewed	DPOLB_HUMAN	DNA polymerase beta (EC 2.7.7.7) (EC 4.2.99.-)	POLB	Homo sapiens (Human)	335
P06748	reviewed	NPM_HUMAN	Nucleophosmin (NPM) (Nucleolar phosphoprotein B23) (Nucleolar protein NO38) (Numatrin)	NPM1 NPM	Homo sapiens (Human)	294
P06753	reviewed	TPM3_HUMAN	Tropomyosin alpha-3 chain (Gamma-tropomyosin) (Tropomyosin-3) (Tropomyosin-5) (hTM5)	TPM3	Homo sapiens (Human)	285
P07101	reviewed	TY3H_HUMAN	Tyrosine 3-monooxygenase (EC 1.14.16.2) (Tyrosine 3-hydroxylase) (TH)	TH TYH	Homo sapiens (Human)	528
P07148	reviewed	FABPL_HUMAN	Fatty acid-binding protein, liver (Fatty acid-binding protein 1) (Liver-type fatty acid-binding protein) (L-FABP)	FABP1 FABPL	Homo sapiens (Human)	127
P07195	reviewed	LDHB_HUMAN	L-lactate dehydrogenase B chain (LDH-B) (EC 1.1.1.27) (LDH heart subunit) (LDH-H) (Renal carcinoma antigen NY-REN-46)	LDHB	Homo sapiens (Human)	334
P07196	reviewed	NFL_HUMAN	Neurofilament light polypeptide (NF-L) (68 kDa neurofilament protein) (Neurofilament triplet L protein)	NEFL NF68 NFL	Homo sapiens (Human)	543
P07197	reviewed	NFM_HUMAN	Neurofilament medium polypeptide (NF-M) (160 kDa neurofilament protein) (Neurofilament 3) (Neurofilament triplet M protein)	NEFM NEF3 NFM	Homo sapiens (Human)	916
P07203	reviewed	GPX1_HUMAN	Glutathione peroxidase 1 (GPx-1) (GSHPx-1) (EC 1.11.1.9) (Cellular glutathione peroxidase)	GPX1	Homo sapiens (Human)	203
P07205	reviewed	PGK2_HUMAN	Phosphoglycerate kinase 2 (EC 2.7.2.3) (Phosphoglycerate kinase, testis specific)	PGK2 PGKB	Homo sapiens (Human)	417
P07327	reviewed	ADH1A_HUMAN	Alcohol dehydrogenase 1A (EC 1.1.1.1) (Alcohol dehydrogenase subunit alpha)	ADH1A ADH1	Homo sapiens (Human)	375
P07332	reviewed	FES_HUMAN	Tyrosine-protein kinase Fes/Fps (EC 2.7.10.2) (Feline sarcoma/Fujinami avian sarcoma oncogene homolog) (Proto-oncogene c-Fes) (Proto-oncogene c-Fps) (p93c-fes)	FES FPS	Homo sapiens (Human)	822
P07384	reviewed	CAN1_HUMAN	Calpain-1 catalytic subunit (EC 3.4.22.52) (Calcium-activated neutral proteinase 1) (CANP 1) (Calpain mu-type) (Calpain-1 large subunit) (Cell proliferation-inducing gene 30 protein) (Micromolar-calpain) (muCANP)	CAPN1 CANPL1 PIG30	Homo sapiens (Human)	714
P07437	reviewed	TBB5_HUMAN	Tubulin beta chain (Tubulin beta-5 chain)	TUBB TUBB5 OK/SW-cl.56	Homo sapiens (Human)	444
P07451	reviewed	CAH3_HUMAN	Carbonic anhydrase 3 (EC 4.2.1.1) (Carbonate dehydratase III) (Carbonic anhydrase III) (CA-III)	CA3	Homo sapiens (Human)	260
P07476	reviewed	INVO_HUMAN	Involucrin	IVL	Homo sapiens (Human)	585
P07737	reviewed	PROF1_HUMAN	Profilin-1 (Epididymis tissue protein Li 184a) (Profilin I)	PFN1	Homo sapiens (Human)	140
P07741	reviewed	APT_HUMAN	Adenine phosphoribosyltransferase (APRT) (EC 2.4.2.7)	APRT	Homo sapiens (Human)	180
P07814	reviewed	SYEP_HUMAN	Bifunctional glutamate/proline--tRNA ligase (Bifunctional aminoacyl-tRNA synthetase) (Cell proliferation-inducing gene 32 protein) (Glutamatyl-prolyl-tRNA synthetase) [Includes: Glutamate--tRNA ligase (EC 6.1.1.17) (Glutamyl-tRNA synthetase) (GluRS); Proline--tRNA ligase (EC 6.1.1.15) (Prolyl-tRNA synthetase)]	EPRS1 EPRS GLNS PARS QARS QPRS PIG32	Homo sapiens (Human)	1512
P07864	reviewed	LDHC_HUMAN	L-lactate dehydrogenase C chain (LDH-C) (EC 1.1.1.27) (Cancer/testis antigen 32) (CT32) (LDH testis subunit) (LDH-X)	LDHC LDH3 LDHX	Homo sapiens (Human)	332
P07900	reviewed	HS90A_HUMAN	Heat shock protein HSP 90-alpha (EC 3.6.4.10) (Heat shock 86 kDa) (HSP 86) (HSP86) (Lipopolysaccharide-associated protein 2) (LAP-2) (LPS-associated protein 2) (Renal carcinoma antigen NY-REN-38)	HSP90AA1 HSP90A HSPC1 HSPCA	Homo sapiens (Human)	732
P07947	reviewed	YES_HUMAN	Tyrosine-protein kinase Yes (EC 2.7.10.2) (Proto-oncogene c-Yes) (p61-Yes)	YES1 YES	Homo sapiens (Human)	543
P07948	reviewed	LYN_HUMAN	Tyrosine-protein kinase Lyn (EC 2.7.10.2) (Lck/Yes-related novel protein tyrosine kinase) (V-yes-1 Yamaguchi sarcoma viral related oncogene homolog) (p53Lyn) (p56Lyn)	LYN JTK8	Homo sapiens (Human)	512
P07951	reviewed	TPM2_HUMAN	Tropomyosin beta chain (Beta-tropomyosin) (Tropomyosin-2)	TPM2 TMSB	Homo sapiens (Human)	284
P07954	reviewed	FUMH_HUMAN	Fumarate hydratase, mitochondrial (Fumarase) (HsFH) (EC 4.2.1.2)	FH	Homo sapiens (Human)	510
P07992	reviewed	ERCC1_HUMAN	DNA excision repair protein ERCC-1	ERCC1	Homo sapiens (Human)	297
P08047	reviewed	SP1_HUMAN	Transcription factor Sp1	SP1 TSFP1	Homo sapiens (Human)	785
P08133	reviewed	ANXA6_HUMAN	Annexin A6 (67 kDa calelectrin) (Annexin VI) (Annexin-6) (Calphobindin-II) (CPB-II) (Chromobindin-20) (Lipocortin VI) (Protein III) (p68) (p70)	ANXA6 ANX6	Homo sapiens (Human)	673
P08151	reviewed	GLI1_HUMAN	Zinc finger protein GLI1 (Glioma-associated oncogene) (Oncogene GLI)	GLI1 GLI	Homo sapiens (Human)	1106
P08183	reviewed	MDR1_HUMAN	ATP-dependent translocase ABCB1 (ATP-binding cassette sub-family B member 1) (Multidrug resistance protein 1) (EC 7.6.2.2) (P-glycoprotein 1) (Phospholipid transporter ABCB1) (EC 7.6.2.1) (CD antigen CD243)	ABCB1 MDR1 PGY1	Homo sapiens (Human)	1280
P08235	reviewed	MCR_HUMAN	Mineralocorticoid receptor (MR) (Nuclear receptor subfamily 3 group C member 2)	NR3C2 MCR MLR	Homo sapiens (Human)	984
P08237	reviewed	PFKAM_HUMAN	ATP-dependent 6-phosphofructokinase, muscle type (ATP-PFK) (PFK-M) (EC 2.7.1.11) (6-phosphofructokinase type A) (Phosphofructo-1-kinase isozyme A) (PFK-A) (Phosphohexokinase)	PFKM PFKX	Homo sapiens (Human)	780
P08238	reviewed	HS90B_HUMAN	Heat shock protein HSP 90-beta (HSP 90) (Heat shock 84 kDa) (HSP 84) (HSP84)	HSP90AB1 HSP90B HSPC2 HSPCB	Homo sapiens (Human)	724
P08253	reviewed	MMP2_HUMAN	72 kDa type IV collagenase (EC 3.4.24.24) (72 kDa gelatinase) (Gelatinase A) (Matrix metalloproteinase-2) (MMP-2) (TBE-1) [Cleaved into: PEX]	MMP2 CLG4A	Homo sapiens (Human)	660
P08254	reviewed	MMP3_HUMAN	Stromelysin-1 (SL-1) (EC 3.4.24.17) (Matrix metalloproteinase-3) (MMP-3) (Transin-1)	MMP3 STMY1	Homo sapiens (Human)	477
P08263	reviewed	GSTA1_HUMAN	Glutathione S-transferase A1 (EC 2.5.1.18) (13-hydroperoxyoctadecadienoate peroxidase) (EC 1.11.1.-) (Androst-5-ene-3,17-dione isomerase) (EC 5.3.3.-) (GST HA subunit 1) (GST class-alpha member 1) (GST-epsilon) (GSTA1-1) (GTH1) [Cleaved into: Glutathione S-transferase A1, N-terminally processed]	GSTA1	Homo sapiens (Human)	222
P08311	reviewed	CATG_HUMAN	Cathepsin G (CG) (EC 3.4.21.20) [Cleaved into: Cathepsin G, C-terminal truncated form]	CTSG	Homo sapiens (Human)	255
P08319	reviewed	ADH4_HUMAN	All-trans-retinol dehydrogenase [NAD(+)] ADH4 (EC 1.1.1.105) (Alcohol dehydrogenase 4) (Alcohol dehydrogenase class II pi chain)	ADH4	Homo sapiens (Human)	380
P08397	reviewed	HEM3_HUMAN	Porphobilinogen deaminase (PBG-D) (EC 2.5.1.61) (Hydroxymethylbilane synthase) (HMBS) (Pre-uroporphyrinogen synthase)	HMBS PBGD UPS	Homo sapiens (Human)	361
P08631	reviewed	HCK_HUMAN	Tyrosine-protein kinase HCK (EC 2.7.10.2) (Hematopoietic cell kinase) (Hemopoietic cell kinase) (p59-HCK/p60-HCK) (p59Hck) (p61Hck)	HCK	Homo sapiens (Human)	526
P08670	reviewed	VIME_HUMAN	Vimentin	VIM	Homo sapiens (Human)	466
P08729	reviewed	K2C7_HUMAN	Keratin, type II cytoskeletal 7 (Cytokeratin-7) (CK-7) (Keratin-7) (K7) (Sarcolectin) (Type-II keratin Kb7)	KRT7 SCL	Homo sapiens (Human)	469
P08754	reviewed	GNAI3_HUMAN	Guanine nucleotide-binding protein G(i) subunit alpha-3 (G(i) alpha-3)	GNAI3	Homo sapiens (Human)	354
P08865	reviewed	RSSA_HUMAN	40S ribosomal protein SA (37 kDa laminin receptor precursor) (37LRP) (37/67 kDa laminin receptor) (LRP/LR) (67 kDa laminin receptor) (67LR) (Colon carcinoma laminin-binding protein) (Laminin receptor 1) (LamR) (Laminin-binding protein precursor p40) (LBP/p40) (Multidrug resistance-associated protein MGr1-Ag) (NEM/1CHD4) (Small ribosomal subunit protein uS2)	RPSA LAMBR LAMR1	Homo sapiens (Human)	295
P08F94	reviewed	PKHD1_HUMAN	Fibrocystin (Polycystic kidney and hepatic disease 1 protein) (Polyductin) (Tigmin)	PKHD1 FCYT TIGM1	Homo sapiens (Human)	4074
P09086	reviewed	PO2F2_HUMAN	POU domain, class 2, transcription factor 2 (Lymphoid-restricted immunoglobulin octamer-binding protein NF-A2) (Octamer-binding protein 2) (Oct-2) (Octamer-binding transcription factor 2) (OTF-2)	POU2F2 OCT2 OTF2	Homo sapiens (Human)	479
P09104	reviewed	ENOG_HUMAN	Gamma-enolase (EC 4.2.1.11) (2-phospho-D-glycerate hydro-lyase) (Enolase 2) (Neural enolase) (Neuron-specific enolase) (NSE)	ENO2	Homo sapiens (Human)	434
P09132	reviewed	SRP19_HUMAN	Signal recognition particle 19 kDa protein (SRP19)	SRP19	Homo sapiens (Human)	144
P09210	reviewed	GSTA2_HUMAN	Glutathione S-transferase A2 (EC 2.5.1.18) (GST HA subunit 2) (GST class-alpha member 2) (GST-gamma) (GSTA2-2) (GTH2)	GSTA2 GST2	Homo sapiens (Human)	222
P09211	reviewed	GSTP1_HUMAN	Glutathione S-transferase P (EC 2.5.1.18) (GST class-pi) (GSTP1-1)	GSTP1 FAEES3 GST3	Homo sapiens (Human)	210
P09327	reviewed	VILI_HUMAN	Villin-1	VIL1 VIL	Homo sapiens (Human)	827
P09382	reviewed	LEG1_HUMAN	Galectin-1 (Gal-1) (14 kDa laminin-binding protein) (HLBP14) (14 kDa lectin) (Beta-galactoside-binding lectin L-14-I) (Galaptin) (HBL) (HPL) (Lactose-binding lectin 1) (Lectin galactoside-binding soluble 1) (Putative MAPK-activating protein PM12) (S-Lac lectin 1)	LGALS1	Homo sapiens (Human)	135
P09429	reviewed	HMGB1_HUMAN	High mobility group protein B1 (High mobility group protein 1) (HMG-1)	HMGB1 HMG1	Homo sapiens (Human)	215
P09455	reviewed	RET1_HUMAN	Retinol-binding protein 1 (Cellular retinol-binding protein) (CRBP) (Cellular retinol-binding protein I) (CRBP-I)	RBP1 CRBP1	Homo sapiens (Human)	135
P09488	reviewed	GSTM1_HUMAN	Glutathione S-transferase Mu 1 (EC 2.5.1.18) (GST HB subunit 4) (GST class-mu 1) (GSTM1-1) (GSTM1a-1a) (GSTM1b-1b) (GTH4)	GSTM1 GST1	Homo sapiens (Human)	218
P09493	reviewed	TPM1_HUMAN	Tropomyosin alpha-1 chain (Alpha-tropomyosin) (Tropomyosin-1)	TPM1 C15orf13 TMSA	Homo sapiens (Human)	284
P09496	reviewed	CLCA_HUMAN	Clathrin light chain A (Lca)	CLTA	Homo sapiens (Human)	248
P09651	reviewed	ROA1_HUMAN	Heterogeneous nuclear ribonucleoprotein A1 (hnRNP A1) (Helix-destabilizing protein) (Single-strand RNA-binding protein) (hnRNP core protein A1) [Cleaved into: Heterogeneous nuclear ribonucleoprotein A1, N-terminally processed]	HNRNPA1 HNRPA1	Homo sapiens (Human)	372
P09769	reviewed	FGR_HUMAN	Tyrosine-protein kinase Fgr (EC 2.7.10.2) (Gardner-Rasheed feline sarcoma viral (v-fgr) oncogene homolog) (Proto-oncogene c-Fgr) (p55-Fgr) (p58-Fgr) (p58c-Fgr)	FGR SRC2	Homo sapiens (Human)	529
P09874	reviewed	PARP1_HUMAN	Poly [ADP-ribose] polymerase 1 (PARP-1) (EC 2.4.2.30) (ADP-ribosyltransferase diphtheria toxin-like 1) (ARTD1) (DNA ADP-ribosyltransferase PARP1) (EC 2.4.2.-) (NAD(+) ADP-ribosyltransferase 1) (ADPRT 1) (Poly[ADP-ribose] synthase 1) (Protein poly-ADP-ribosyltransferase PARP1) (EC 2.4.2.-) [Cleaved into: Poly [ADP-ribose] polymerase 1, processed C-terminus (Poly [ADP-ribose] polymerase 1, 89-kDa f…	PARP1 ADPRT PPOL	Homo sapiens (Human)	1014
P09884	reviewed	DPOLA_HUMAN	DNA polymerase alpha catalytic subunit (EC 2.7.7.7) (DNA polymerase alpha catalytic subunit p180)	POLA1 POLA	Homo sapiens (Human)	1462
P09913	reviewed	IFIT2_HUMAN	Interferon-induced protein with tetratricopeptide repeats 2 (IFIT-2) (ISG-54 K) (Interferon-induced 54 kDa protein) (IFI-54K) (P54)	IFIT2 CIG-42 G10P2 IFI54 ISG54	Homo sapiens (Human)	472
P09914	reviewed	IFIT1_HUMAN	Interferon-induced protein with tetratricopeptide repeats 1 (IFIT-1) (Interferon-induced 56 kDa protein) (IFI-56K) (P56)	IFIT1 G10P1 IFI56 IFNAI1 ISG56	Homo sapiens (Human)	478
P09917	reviewed	LOX5_HUMAN	Polyunsaturated fatty acid 5-lipoxygenase (EC 1.13.11.-) (Arachidonate 5-lipoxygenase) (5-LO) (5-lipoxygenase) (EC 1.13.11.34)	ALOX5 LOG5	Homo sapiens (Human)	674
P09936	reviewed	UCHL1_HUMAN	Ubiquitin carboxyl-terminal hydrolase isozyme L1 (UCH-L1) (EC 3.4.19.12) (Neuron cytoplasmic protein 9.5) (PGP 9.5) (PGP9.5) (Ubiquitin thioesterase L1)	UCHL1	Homo sapiens (Human)	223
P09960	reviewed	LKHA4_HUMAN	Leukotriene A-4 hydrolase (LTA-4 hydrolase) (EC 3.3.2.6) (Leukotriene A(4) hydrolase) (Tripeptide aminopeptidase LTA4H) (EC 3.4.11.4)	LTA4H LTA4	Homo sapiens (Human)	611
P0C7W6	reviewed	CC172_HUMAN	Coiled-coil domain-containing protein 172	CCDC172 C10orf96	Homo sapiens (Human)	258
P0C869	reviewed	PA24B_HUMAN	Cytosolic phospholipase A2 beta (cPLA2-beta) (EC 3.1.1.4) (Lysophospholipase A1 group IVB) (EC 3.1.1.5) (Phospholipase A2 group IVB)	PLA2G4B	Homo sapiens (Human)	781
P0C870	reviewed	JMJD7_HUMAN	Bifunctional peptidase and (3S)-lysyl hydroxylase JMJD7 (EC 1.14.11.63) (EC 3.4.-.-) (JmjC domain-containing protein 7) (Jumonji domain-containing protein 7) (L-lysine (3S)-hydroxylase JMJD7)	JMJD7	Homo sapiens (Human)	316
P0CAP1	reviewed	MYZAP_HUMAN	Myocardial zonula adherens protein (GRINL1A upstream protein) (Gup)	MYZAP MYOZAP	Homo sapiens (Human)	466
P0CB47	reviewed	UBFL1_HUMAN	Upstream-binding factor 1-like protein 1	UBTFL1 C11orf27	Homo sapiens (Human)	393
P0CG30	reviewed	GSTT2_HUMAN	Glutathione S-transferase theta-2B (EC 2.5.1.18) (Glutathione S-transferase theta-2) (GST class-theta-2)	GSTT2B GSTT2	Homo sapiens (Human)	244
P0CG47	reviewed	UBB_HUMAN	Polyubiquitin-B [Cleaved into: Ubiquitin]	UBB	Homo sapiens (Human)	229
P0CG48	reviewed	UBC_HUMAN	Polyubiquitin-C [Cleaved into: Ubiquitin]	UBC	Homo sapiens (Human)	685
P0DI81	reviewed	TPC2A_HUMAN	Trafficking protein particle complex subunit 2 (Sedlin)	TRAPPC2 SEDL	Homo sapiens (Human)	140
P0DI82	reviewed	TPC2B_HUMAN	Trafficking protein particle complex subunit 2B (MBP-1-interacting protein 2A) (MIP-2A)	TRAPPC2B SEDLP1 TRAPPC2.19 TRAPPC2P1	Homo sapiens (Human)	140
P0DME0	reviewed	SETLP_HUMAN	Protein SETSIP (SET pseudogene protein 18) (SET similar protein) (Similar to SET translocation protein)	SETSIP SETP18	Homo sapiens (Human)	302
P0DMM9	reviewed	ST1A3_HUMAN	Sulfotransferase 1A3 (ST1A3) (EC 2.8.2.1) (Aryl sulfotransferase 1A3/1A4) (Catecholamine-sulfating phenol sulfotransferase) (HAST3) (M-PST) (Monoamine-sulfating phenol sulfotransferase) (Placental estrogen sulfotransferase) (Sulfotransferase 1A3/1A4) (Sulfotransferase, monoamine-preferring) (Thermolabile phenol sulfotransferase) (TL-PST)	SULT1A3 STM	Homo sapiens (Human)	295
P0DMN0	reviewed	ST1A4_HUMAN	Sulfotransferase 1A4 (ST1A4) (EC 2.8.2.1) (Aryl sulfotransferase 1A3/1A4) (Sulfotransferase 1A3/1A4)	SULT1A4	Homo sapiens (Human)	295
P0DMV8	reviewed	HS71A_HUMAN	Heat shock 70 kDa protein 1A (Heat shock 70 kDa protein 1) (HSP70-1) (HSP70.1)	HSPA1A HSP72 HSPA1 HSX70	Homo sapiens (Human)	641
P0DMV9	reviewed	HS71B_HUMAN	Heat shock 70 kDa protein 1B (Heat shock 70 kDa protein 2) (HSP70-2) (HSP70.2)	HSPA1B HSP72	Homo sapiens (Human)	641
P0DMW2	reviewed	PYDC4_HUMAN	NLR family pyrin domain-containing protein 2B (Pyrin domain-containing protein 2-like protein POP4) (Pyrin-only protein 4)	NLRP2B CLRX.1 NLRP2P NOD24 POP4	Homo sapiens (Human)	45
P0DP23	reviewed	CALM1_HUMAN	Calmodulin-1	CALM1 CALM CAM CAM1	Homo sapiens (Human)	149
P0DP24	reviewed	CALM2_HUMAN	Calmodulin-2	CALM2 CAM2 CAMB	Homo sapiens (Human)	149
P0DP25	reviewed	CALM3_HUMAN	Calmodulin-3	CALM3 CALML2 CAM3 CAMC CAMIII	Homo sapiens (Human)	149
P0DPB3	reviewed	SCHI1_HUMAN	Schwannomin-interacting protein 1 (SCHIP-1)	SCHIP1	Homo sapiens (Human)	487
P0DPH7	reviewed	TBA3C_HUMAN	Tubulin alpha-3C chain (EC 3.6.5.-) (Alpha-tubulin 2) (Alpha-tubulin 3C) (Tubulin alpha-2 chain) [Cleaved into: Detyrosinated tubulin alpha-3C chain]	TUBA3C TUBA2	Homo sapiens (Human)	450
P0DPH8	reviewed	TBA3D_HUMAN	Tubulin alpha-3D chain (EC 3.6.5.-) (Alpha-tubulin 3D) [Cleaved into: Detyrosinated tubulin alpha-3D chain]	TUBA3D	Homo sapiens (Human)	450
P10070	reviewed	GLI2_HUMAN	Zinc finger protein GLI2 (GLI family zinc finger protein 2) (Tax helper protein)	GLI2 THP	Homo sapiens (Human)	1586
P10071	reviewed	GLI3_HUMAN	Transcriptional activator GLI3 (GLI3 form of 190 kDa) (GLI3-190) (GLI3 full-length protein) (GLI3FL) [Cleaved into: Transcriptional repressor GLI3R (GLI3 C-terminally truncated form) (GLI3 form of 83 kDa) (GLI3-83)]	GLI3	Homo sapiens (Human)	1580
P10155	reviewed	RO60_HUMAN	RNA-binding protein RO60 (60 kDa SS-A/Ro ribonucleoprotein) (60 kDa Ro protein) (60 kDa ribonucleoprotein Ro) (RoRNP) (Ro 60 kDa autoantigen) (Ro60 autoantigen) (Sjoegren syndrome antigen A2) (Sjoegren syndrome type A antigen) (SS-A) (TROVE domain family member 2)	RO60 SSA2 TROVE2	Homo sapiens (Human)	538
P10275	reviewed	ANDR_HUMAN	Androgen receptor (Dihydrotestosterone receptor) (Nuclear receptor subfamily 3 group C member 4)	AR DHTR NR3C4	Homo sapiens (Human)	920
P10276	reviewed	RARA_HUMAN	Retinoic acid receptor alpha (RAR-alpha) (Nuclear receptor subfamily 1 group B member 1)	RARA NR1B1	Homo sapiens (Human)	462
P10415	reviewed	BCL2_HUMAN	Apoptosis regulator Bcl-2	BCL2	Homo sapiens (Human)	239
P10599	reviewed	THIO_HUMAN	Thioredoxin (Trx) (ATL-derived factor) (ADF) (Surface-associated sulphydryl protein) (SASP) (allergen Hom s Trx)	TXN TRDX TRX TRX1	Homo sapiens (Human)	105
P10636	reviewed	TAU_HUMAN	Microtubule-associated protein tau (Neurofibrillary tangle protein) (Paired helical filament-tau) (PHF-tau)	MAPT MAPTL MTBT1 TAU	Homo sapiens (Human)	758
P10721	reviewed	KIT_HUMAN	Mast/stem cell growth factor receptor Kit (SCFR) (EC 2.7.10.1) (Piebald trait protein) (PBT) (Proto-oncogene c-Kit) (Tyrosine-protein kinase Kit) (p145 c-kit) (v-kit Hardy-Zuckerman 4 feline sarcoma viral oncogene homolog) (CD antigen CD117)	KIT SCFR	Homo sapiens (Human)	976
P10768	reviewed	ESTD_HUMAN	S-formylglutathione hydrolase (FGH) (EC 3.1.2.12) (Esterase D) (Methylumbelliferyl-acetate deacetylase) (EC 3.1.1.56)	ESD	Homo sapiens (Human)	282
P10826	reviewed	RARB_HUMAN	Retinoic acid receptor beta (RAR-beta) (HBV-activated protein) (Nuclear receptor subfamily 1 group B member 2) (RAR-epsilon)	RARB HAP NR1B2	Homo sapiens (Human)	455
P10827	reviewed	THA_HUMAN	Thyroid hormone receptor alpha (Nuclear receptor subfamily 1 group A member 1) (V-erbA-related protein 7) (EAR-7) (c-erbA-1) (c-erbA-alpha)	THRA EAR7 ERBA1 NR1A1 THRA1 THRA2	Homo sapiens (Human)	490
P10909	reviewed	CLUS_HUMAN	Clusterin (Aging-associated gene 4 protein) (Apolipoprotein J) (Apo-J) (Complement cytolysis inhibitor) (CLI) (Complement-associated protein SP-40,40) (Ku70-binding protein 1) (NA1/NA2) (Sulfated glycoprotein 2) (SGP-2) (Testosterone-repressed prostate message 2) (TRPM-2) [Cleaved into: Clusterin beta chain (ApoJalpha) (Complement cytolysis inhibitor a chain); Clusterin alpha chain (ApoJbeta) (Co…	CLU APOJ CLI KUB1 AAG4	Homo sapiens (Human)	449
P10911	reviewed	MCF2_HUMAN	Proto-oncogene DBL (Proto-oncogene MCF-2) [Cleaved into: MCF2-transforming protein; DBL-transforming protein]	MCF2 DBL	Homo sapiens (Human)	925
P10914	reviewed	IRF1_HUMAN	Interferon regulatory factor 1 (IRF-1)	IRF1	Homo sapiens (Human)	325
P10916	reviewed	MLRV_HUMAN	Myosin regulatory light chain 2, ventricular/cardiac muscle isoform (MLC-2) (MLC-2v) (Cardiac myosin light chain 2) (Myosin light chain 2, slow skeletal/ventricular muscle isoform) (MLC-2s/v) (Ventricular myosin light chain 2)	MYL2 MLC2	Homo sapiens (Human)	166
P11021	reviewed	BIP_HUMAN	Endoplasmic reticulum chaperone BiP (EC 3.6.4.10) (78 kDa glucose-regulated protein) (GRP-78) (Binding-immunoglobulin protein) (BiP) (Heat shock protein 70 family protein 5) (HSP70 family protein 5) (Heat shock protein family A member 5) (Immunoglobulin heavy chain-binding protein)	HSPA5 GRP78	Homo sapiens (Human)	654
P11055	reviewed	MYH3_HUMAN	Myosin-3 (Muscle embryonic myosin heavy chain) (Myosin heavy chain 3) (Myosin heavy chain, fast skeletal muscle, embryonic) (SMHCE)	MYH3	Homo sapiens (Human)	1940
P11137	reviewed	MTAP2_HUMAN	Microtubule-associated protein 2 (MAP-2)	MAP2	Homo sapiens (Human)	1827
P11142	reviewed	HSP7C_HUMAN	Heat shock cognate 71 kDa protein (EC 3.6.4.10) (Heat shock 70 kDa protein 8) (Lipopolysaccharide-associated protein 1) (LAP-1) (LPS-associated protein 1)	HSPA8 HSC70 HSP73 HSPA10	Homo sapiens (Human)	646
P11171	reviewed	EPB41_HUMAN	Protein 4.1 (P4.1) (4.1R) (Band 4.1) (EPB4.1) (Erythrocyte membrane protein band 4.1)	EPB41 E41P	Homo sapiens (Human)	864
P11245	reviewed	ARY2_HUMAN	Arylamine N-acetyltransferase 2 (EC 2.3.1.5) (Arylamide acetylase 2) (N-acetyltransferase type 2) (NAT-2) (Polymorphic arylamine N-acetyltransferase) (PNAT)	NAT2 AAC2	Homo sapiens (Human)	290
P11277	reviewed	SPTB1_HUMAN	Spectrin beta chain, erythrocytic (Beta-I spectrin)	SPTB SPTB1	Homo sapiens (Human)	2137
P11308	reviewed	ERG_HUMAN	Transcriptional regulator ERG (Transforming protein ERG)	ERG	Homo sapiens (Human)	479
P11309	reviewed	PIM1_HUMAN	Serine/threonine-protein kinase pim-1 (EC 2.7.11.1)	PIM1	Homo sapiens (Human)	313
P11362	reviewed	FGFR1_HUMAN	Fibroblast growth factor receptor 1 (FGFR-1) (EC 2.7.10.1) (Basic fibroblast growth factor receptor 1) (BFGFR) (bFGF-R-1) (Fms-like tyrosine kinase 2) (FLT-2) (N-sam) (Proto-oncogene c-Fgr) (CD antigen CD331)	FGFR1 BFGFR CEK FGFBR FLG FLT2 HBGFR	Homo sapiens (Human)	822
P11388	reviewed	TOP2A_HUMAN	DNA topoisomerase 2-alpha (EC 5.6.2.2) (DNA topoisomerase II, alpha isozyme)	TOP2A TOP2	Homo sapiens (Human)	1531
P11413	reviewed	G6PD_HUMAN	Glucose-6-phosphate 1-dehydrogenase (G6PD) (EC 1.1.1.49)	G6PD	Homo sapiens (Human)	515
P11441	reviewed	UBL4A_HUMAN	Ubiquitin-like protein 4A (Ubiquitin-like protein GDX)	UBL4A DXS254E GDX UBL4	Homo sapiens (Human)	157
P11473	reviewed	VDR_HUMAN	Vitamin D3 receptor (VDR) (1,25-dihydroxyvitamin D3 receptor) (Nuclear receptor subfamily 1 group I member 1)	VDR NR1I1	Homo sapiens (Human)	427
P11474	reviewed	ERR1_HUMAN	Steroid hormone receptor ERR1 (Estrogen receptor-like 1) (Estrogen-related receptor alpha) (ERR-alpha) (Nuclear receptor subfamily 3 group B member 1)	ESRRA ERR1 ESRL1 NR3B1	Homo sapiens (Human)	423
P11532	reviewed	DMD_HUMAN	Dystrophin	DMD	Homo sapiens (Human)	3685
P11586	reviewed	C1TC_HUMAN	C-1-tetrahydrofolate synthase, cytoplasmic (C1-THF synthase) (Epididymis secretory sperm binding protein) [Cleaved into: C-1-tetrahydrofolate synthase, cytoplasmic, N-terminally processed] [Includes: Methylenetetrahydrofolate dehydrogenase (EC 1.5.1.5); Methenyltetrahydrofolate cyclohydrolase (EC 3.5.4.9); Formyltetrahydrofolate synthetase (EC 6.3.4.3)]	MTHFD1 MTHFC MTHFD	Homo sapiens (Human)	935
P11766	reviewed	ADHX_HUMAN	Alcohol dehydrogenase class-3 (EC 1.1.1.1) (Alcohol dehydrogenase 5) (Alcohol dehydrogenase class chi chain) (Alcohol dehydrogenase class-III) (Glutathione-dependent formaldehyde dehydrogenase) (FALDH) (FDH) (GSH-FDH) (EC 1.1.1.-) (S-(hydroxymethyl)glutathione dehydrogenase) (EC 1.1.1.284)	ADH5 ADHX FDH	Homo sapiens (Human)	374
P11801	reviewed	KPSH1_HUMAN	Serine/threonine-protein kinase H1 (EC 2.7.11.1) (Protein serine kinase H1) (PSK-H1)	PSKH1	Homo sapiens (Human)	424
P11802	reviewed	CDK4_HUMAN	Cyclin-dependent kinase 4 (EC 2.7.11.22) (Cell division protein kinase 4) (PSK-J3)	CDK4	Homo sapiens (Human)	303
P11940	reviewed	PABP1_HUMAN	Polyadenylate-binding protein 1 (PABP-1) (Poly(A)-binding protein 1)	PABPC1 PAB1 PABP PABP1 PABPC2	Homo sapiens (Human)	636
P12036	reviewed	NFH_HUMAN	Neurofilament heavy polypeptide (NF-H) (200 kDa neurofilament protein) (Neurofilament triplet H protein)	NEFH KIAA0845 NFH	Homo sapiens (Human)	1026
P12081	reviewed	HARS1_HUMAN	Histidine--tRNA ligase, cytoplasmic (EC 6.1.1.21) (Histidyl-tRNA synthetase) (HisRS)	HARS1 HARS HRS	Homo sapiens (Human)	509
P12104	reviewed	FABPI_HUMAN	Fatty acid-binding protein, intestinal (Fatty acid-binding protein 2) (Intestinal-type fatty acid-binding protein) (I-FABP)	FABP2 FABPI	Homo sapiens (Human)	132
P12268	reviewed	IMDH2_HUMAN	Inosine-5'-monophosphate dehydrogenase 2 (IMP dehydrogenase 2) (IMPD 2) (IMPDH 2) (EC 1.1.1.205) (Inosine-5'-monophosphate dehydrogenase type II) (IMP dehydrogenase II) (IMPDH-II)	IMPDH2 IMPD2	Homo sapiens (Human)	514
P12270	reviewed	TPR_HUMAN	Nucleoprotein TPR (Megator) (NPC-associated intranuclear protein) (Translocated promoter region protein)	TPR	Homo sapiens (Human)	2363
P12271	reviewed	RLBP1_HUMAN	Retinaldehyde-binding protein 1 (Cellular retinaldehyde-binding protein)	RLBP1 CRALBP	Homo sapiens (Human)	317
P12272	reviewed	PTHR_HUMAN	Parathyroid hormone-related protein (PTH-rP) (PTHrP) (Parathyroid hormone-like protein) (PLP) [Cleaved into: PTHrP[1-36]; PTHrP[38-94]; Osteostatin (PTHrP[107-139])]	PTHLH PTHRP	Homo sapiens (Human)	177
P12277	reviewed	KCRB_HUMAN	Creatine kinase B-type (EC 2.7.3.2) (Brain creatine kinase) (B-CK) (Creatine kinase B chain) (Creatine phosphokinase B-type) (CPK-B)	CKB CKBB	Homo sapiens (Human)	381
P12814	reviewed	ACTN1_HUMAN	Alpha-actinin-1 (Alpha-actinin cytoskeletal isoform) (F-actin cross-linking protein) (Non-muscle alpha-actinin-1)	ACTN1	Homo sapiens (Human)	892
P12821	reviewed	ACE_HUMAN	Angiotensin-converting enzyme (ACE) (EC 3.4.15.1) (Dipeptidyl carboxypeptidase I) (Kininase II) (CD antigen CD143) [Cleaved into: Angiotensin-converting enzyme, soluble form]	ACE DCP DCP1	Homo sapiens (Human)	1306
P12882	reviewed	MYH1_HUMAN	Myosin-1 (Myosin heavy chain 1) (Myosin heavy chain 2x) (MyHC-2x) (Myosin heavy chain IIx/d) (MyHC-IIx/d) (Myosin heavy chain, skeletal muscle, adult 1)	MYH1	Homo sapiens (Human)	1939
P12883	reviewed	MYH7_HUMAN	Myosin-7 (Myosin heavy chain 7) (Myosin heavy chain slow isoform) (MyHC-slow) (Myosin heavy chain, cardiac muscle beta isoform) (MyHC-beta)	MYH7 MYHCB	Homo sapiens (Human)	1935
P12931	reviewed	SRC_HUMAN	Proto-oncogene tyrosine-protein kinase Src (EC 2.7.10.2) (Proto-oncogene c-Src) (pp60c-src) (p60-Src)	SRC SRC1	Homo sapiens (Human)	536
P13489	reviewed	RINI_HUMAN	Ribonuclease inhibitor (Placental ribonuclease inhibitor) (Placental RNase inhibitor) (Ribonuclease/angiogenin inhibitor 1) (RAI)	RNH1 PRI RNH	Homo sapiens (Human)	461
P13533	reviewed	MYH6_HUMAN	Myosin-6 (Myosin heavy chain 6) (Myosin heavy chain, cardiac muscle alpha isoform) (MyHC-alpha)	MYH6 MYHCA	Homo sapiens (Human)	1939
P13535	reviewed	MYH8_HUMAN	Myosin-8 (Myosin heavy chain 8) (Myosin heavy chain, skeletal muscle, perinatal) (MyHC-perinatal)	MYH8	Homo sapiens (Human)	1937
P13631	reviewed	RARG_HUMAN	Retinoic acid receptor gamma (RAR-gamma) (Nuclear receptor subfamily 1 group B member 3)	RARG NR1B3	Homo sapiens (Human)	454
P13639	reviewed	EF2_HUMAN	Elongation factor 2 (EF-2)	EEF2 EF2	Homo sapiens (Human)	858
P13645	reviewed	K1C10_HUMAN	Keratin, type I cytoskeletal 10 (Cytokeratin-10) (CK-10) (Keratin-10) (K10)	KRT10 KPP	Homo sapiens (Human)	584
P13647	reviewed	K2C5_HUMAN	Keratin, type II cytoskeletal 5 (58 kDa cytokeratin) (Cytokeratin-5) (CK-5) (Keratin-5) (K5) (Type-II keratin Kb5)	KRT5	Homo sapiens (Human)	590
P13693	reviewed	TCTP_HUMAN	Translationally-controlled tumor protein (TCTP) (Fortilin) (Histamine-releasing factor) (HRF) (p23)	TPT1	Homo sapiens (Human)	172
P13796	reviewed	PLSL_HUMAN	Plastin-2 (L-plastin) (LC64P) (Lymphocyte cytosolic protein 1) (LCP-1)	LCP1 PLS2	Homo sapiens (Human)	627
P13797	reviewed	PLST_HUMAN	Plastin-3 (T-plastin)	PLS3	Homo sapiens (Human)	630
P13798	reviewed	ACPH_HUMAN	Acylamino-acid-releasing enzyme (AARE) (EC 3.4.19.1) (Acyl-peptide hydrolase) (APH) (Acylaminoacyl-peptidase) (Oxidized protein hydrolase) (OPH)	APEH D3F15S2 D3S48E DNF15S2	Homo sapiens (Human)	732
P13861	reviewed	KAP2_HUMAN	cAMP-dependent protein kinase type II-alpha regulatory subunit	PRKAR2A PKR2 PRKAR2	Homo sapiens (Human)	404
P13929	reviewed	ENOB_HUMAN	Beta-enolase (EC 4.2.1.11) (2-phospho-D-glycerate hydro-lyase) (Enolase 3) (Muscle-specific enolase) (MSE) (Skeletal muscle enolase)	ENO3	Homo sapiens (Human)	434
P14061	reviewed	DHB1_HUMAN	17-beta-hydroxysteroid dehydrogenase type 1 (17-beta-HSD 1) (EC 1.1.1.51) (20 alpha-hydroxysteroid dehydrogenase) (20-alpha-HSD) (E2DH) (Estradiol 17-beta-dehydrogenase 1) (EC 1.1.1.62) (Placental 17-beta-hydroxysteroid dehydrogenase) (Short chain dehydrogenase/reductase family 28C member 1)	HSD17B1 E17KSR EDH17B1 EDH17B2 EDHB17 SDR28C1	Homo sapiens (Human)	328
P14136	reviewed	GFAP_HUMAN	Glial fibrillary acidic protein (GFAP)	GFAP	Homo sapiens (Human)	432
P14174	reviewed	MIF_HUMAN	Macrophage migration inhibitory factor (MIF) (EC 5.3.2.1) (Glycosylation-inhibiting factor) (GIF) (L-dopachrome isomerase) (L-dopachrome tautomerase) (EC 5.3.3.12) (Phenylpyruvate tautomerase)	MIF GLIF MMIF	Homo sapiens (Human)	115
P14317	reviewed	HCLS1_HUMAN	Hematopoietic lineage cell-specific protein (Hematopoietic cell-specific LYN substrate 1) (LckBP1) (p75)	HCLS1 HS1	Homo sapiens (Human)	486
P14324	reviewed	FPPS_HUMAN	Farnesyl pyrophosphate synthase (FPP synthase) (FPS) (EC 2.5.1.10) ((2E,6E)-farnesyl diphosphate synthase) (Dimethylallyltranstransferase) (EC 2.5.1.1) (Farnesyl diphosphate synthase) (Geranyltranstransferase)	FDPS FPS KIAA1293	Homo sapiens (Human)	419
P14373	reviewed	TRI27_HUMAN	Zinc finger protein RFP (EC 2.3.2.27) (RING finger protein 76) (RING-type E3 ubiquitin transferase TRIM27) (Ret finger protein) (Tripartite motif-containing protein 27)	TRIM27 RFP RNF76	Homo sapiens (Human)	513
P14550	reviewed	AK1A1_HUMAN	Aldo-keto reductase family 1 member A1 (EC 1.1.1.2) (EC 1.1.1.372) (EC 1.1.1.54) (Alcohol dehydrogenase [NADP(+)]) (Aldehyde reductase) (Glucuronate reductase) (EC 1.1.1.19) (Glucuronolactone reductase) (EC 1.1.1.20)	AKR1A1 ALDR1 ALR	Homo sapiens (Human)	325
P14598	reviewed	NCF1_HUMAN	Neutrophil cytosol factor 1 (NCF-1) (47 kDa autosomal chronic granulomatous disease protein) (47 kDa neutrophil oxidase factor) (NCF-47K) (Neutrophil NADPH oxidase factor 1) (Nox organizer 2) (Nox-organizing protein 2) (SH3 and PX domain-containing protein 1A) (p47-phox)	NCF1 NOXO2 SH3PXD1A	Homo sapiens (Human)	390
P14618	reviewed	KPYM_HUMAN	Pyruvate kinase PKM (EC 2.7.1.40) (Cytosolic thyroid hormone-binding protein) (CTHBP) (Opa-interacting protein 3) (OIP-3) (Pyruvate kinase 2/3) (Pyruvate kinase muscle isozyme) (Threonine-protein kinase PKM2) (EC 2.7.11.1) (Thyroid hormone-binding protein 1) (THBP1) (Tumor M2-PK) (Tyrosine-protein kinase PKM2) (EC 2.7.10.2) (p58)	PKM OIP3 PK2 PK3 PKM2	Homo sapiens (Human)	531
P14635	reviewed	CCNB1_HUMAN	G2/mitotic-specific cyclin-B1	CCNB1 CCNB	Homo sapiens (Human)	433
P14672	reviewed	GLUT4_HUMAN	Solute carrier family 2, facilitated glucose transporter member 4 (Glucose transporter type 4, insulin-responsive) (GLUT-4)	SLC2A4 GLUT4	Homo sapiens (Human)	509
P14678	reviewed	RSMB_HUMAN	Small nuclear ribonucleoprotein-associated proteins B and B' (snRNP-B) (Sm protein B/B') (Sm-B/B') (SmB/B')	SNRPB COD SNRPB1	Homo sapiens (Human)	240
P14735	reviewed	IDE_HUMAN	Insulin-degrading enzyme (EC 3.4.24.56) (Abeta-degrading protease) (Insulin protease) (Insulinase) (Insulysin)	IDE	Homo sapiens (Human)	1019
P14866	reviewed	HNRPL_HUMAN	Heterogeneous nuclear ribonucleoprotein L (hnRNP L)	HNRNPL HNRPL P/OKcl.14	Homo sapiens (Human)	589
P14868	reviewed	SYDC_HUMAN	Aspartate--tRNA ligase, cytoplasmic (EC 6.1.1.12) (Aspartyl-tRNA synthetase) (AspRS) (Cell proliferation-inducing gene 40 protein)	DARS1 DARS PIG40	Homo sapiens (Human)	501
P14902	reviewed	I23O1_HUMAN	Indoleamine 2,3-dioxygenase 1 (IDO-1) (EC 1.13.11.52) (Indoleamine-pyrrole 2,3-dioxygenase)	IDO1 IDO INDO	Homo sapiens (Human)	403
P14921	reviewed	ETS1_HUMAN	Protein C-ets-1 (p54)	ETS1 EWSR2	Homo sapiens (Human)	441
P14923	reviewed	PLAK_HUMAN	Junction plakoglobin (Catenin gamma) (Desmoplakin III) (Desmoplakin-3)	JUP CTNNG DP3	Homo sapiens (Human)	745
P15056	reviewed	BRAF_HUMAN	Serine/threonine-protein kinase B-raf (EC 2.7.11.1) (Proto-oncogene B-Raf) (p94) (v-Raf murine sarcoma viral oncogene homolog B1)	BRAF BRAF1 RAFB1	Homo sapiens (Human)	766
P15090	reviewed	FABP4_HUMAN	Fatty acid-binding protein, adipocyte (Adipocyte lipid-binding protein) (ALBP) (Adipocyte-type fatty acid-binding protein) (A-FABP) (AFABP) (Fatty acid-binding protein 4)	FABP4	Homo sapiens (Human)	132
P15104	reviewed	GLNA_HUMAN	Glutamine synthetase (GS) (EC 6.3.1.2) (Glutamate--ammonia ligase) (Palmitoyltransferase GLUL) (EC 2.3.1.225)	GLUL GLNS	Homo sapiens (Human)	373
P15121	reviewed	ALDR_HUMAN	Aldo-keto reductase family 1 member B1 (EC 1.1.1.300) (EC 1.1.1.372) (EC 1.1.1.54) (Aldehyde reductase) (Aldose reductase) (AR) (EC 1.1.1.21)	AKR1B1 ALDR1 ALR2	Homo sapiens (Human)	316
P15153	reviewed	RAC2_HUMAN	Ras-related C3 botulinum toxin substrate 2 (GX) (Small G protein) (p21-Rac2)	RAC2	Homo sapiens (Human)	192
P15309	reviewed	PPAP_HUMAN	Prostatic acid phosphatase (PAP) (EC 3.1.3.2) (5'-nucleotidase) (5'-NT) (EC 3.1.3.5) (Acid phosphatase 3) (Ecto-5'-nucleotidase) (Protein tyrosine phosphatase ACP3) (EC 3.1.3.48) (Thiamine monophosphatase) (TMPase) [Cleaved into: PAPf39]	ACP3 ACPP	Homo sapiens (Human)	386
P15311	reviewed	EZRI_HUMAN	Ezrin (Cytovillin) (Villin-2) (p81)	EZR VIL2	Homo sapiens (Human)	586
P15336	reviewed	ATF2_HUMAN	Cyclic AMP-dependent transcription factor ATF-2 (cAMP-dependent transcription factor ATF-2) (Activating transcription factor 2) (Cyclic AMP-responsive element-binding protein 2) (CREB-2) (cAMP-responsive element-binding protein 2) (HB16) (cAMP response element-binding protein CRE-BP1)	ATF2 CREB2 CREBP1	Homo sapiens (Human)	505
P15374	reviewed	UCHL3_HUMAN	Ubiquitin carboxyl-terminal hydrolase isozyme L3 (UCH-L3) (EC 3.4.19.12) (Ubiquitin thioesterase L3)	UCHL3	Homo sapiens (Human)	230
P15428	reviewed	PGDH_HUMAN	15-hydroxyprostaglandin dehydrogenase [NAD(+)] (15-PGDH) (EC 1.1.1.141) (Eicosanoid/docosanoid dehydrogenase [NAD(+)]) (EC 1.1.1.-, EC 1.1.1.232) (Prostaglandin dehydrogenase 1) (Short chain dehydrogenase/reductase family 36C member 1)	HPGD PGDH1 SDR36C1	Homo sapiens (Human)	266
P15531	reviewed	NDKA_HUMAN	Nucleoside diphosphate kinase A (NDK A) (NDP kinase A) (EC 2.7.4.6) (Granzyme A-activated DNase) (GAAD) (Metastasis inhibition factor nm23) (NM23-H1) (Tumor metastatic process-associated protein)	NME1 NDPKA NM23	Homo sapiens (Human)	152
P15559	reviewed	NQO1_HUMAN	NAD(P)H dehydrogenase [quinone] 1 (EC 1.6.5.2) (Azoreductase) (DT-diaphorase) (DTD) (Menadione reductase) (NAD(P)H:quinone oxidoreductase 1) (Phylloquinone reductase) (Quinone reductase 1) (QR1)	NQO1 DIA4 NMOR1	Homo sapiens (Human)	274
P15822	reviewed	ZEP1_HUMAN	Zinc finger protein 40 (Cirhin interaction protein) (CIRIP) (Gate keeper of apoptosis-activating protein) (GAAP) (Human immunodeficiency virus type I enhancer-binding protein 1) (HIV-EP1) (Major histocompatibility complex-binding protein 1) (MBP-1) (Positive regulatory domain II-binding factor 1) (PRDII-BF1)	HIVEP1 ZNF40	Homo sapiens (Human)	2718
P15941	reviewed	MUC1_HUMAN	Mucin-1 (MUC-1) (Breast carcinoma-associated antigen DF3) (Cancer antigen 15-3) (CA 15-3) (Carcinoma-associated mucin) (Episialin) (H23AG) (Krebs von den Lungen-6) (KL-6) (PEMT) (Peanut-reactive urinary mucin) (PUM) (Polymorphic epithelial mucin) (PEM) (Tumor-associated epithelial membrane antigen) (EMA) (Tumor-associated mucin) (CD antigen CD227) [Cleaved into: Mucin-1 subunit alpha (MUC1-NT) (M…	MUC1 PUM	Homo sapiens (Human)	1255
P16050	reviewed	LOX15_HUMAN	Polyunsaturated fatty acid lipoxygenase ALOX15 (12/15-lipoxygenase) (Arachidonate 12-lipoxygenase, leukocyte-type) (12-LOX) (EC 1.13.11.31) (Arachidonate 15-lipoxygenase) (15-LOX) (15-LOX-1) (EC 1.13.11.33) (Arachidonate omega-6 lipoxygenase) (Hepoxilin A3 synthase Alox15) (EC 1.13.11.-) (Linoleate 13S-lipoxygenase) (EC 1.13.11.12)	ALOX15 LOG15	Homo sapiens (Human)	662
P16083	reviewed	NQO2_HUMAN	Ribosyldihydronicotinamide dehydrogenase [quinone] (EC 1.10.5.1) (NRH dehydrogenase [quinone] 2) (NRH:quinone oxidoreductase 2) (Quinone reductase 2) (QR2)	NQO2 NMOR2	Homo sapiens (Human)	231
P16152	reviewed	CBR1_HUMAN	Carbonyl reductase [NADPH] 1 (EC 1.1.1.184) (15-hydroxyprostaglandin dehydrogenase [NADP(+)]) (EC 1.1.1.196, EC 1.1.1.197) (20-beta-hydroxysteroid dehydrogenase) (Alcohol dehydrogenase [NAD(P)+] CBR1) (EC 1.1.1.71) (NADPH-dependent carbonyl reductase 1) (Prostaglandin 9-ketoreductase) (PG-9-KR) (Prostaglandin-E(2) 9-reductase) (EC 1.1.1.189) (Short chain dehydrogenase/reductase family 21C member …	CBR1 CBR CRN SDR21C1	Homo sapiens (Human)	277
P16157	reviewed	ANK1_HUMAN	Ankyrin-1 (ANK-1) (Ankyrin-R) (Erythrocyte ankyrin)	ANK1 ANK	Homo sapiens (Human)	1881
P16278	reviewed	BGAL_HUMAN	Beta-galactosidase (EC 3.2.1.23) (Acid beta-galactosidase) (Lactase) (Elastin receptor 1)	GLB1 ELNR1	Homo sapiens (Human)	677
P16298	reviewed	PP2BB_HUMAN	Serine/threonine-protein phosphatase 2B catalytic subunit beta isoform (EC 3.1.3.16) (CAM-PRP catalytic subunit) (Calmodulin-dependent calcineurin A subunit beta isoform) (CNA beta)	PPP3CB CALNA2 CALNB CNA2	Homo sapiens (Human)	524
P16333	reviewed	NCK1_HUMAN	Cytoplasmic protein NCK1 (NCK adaptor protein 1) (Nck-1) (SH2/SH3 adaptor protein NCK-alpha)	NCK1 NCK	Homo sapiens (Human)	377
P16452	reviewed	EPB42_HUMAN	Protein 4.2 (P4.2) (Erythrocyte membrane protein band 4.2) (Erythrocyte protein 4.2)	EPB42 E42P	Homo sapiens (Human)	691
P16591	reviewed	FER_HUMAN	Tyrosine-protein kinase Fer (EC 2.7.10.2) (Feline encephalitis virus-related kinase FER) (Fujinami poultry sarcoma/Feline sarcoma-related protein Fer) (Proto-oncogene c-Fer) (Tyrosine kinase 3) (p94-Fer)	FER TYK3	Homo sapiens (Human)	822
P16949	reviewed	STMN1_HUMAN	Stathmin (Leukemia-associated phosphoprotein p18) (Metablastin) (Oncoprotein 18) (Op18) (Phosphoprotein p19) (pp19) (Prosolin) (Protein Pr22) (pp17)	STMN1 C1orf215 LAP18 OP18	Homo sapiens (Human)	149
P16989	reviewed	YBOX3_HUMAN	Y-box-binding protein 3 (Cold shock domain-containing protein A) (DNA-binding protein A) (Single-strand DNA-binding protein NF-GMB)	YBX3 CSDA DBPA	Homo sapiens (Human)	372
P17081	reviewed	RHOQ_HUMAN	Rho-related GTP-binding protein RhoQ (Ras-like protein TC10) (Ras-like protein family member 7A)	RHOQ ARHQ RASL7A TC10	Homo sapiens (Human)	205
P17174	reviewed	AATC_HUMAN	Aspartate aminotransferase, cytoplasmic (cAspAT) (EC 2.6.1.1) (EC 2.6.1.3) (Cysteine aminotransferase, cytoplasmic) (Cysteine transaminase, cytoplasmic) (cCAT) (Glutamate oxaloacetate transaminase 1) (Transaminase A)	GOT1	Homo sapiens (Human)	413
P17252	reviewed	KPCA_HUMAN	Protein kinase C alpha type (PKC-A) (PKC-alpha) (EC 2.7.11.13)	PRKCA PKCA PRKACA	Homo sapiens (Human)	672
P17516	reviewed	AK1C4_HUMAN	Aldo-keto reductase family 1 member C4 (EC 1.1.1.-) (EC 1.1.1.209) (EC 1.1.1.210) (EC 1.1.1.51) (EC 1.1.1.53) (EC 1.1.1.62) (3-alpha-hydroxysteroid dehydrogenase type I) (3-alpha-HSD1) (EC 1.1.1.357) (3alpha-hydroxysteroid 3-dehydrogenase) (Chlordecone reductase) (CDR) (EC 1.1.1.225) (Dihydrodiol dehydrogenase 4) (DD-4) (DD4) (HAKRA)	AKR1C4 CHDR	Homo sapiens (Human)	323
P17544	reviewed	ATF7_HUMAN	Cyclic AMP-dependent transcription factor ATF-7 (cAMP-dependent transcription factor ATF-7) (Activating transcription factor 7) (Transcription factor ATF-A)	ATF7 ATFA	Homo sapiens (Human)	483
P17612	reviewed	KAPCA_HUMAN	cAMP-dependent protein kinase catalytic subunit alpha (PKA C-alpha) (EC 2.7.11.11)	PRKACA PKACA	Homo sapiens (Human)	351
P17655	reviewed	CAN2_HUMAN	Calpain-2 catalytic subunit (EC 3.4.22.53) (Calcium-activated neutral proteinase 2) (CANP 2) (Calpain M-type) (Calpain large polypeptide L2) (Calpain-2 large subunit) (Millimolar-calpain) (M-calpain)	CAPN2 CANPL2	Homo sapiens (Human)	700
P17661	reviewed	DESM_HUMAN	Desmin	DES	Homo sapiens (Human)	470
P17676	reviewed	CEBPB_HUMAN	CCAAT/enhancer-binding protein beta (C/EBP beta) (Liver activator protein) (LAP) (Liver-enriched inhibitory protein) (LIP) (Nuclear factor NF-IL6) (Transcription factor 5) (TCF-5)	CEBPB TCF5 PP9092	Homo sapiens (Human)	345
P17677	reviewed	NEUM_HUMAN	Neuromodulin (Axonal membrane protein GAP-43) (Growth-associated protein 43) (Neural phosphoprotein B-50) (pp46)	GAP43	Homo sapiens (Human)	238
P17706	reviewed	PTN2_HUMAN	Tyrosine-protein phosphatase non-receptor type 2 (EC 3.1.3.48) (T-cell protein-tyrosine phosphatase) (TCPTP)	PTPN2 PTPT	Homo sapiens (Human)	415
P17812	reviewed	PYRG1_HUMAN	CTP synthase 1 (EC 6.3.4.2) (CTP synthetase 1) (UTP--ammonia ligase 1)	CTPS1 CTPS	Homo sapiens (Human)	591
P17844	reviewed	DDX5_HUMAN	Probable ATP-dependent RNA helicase DDX5 (EC 3.6.4.13) (DEAD box protein 5) (RNA helicase p68)	DDX5 G17P1 HELR HLR1	Homo sapiens (Human)	614
P17858	reviewed	PFKAL_HUMAN	ATP-dependent 6-phosphofructokinase, liver type (ATP-PFK) (PFK-L) (EC 2.7.1.11) (6-phosphofructokinase type B) (Phosphofructo-1-kinase isozyme B) (PFK-B) (Phosphohexokinase)	PFKL	Homo sapiens (Human)	780
P17861	reviewed	XBP1_HUMAN	X-box-binding protein 1 (XBP-1) (Tax-responsive element-binding protein 5) (TREB-5) [Cleaved into: X-box-binding protein 1, cytoplasmic form; X-box-binding protein 1, luminal form]	XBP1 TREB5 XBP2	Homo sapiens (Human)	261
P17931	reviewed	LEG3_HUMAN	Galectin-3 (Gal-3) (35 kDa lectin) (Carbohydrate-binding protein 35) (CBP 35) (Galactose-specific lectin 3) (Galactoside-binding protein) (GALBP) (IgE-binding protein) (L-31) (Laminin-binding protein) (Lectin L-29) (Mac-2 antigen)	LGALS3 MAC2	Homo sapiens (Human)	250
P17948	reviewed	VGFR1_HUMAN	Vascular endothelial growth factor receptor 1 (VEGFR-1) (EC 2.7.10.1) (Fms-like tyrosine kinase 1) (FLT-1) (Tyrosine-protein kinase FRT) (Tyrosine-protein kinase receptor FLT) (FLT) (Vascular permeability factor receptor)	FLT1 FLT FRT VEGFR1	Homo sapiens (Human)	1338
P17980	reviewed	PRS6A_HUMAN	26S proteasome regulatory subunit 6A (26S proteasome AAA-ATPase subunit RPT5) (Proteasome 26S subunit ATPase 3) (Proteasome subunit P50) (Tat-binding protein 1) (TBP-1)	PSMC3 TBP1	Homo sapiens (Human)	439
P17987	reviewed	TCPA_HUMAN	T-complex protein 1 subunit alpha (TCP-1-alpha) (CCT-alpha)	TCP1 CCT1 CCTA	Homo sapiens (Human)	556
P18054	reviewed	LOX12_HUMAN	Polyunsaturated fatty acid lipoxygenase ALOX12 (EC 1.13.11.-) (Arachidonate (12S)-lipoxygenase) (12S-LOX) (12S-lipoxygenase) (EC 1.13.11.31) (Arachidonate (15S)-lipoxygenase) (EC 1.13.11.33) (Linoleate (13S)-lipoxygenase) (Lipoxin synthase 12-LO) (EC 3.3.2.-) (Platelet-type lipoxygenase 12)	ALOX12 12LO LOG12	Homo sapiens (Human)	663
P18074	reviewed	ERCC2_HUMAN	General transcription and DNA repair factor IIH helicase subunit XPD (TFIIH subunit XPD) (EC 3.6.4.12) (Basic transcription factor 2 80 kDa subunit) (BTF2 p80) (CXPD) (DNA excision repair protein ERCC-2) (DNA repair protein complementing XP-D cells) (TFIIH basal transcription factor complex 80 kDa subunit) (TFIIH 80 kDa subunit) (TFIIH p80) (Xeroderma pigmentosum group D-complementing protein)	ERCC2 XPD XPDC	Homo sapiens (Human)	760
P18077	reviewed	RL35A_HUMAN	60S ribosomal protein L35a (Cell growth-inhibiting gene 33 protein) (Large ribosomal subunit protein eL33)	RPL35A GIG33	Homo sapiens (Human)	110
P18124	reviewed	RL7_HUMAN	60S ribosomal protein L7 (Large ribosomal subunit protein uL30)	RPL7	Homo sapiens (Human)	248
P18146	reviewed	EGR1_HUMAN	Early growth response protein 1 (EGR-1) (AT225) (Nerve growth factor-induced protein A) (NGFI-A) (Transcription factor ETR103) (Transcription factor Zif268) (Zinc finger protein 225) (Zinc finger protein Krox-24)	EGR1 KROX24 ZNF225	Homo sapiens (Human)	543
P18206	reviewed	VINC_HUMAN	Vinculin (Metavinculin) (MV)	VCL	Homo sapiens (Human)	1134
P18283	reviewed	GPX2_HUMAN	Glutathione peroxidase 2 (GPx-2) (GSHPx-2) (EC 1.11.1.9) (Gastrointestinal glutathione peroxidase) (Glutathione peroxidase-gastrointestinal) (GPx-GI) (GSHPx-GI) (Glutathione peroxidase-related protein 2) (GPRP-2)	GPX2	Homo sapiens (Human)	190
P18440	reviewed	ARY1_HUMAN	Arylamine N-acetyltransferase 1 (EC 2.3.1.5) (Arylamide acetylase 1) (Monomorphic arylamine N-acetyltransferase) (MNAT) (N-acetyltransferase type 1) (NAT-1)	NAT1 AAC1	Homo sapiens (Human)	290
P18510	reviewed	IL1RA_HUMAN	Interleukin-1 receptor antagonist protein (IL-1RN) (IL-1ra) (IRAP) (ICIL-1RA) (IL1 inhibitor) (Anakinra)	IL1RN IL1F3 IL1RA	Homo sapiens (Human)	177
P18621	reviewed	RL17_HUMAN	60S ribosomal protein L17 (60S ribosomal protein L23) (Large ribosomal subunit protein uL22) (PD-1)	RPL17	Homo sapiens (Human)	184
P18754	reviewed	RCC1_HUMAN	Regulator of chromosome condensation (Cell cycle regulatory protein) (Chromosome condensation protein 1)	RCC1 CHC1	Homo sapiens (Human)	421
P18848	reviewed	ATF4_HUMAN	Cyclic AMP-dependent transcription factor ATF-4 (cAMP-dependent transcription factor ATF-4) (Activating transcription factor 4) (Cyclic AMP-responsive element-binding protein 2) (CREB-2) (cAMP-responsive element-binding protein 2) (Tax-responsive enhancer element-binding protein 67) (TaxREB67)	ATF4 CREB2 TXREB	Homo sapiens (Human)	351
P19338	reviewed	NUCL_HUMAN	Nucleolin (Protein C23)	NCL	Homo sapiens (Human)	710
P19367	reviewed	HXK1_HUMAN	Hexokinase-1 (EC 2.7.1.1) (Brain form hexokinase) (Hexokinase type I) (HK I) (Hexokinase-A)	HK1	Homo sapiens (Human)	917
P19474	reviewed	RO52_HUMAN	E3 ubiquitin-protein ligase TRIM21 (EC 2.3.2.27) (52 kDa Ro protein) (52 kDa ribonucleoprotein autoantigen Ro/SS-A) (RING finger protein 81) (RING-type E3 ubiquitin transferase TRIM21) (Ro(SS-A)) (Sjoegren syndrome type A antigen) (SS-A) (Tripartite motif-containing protein 21)	TRIM21 RNF81 RO52 SSA1	Homo sapiens (Human)	475
P19484	reviewed	TFEB_HUMAN	Transcription factor EB (Class E basic helix-loop-helix protein 35) (bHLHe35)	TFEB BHLHE35	Homo sapiens (Human)	476
P19525	reviewed	E2AK2_HUMAN	Interferon-induced, double-stranded RNA-activated protein kinase (EC 2.7.11.1) (Eukaryotic translation initiation factor 2-alpha kinase 2) (eIF-2A protein kinase 2) (Interferon-inducible RNA-dependent protein kinase) (P1/eIF-2A protein kinase) (Protein kinase RNA-activated) (PKR) (Protein kinase R) (Tyrosine-protein kinase EIF2AK2) (EC 2.7.10.2) (p68 kinase)	EIF2AK2 PKR PRKR	Homo sapiens (Human)	551
P19532	reviewed	TFE3_HUMAN	Transcription factor E3 (Class E basic helix-loop-helix protein 33) (bHLHe33)	TFE3 BHLHE33	Homo sapiens (Human)	575
P19544	reviewed	WT1_HUMAN	Wilms tumor protein (WT33)	WT1	Homo sapiens (Human)	449
P19784	reviewed	CSK22_HUMAN	Casein kinase II subunit alpha' (CK II alpha') (EC 2.7.11.1)	CSNK2A2 CK2A2	Homo sapiens (Human)	350
P19793	reviewed	RXRA_HUMAN	Retinoic acid receptor RXR-alpha (Nuclear receptor subfamily 2 group B member 1) (Retinoid X receptor alpha)	RXRA NR2B1	Homo sapiens (Human)	462
P19838	reviewed	NFKB1_HUMAN	Nuclear factor NF-kappa-B p105 subunit (DNA-binding factor KBF1) (EBP-1) (Nuclear factor of kappa light polypeptide gene enhancer in B-cells 1) [Cleaved into: Nuclear factor NF-kappa-B p50 subunit]	NFKB1	Homo sapiens (Human)	968
P19878	reviewed	NCF2_HUMAN	Neutrophil cytosol factor 2 (NCF-2) (67 kDa neutrophil oxidase factor) (NADPH oxidase activator 2) (Neutrophil NADPH oxidase factor 2) (p67-phox)	NCF2 NOXA2 P67PHOX	Homo sapiens (Human)	526
P20132	reviewed	SDHL_HUMAN	L-serine dehydratase/L-threonine deaminase (SDH) (EC 4.3.1.17) (L-serine deaminase) (L-threonine dehydratase) (TDH) (EC 4.3.1.19)	SDS SDH	Homo sapiens (Human)	328
P20248	reviewed	CCNA2_HUMAN	Cyclin-A2 (Cyclin-A) (Cyclin A)	CCNA2 CCN1 CCNA	Homo sapiens (Human)	432
P20290	reviewed	BTF3_HUMAN	Transcription factor BTF3 (Nascent polypeptide-associated complex subunit beta) (NAC-beta) (RNA polymerase B transcription factor 3)	BTF3 NACB OK/SW-cl.8	Homo sapiens (Human)	206
P20336	reviewed	RAB3A_HUMAN	Ras-related protein Rab-3A	RAB3A	Homo sapiens (Human)	220
P20338	reviewed	RAB4A_HUMAN	Ras-related protein Rab-4A (EC 3.6.5.2)	RAB4A RAB4	Homo sapiens (Human)	218
P20339	reviewed	RAB5A_HUMAN	Ras-related protein Rab-5A (EC 3.6.5.2)	RAB5A RAB5	Homo sapiens (Human)	215
P20393	reviewed	NR1D1_HUMAN	Nuclear receptor subfamily 1 group D member 1 (Rev-erbA-alpha) (V-erbA-related protein 1) (EAR-1)	NR1D1 EAR1 HREV THRAL	Homo sapiens (Human)	614
P20591	reviewed	MX1_HUMAN	Interferon-induced GTP-binding protein Mx1 (Interferon-induced protein p78) (IFI-78K) (Interferon-regulated resistance GTP-binding protein MxA) (Myxoma resistance protein 1) (Myxovirus resistance protein 1) [Cleaved into: Interferon-induced GTP-binding protein Mx1, N-terminally processed]	MX1	Homo sapiens (Human)	662
P20592	reviewed	MX2_HUMAN	Interferon-induced GTP-binding protein Mx2 (Interferon-regulated resistance GTP-binding protein MxB) (Myxovirus resistance protein 2) (p78-related protein)	MX2	Homo sapiens (Human)	715
P20618	reviewed	PSB1_HUMAN	Proteasome subunit beta type-1 (Macropain subunit C5) (Multicatalytic endopeptidase complex subunit C5) (Proteasome component C5) (Proteasome gamma chain)	PSMB1 PSC5	Homo sapiens (Human)	241
P20749	reviewed	BCL3_HUMAN	B-cell lymphoma 3 protein (BCL-3) (Proto-oncogene BCL3)	BCL3 BCL4 D19S37	Homo sapiens (Human)	454
P20794	reviewed	MAK_HUMAN	Serine/threonine-protein kinase MAK (EC 2.7.11.1) (Male germ cell-associated kinase)	MAK	Homo sapiens (Human)	623
P20807	reviewed	CAN3_HUMAN	Calpain-3 (EC 3.4.22.54) (Calcium-activated neutral proteinase 3) (CANP 3) (Calpain L3) (Calpain p94) (Muscle-specific calcium-activated neutral protease 3) (New calpain 1) (nCL-1)	CAPN3 CANP3 CANPL3 NCL1	Homo sapiens (Human)	821
P20839	reviewed	IMDH1_HUMAN	Inosine-5'-monophosphate dehydrogenase 1 (IMP dehydrogenase 1) (IMPD 1) (IMPDH 1) (EC 1.1.1.205) (IMPDH-I)	IMPDH1 IMPD1	Homo sapiens (Human)	514
P20929	reviewed	NEBU_HUMAN	Nebulin	NEB	Homo sapiens (Human)	6669
P20936	reviewed	RASA1_HUMAN	Ras GTPase-activating protein 1 (GAP) (GTPase-activating protein) (RasGAP) (Ras p21 protein activator) (p120GAP)	RASA1 GAP RASA	Homo sapiens (Human)	1047
P20941	reviewed	PHOS_HUMAN	Phosducin (PHD) (33 kDa phototransducing protein) (Protein MEKA)	PDC	Homo sapiens (Human)	246
P21127	reviewed	CD11B_HUMAN	Cyclin-dependent kinase 11B (EC 2.7.11.22) (Cell division cycle 2-like protein kinase 1) (CLK-1) (Cell division protein kinase 11B) (Galactosyltransferase-associated protein kinase p58/GTA) (PITSLRE serine/threonine-protein kinase CDC2L1) (p58 CLK-1)	CDK11B CDC2L1 CDK11 PITSLREA PK58	Homo sapiens (Human)	795
P21266	reviewed	GSTM3_HUMAN	Glutathione S-transferase Mu 3 (EC 2.5.1.18) (GST class-mu 3) (GSTM3-3) (hGSTM3-3)	GSTM3 GST5	Homo sapiens (Human)	225
P21281	reviewed	VATB2_HUMAN	V-type proton ATPase subunit B, brain isoform (V-ATPase subunit B 2) (Endomembrane proton pump 58 kDa subunit) (HO57) (Vacuolar proton pump subunit B 2)	ATP6V1B2 ATP6B2 VPP3	Homo sapiens (Human)	511
P21333	reviewed	FLNA_HUMAN	Filamin-A (FLN-A) (Actin-binding protein 280) (ABP-280) (Alpha-filamin) (Endothelial actin-binding protein) (Filamin-1) (Non-muscle filamin)	FLNA FLN FLN1	Homo sapiens (Human)	2647
P21399	reviewed	ACOHC_HUMAN	Cytoplasmic aconitate hydratase (Aconitase) (EC 4.2.1.3) (Citrate hydro-lyase) (Ferritin repressor protein) (Iron regulatory protein 1) (IRP1) (Iron-responsive element-binding protein 1) (IRE-BP 1)	ACO1 IREB1	Homo sapiens (Human)	889
P21439	reviewed	MDR3_HUMAN	Phosphatidylcholine translocator ABCB4 (EC 7.6.2.1) (ATP-binding cassette sub-family B member 4) (Multidrug resistance protein 3) (P-glycoprotein 3)	ABCB4 MDR3 PGY3	Homo sapiens (Human)	1286
P21579	reviewed	SYT1_HUMAN	Synaptotagmin-1 (Synaptotagmin I) (SytI) (p65)	SYT1 SVP65 SYT	Homo sapiens (Human)	422
P21580	reviewed	TNAP3_HUMAN	Tumor necrosis factor alpha-induced protein 3 (TNF alpha-induced protein 3) (EC 2.3.2.-) (EC 3.4.19.12) (OTU domain-containing protein 7C) (Putative DNA-binding protein A20) (Zinc finger protein A20) [Cleaved into: A20p50; A20p37]	TNFAIP3 OTUD7C	Homo sapiens (Human)	790
P21583	reviewed	SCF_HUMAN	Kit ligand (Mast cell growth factor) (MGF) (Stem cell factor) (SCF) (c-Kit ligand) [Cleaved into: Soluble KIT ligand (sKITLG)]	KITLG MGF SCF	Homo sapiens (Human)	273
P21673	reviewed	SAT1_HUMAN	Diamine acetyltransferase 1 (EC 2.3.1.57) (Polyamine N-acetyltransferase 1) (Putrescine acetyltransferase) (Spermidine/spermine N(1)-acetyltransferase 1) (SSAT) (SSAT-1)	SAT1 SAT	Homo sapiens (Human)	171
P21695	reviewed	GPDA_HUMAN	Glycerol-3-phosphate dehydrogenase [NAD(+)], cytoplasmic (GPD-C) (GPDH-C) (EC 1.1.1.8)	GPD1	Homo sapiens (Human)	349
P21964	reviewed	COMT_HUMAN	Catechol O-methyltransferase (EC 2.1.1.6)	COMT	Homo sapiens (Human)	271
P21980	reviewed	TGM2_HUMAN	Protein-glutamine gamma-glutamyltransferase 2 (EC 2.3.2.13) (Erythrocyte transglutaminase) (Heart G alpha(h)) (hhG alpha(h)) (Isopeptidase TGM2) (EC 3.4.-.-) (Protein G alpha(h)) (G(h)) (Protein-glutamine deamidase TGM2) (EC 3.5.1.44) (Protein-glutamine dopaminyltransferase TGM2) (EC 2.3.1.-) (Protein-glutamine histaminyltransferase TGM2) (EC 2.3.1.-) (Protein-glutamine noradrenalinyltransferase …	TGM2	Homo sapiens (Human)	687
P22033	reviewed	MUTA_HUMAN	Methylmalonyl-CoA mutase, mitochondrial (MCM) (EC 5.4.99.2) (Methylmalonyl-CoA isomerase)	MMUT MUT	Homo sapiens (Human)	750
P22059	reviewed	OSBP1_HUMAN	Oxysterol-binding protein 1	OSBP OSBP1	Homo sapiens (Human)	807
P22061	reviewed	PIMT_HUMAN	Protein-L-isoaspartate(D-aspartate) O-methyltransferase (PIMT) (EC 2.1.1.77) (L-isoaspartyl protein carboxyl methyltransferase) (Protein L-isoaspartyl/D-aspartyl methyltransferase) (Protein-beta-aspartate methyltransferase)	PCMT1	Homo sapiens (Human)	227
P22079	reviewed	PERL_HUMAN	Lactoperoxidase (LPO) (EC 1.11.1.7) (Salivary peroxidase) (SPO)	LPO SAPX	Homo sapiens (Human)	712
P22307	reviewed	SCP2_HUMAN	Sterol carrier protein 2 (SCP-2) (Acetyl-CoA C-myristoyltransferase) (EC 2.3.1.155) (Non-specific lipid-transfer protein) (NSL-TP) (Propanoyl-CoA C-acyltransferase) (EC 2.3.1.176) (SCP-2/3-oxoacyl-CoA thiolase) (SCP-2/thiolase) (EC 2.3.1.16) (SCP-chi) (SCPX) (Sterol carrier protein X) (SCP-X)	SCP2	Homo sapiens (Human)	547
P22309	reviewed	UD11_HUMAN	UDP-glucuronosyltransferase 1A1 (UGT1A1) (EC 2.4.1.17) (Bilirubin-specific UDPGT isozyme 1) (hUG-BR1) (UDP-glucuronosyltransferase 1-1) (UDPGT 1-1) (UGT1*1) (UGT1-01) (UGT1.1) (UDP-glucuronosyltransferase 1A isoform 1)	UGT1A1 GNT1 UGT1	Homo sapiens (Human)	533
P22314	reviewed	UBA1_HUMAN	Ubiquitin-like modifier-activating enzyme 1 (EC 6.2.1.45) (Protein A1S9) (Ubiquitin-activating enzyme E1)	UBA1 A1S9T UBE1	Homo sapiens (Human)	1058
P22392	reviewed	NDKB_HUMAN	Nucleoside diphosphate kinase B (NDK B) (NDP kinase B) (EC 2.7.4.6) (C-myc purine-binding transcription factor PUF) (Histidine protein kinase NDKB) (EC 2.7.13.3) (nm23-H2)	NME2 NM23B	Homo sapiens (Human)	152
P22528	reviewed	SPR1B_HUMAN	Cornifin-B (14.9 kDa pancornulin) (Small proline-rich protein IB) (SPR-IB)	SPRR1B	Homo sapiens (Human)	89
P22626	reviewed	ROA2_HUMAN	Heterogeneous nuclear ribonucleoproteins A2/B1 (hnRNP A2/B1)	HNRNPA2B1 HNRPA2B1	Homo sapiens (Human)	353
P22674	reviewed	CCNO_HUMAN	Cyclin-O	CCNO	Homo sapiens (Human)	350
P22681	reviewed	CBL_HUMAN	E3 ubiquitin-protein ligase CBL (EC 2.3.2.27) (Casitas B-lineage lymphoma proto-oncogene) (Proto-oncogene c-Cbl) (RING finger protein 55) (RING-type E3 ubiquitin transferase CBL) (Signal transduction protein CBL)	CBL CBL2 RNF55	Homo sapiens (Human)	906
P22694	reviewed	KAPCB_HUMAN	cAMP-dependent protein kinase catalytic subunit beta (PKA C-beta) (EC 2.7.11.11)	PRKACB	Homo sapiens (Human)	351
P22736	reviewed	NR4A1_HUMAN	Nuclear receptor subfamily 4 group A member 1 (Early response protein NAK1) (Nuclear hormone receptor NUR/77) (Nur77) (Orphan nuclear receptor HMR) (Orphan nuclear receptor TR3) (ST-59) (Testicular receptor 3)	NR4A1 GFRP1 HMR NAK1	Homo sapiens (Human)	598
P23141	reviewed	EST1_HUMAN	Liver carboxylesterase 1 (Acyl-coenzyme A:cholesterol acyltransferase) (ACAT) (Brain carboxylesterase hBr1) (Carboxylesterase 1) (CE-1) (hCE-1) (EC 3.1.1.1) (Cholesteryl ester hydrolase) (CEH) (EC 3.1.1.13) (Cocaine carboxylesterase) (Egasyn) (HMSE) (Methylumbelliferyl-acetate deacetylase 1) (EC 3.1.1.56) (Monocyte/macrophage serine esterase) (Retinyl ester hydrolase) (REH) (Serine esterase 1) (T…	CES1 CES2 SES1	Homo sapiens (Human)	567
P23246	reviewed	SFPQ_HUMAN	Splicing factor, proline- and glutamine-rich (100 kDa DNA-pairing protein) (hPOMp100) (DNA-binding p52/p100 complex, 100 kDa subunit) (Polypyrimidine tract-binding protein-associated-splicing factor) (PSF) (PTB-associated-splicing factor)	SFPQ PSF	Homo sapiens (Human)	707
P23258	reviewed	TBG1_HUMAN	Tubulin gamma-1 chain (Gamma-1-tubulin) (Gamma-tubulin complex component 1) (GCP-1)	TUBG1 TUBG	Homo sapiens (Human)	451
P23297	reviewed	S10A1_HUMAN	Protein S100-A1 (S-100 protein alpha chain) (S-100 protein subunit alpha) (S100 calcium-binding protein A1)	S100A1 S100A	Homo sapiens (Human)	94
P23381	reviewed	SYWC_HUMAN	Tryptophan--tRNA ligase, cytoplasmic (EC 6.1.1.2) (Interferon-induced protein 53) (IFP53) (Tryptophanyl-tRNA synthetase) (TrpRS) (hWRS) [Cleaved into: T1-TrpRS; T2-TrpRS]	WARS1 IFI53 WARS WRS	Homo sapiens (Human)	471
P23396	reviewed	RS3_HUMAN	40S ribosomal protein S3 (EC 4.2.99.18) (Small ribosomal subunit protein uS3)	RPS3 OK/SW-cl.26	Homo sapiens (Human)	243
P23443	reviewed	KS6B1_HUMAN	Ribosomal protein S6 kinase beta-1 (S6K-beta-1) (S6K1) (EC 2.7.11.1) (70 kDa ribosomal protein S6 kinase 1) (P70S6K1) (p70-S6K 1) (Ribosomal protein S6 kinase I) (Serine/threonine-protein kinase 14A) (p70 ribosomal S6 kinase alpha) (p70 S6 kinase alpha) (p70 S6K-alpha) (p70 S6KA)	RPS6KB1 STK14A	Homo sapiens (Human)	525
P23469	reviewed	PTPRE_HUMAN	Receptor-type tyrosine-protein phosphatase epsilon (Protein-tyrosine phosphatase epsilon) (R-PTP-epsilon) (EC 3.1.3.48)	PTPRE	Homo sapiens (Human)	700
P23490	reviewed	LORI_HUMAN	Loricrin	LORICRIN LOR LRN	Homo sapiens (Human)	312
P23497	reviewed	SP100_HUMAN	Nuclear autoantigen Sp-100 (Nuclear dot-associated Sp100 protein) (Speckled 100 kDa)	SP100	Homo sapiens (Human)	879
P23508	reviewed	CRCM_HUMAN	Colorectal mutant cancer protein (Protein MCC)	MCC	Homo sapiens (Human)	829
P23526	reviewed	SAHH_HUMAN	Adenosylhomocysteinase (AdoHcyase) (EC 3.13.2.1) (S-adenosyl-L-homocysteine hydrolase)	AHCY SAHH	Homo sapiens (Human)	432
P23528	reviewed	COF1_HUMAN	Cofilin-1 (18 kDa phosphoprotein) (p18) (Cofilin, non-muscle isoform)	CFL1 CFL	Homo sapiens (Human)	166
P23610	reviewed	HAP40_HUMAN	40-kDa huntingtin-associated protein (HAP40) (CpG island protein) (Factor VIII intron 22 protein)	F8A1; F8A2; F8A3	Homo sapiens (Human)	371
P23677	reviewed	IP3KA_HUMAN	Inositol-trisphosphate 3-kinase A (EC 2.7.1.127) (Inositol 1,4,5-trisphosphate 3-kinase A) (IP3 3-kinase A) (IP3K A) (InsP 3-kinase A)	ITPKA	Homo sapiens (Human)	461
P23743	reviewed	DGKA_HUMAN	Diacylglycerol kinase alpha (DAG kinase alpha) (EC 2.7.1.107) (80 kDa diacylglycerol kinase) (Diglyceride kinase alpha) (DGK-alpha)	DGKA DAGK DAGK1	Homo sapiens (Human)	735
P23921	reviewed	RIR1_HUMAN	Ribonucleoside-diphosphate reductase large subunit (EC 1.17.4.1) (Ribonucleoside-diphosphate reductase subunit M1) (Ribonucleotide reductase large subunit)	RRM1 RR1	Homo sapiens (Human)	792
P24298	reviewed	ALAT1_HUMAN	Alanine aminotransferase 1 (ALT1) (EC 2.6.1.2) (Glutamate pyruvate transaminase 1) (GPT 1) (Glutamic--alanine transaminase 1) (Glutamic--pyruvic transaminase 1)	GPT AAT1 GPT1	Homo sapiens (Human)	496
P24385	reviewed	CCND1_HUMAN	G1/S-specific cyclin-D1 (B-cell lymphoma 1 protein) (BCL-1) (BCL-1 oncogene) (PRAD1 oncogene)	CCND1 BCL1 PRAD1	Homo sapiens (Human)	295
P24386	reviewed	RAE1_HUMAN	Rab proteins geranylgeranyltransferase component A 1 (Choroideremia protein) (Rab escort protein 1) (REP-1) (TCD protein)	CHM REP1 TCD	Homo sapiens (Human)	653
P24666	reviewed	PPAC_HUMAN	Low molecular weight phosphotyrosine protein phosphatase (LMW-PTP) (LMW-PTPase) (EC 3.1.3.48) (Adipocyte acid phosphatase) (Low molecular weight cytosolic acid phosphatase) (EC 3.1.3.2) (Red cell acid phosphatase 1)	ACP1	Homo sapiens (Human)	158
P24723	reviewed	KPCL_HUMAN	Protein kinase C eta type (EC 2.7.11.13) (PKC-L) (nPKC-eta)	PRKCH PKCL PRKCL	Homo sapiens (Human)	683
P24844	reviewed	MYL9_HUMAN	Myosin regulatory light polypeptide 9 (20 kDa myosin light chain) (LC20) (MLC-2C) (Myosin RLC) (Myosin regulatory light chain 2, smooth muscle isoform) (Myosin regulatory light chain 9) (Myosin regulatory light chain MRLC1)	MYL9 MLC2 MRLC1 MYRL2	Homo sapiens (Human)	172
P24928	reviewed	RPB1_HUMAN	DNA-directed RNA polymerase II subunit RPB1 (RNA polymerase II subunit B1) (EC 2.7.7.6) (DNA-directed RNA polymerase II subunit A) (DNA-directed RNA polymerase III largest subunit) (RNA-directed RNA polymerase II subunit RPB1) (EC 2.7.7.48)	POLR2A POLR2	Homo sapiens (Human)	1970
P24941	reviewed	CDK2_HUMAN	Cyclin-dependent kinase 2 (EC 2.7.11.22) (Cell division protein kinase 2) (p33 protein kinase)	CDK2 CDKN2	Homo sapiens (Human)	298
P25054	reviewed	APC_HUMAN	Adenomatous polyposis coli protein (Protein APC) (Deleted in polyposis 2.5)	APC DP2.5	Homo sapiens (Human)	2843
P25098	reviewed	ARBK1_HUMAN	Beta-adrenergic receptor kinase 1 (Beta-ARK-1) (EC 2.7.11.15) (G-protein coupled receptor kinase 2)	GRK2 ADRBK1 BARK BARK1	Homo sapiens (Human)	689
P25325	reviewed	THTM_HUMAN	3-mercaptopyruvate sulfurtransferase (MST) (EC 2.8.1.2)	MPST TST2	Homo sapiens (Human)	297
P25398	reviewed	RS12_HUMAN	40S ribosomal protein S12 (Small ribosomal subunit protein eS12)	RPS12	Homo sapiens (Human)	132
P25685	reviewed	DNJB1_HUMAN	DnaJ homolog subfamily B member 1 (DnaJ protein homolog 1) (Heat shock 40 kDa protein 1) (HSP40) (Heat shock protein 40) (Human DnaJ protein 1) (hDj-1)	DNAJB1 DNAJ1 HDJ1 HSPF1	Homo sapiens (Human)	340
P25686	reviewed	DNJB2_HUMAN	DnaJ homolog subfamily B member 2 (Heat shock 40 kDa protein 3) (Heat shock protein J1) (HSJ-1)	DNAJB2 HSJ1 HSPF3	Homo sapiens (Human)	324
P25786	reviewed	PSA1_HUMAN	Proteasome subunit alpha type-1 (30 kDa prosomal protein) (PROS-30) (Macropain subunit C2) (Multicatalytic endopeptidase complex subunit C2) (Proteasome component C2) (Proteasome nu chain)	PSMA1 HC2 NU PROS30 PSC2	Homo sapiens (Human)	263
P25787	reviewed	PSA2_HUMAN	Proteasome subunit alpha type-2 (Macropain subunit C3) (Multicatalytic endopeptidase complex subunit C3) (Proteasome component C3)	PSMA2 HC3 PSC3	Homo sapiens (Human)	234
P25788	reviewed	PSA3_HUMAN	Proteasome subunit alpha type-3 (Macropain subunit C8) (Multicatalytic endopeptidase complex subunit C8) (Proteasome component C8)	PSMA3 HC8 PSC8	Homo sapiens (Human)	255
P25789	reviewed	PSA4_HUMAN	Proteasome subunit alpha type-4 (Macropain subunit C9) (Multicatalytic endopeptidase complex subunit C9) (Proteasome component C9) (Proteasome subunit L)	PSMA4 HC9 PSC9	Homo sapiens (Human)	261
P25815	reviewed	S100P_HUMAN	Protein S100-P (Migration-inducing gene 9 protein) (MIG9) (Protein S100-E) (S100 calcium-binding protein P)	S100P S100E	Homo sapiens (Human)	95
P25963	reviewed	IKBA_HUMAN	NF-kappa-B inhibitor alpha (I-kappa-B-alpha) (IkB-alpha) (IkappaBalpha) (Major histocompatibility complex enhancer-binding protein MAD3)	NFKBIA IKBA MAD3 NFKBI	Homo sapiens (Human)	317
P26038	reviewed	MOES_HUMAN	Moesin (Membrane-organizing extension spike protein)	MSN	Homo sapiens (Human)	577
P26045	reviewed	PTN3_HUMAN	Tyrosine-protein phosphatase non-receptor type 3 (EC 3.1.3.48) (Protein-tyrosine phosphatase H1) (PTP-H1)	PTPN3 PTPH1	Homo sapiens (Human)	913
P26196	reviewed	DDX6_HUMAN	Probable ATP-dependent RNA helicase DDX6 (EC 3.6.4.13) (ATP-dependent RNA helicase p54) (DEAD box protein 6) (Oncogene RCK)	DDX6 HLR2 RCK	Homo sapiens (Human)	483
P26232	reviewed	CTNA2_HUMAN	Catenin alpha-2 (Alpha N-catenin) (Alpha-catenin-related protein)	CTNNA2 CAPR	Homo sapiens (Human)	953
P26373	reviewed	RL13_HUMAN	60S ribosomal protein L13 (Breast basic conserved protein 1) (Large ribosomal subunit protein eL13)	RPL13 BBC1 OK/SW-cl.46	Homo sapiens (Human)	211
P26374	reviewed	RAE2_HUMAN	Rab proteins geranylgeranyltransferase component A 2 (Choroideremia-like protein) (Rab escort protein 2) (REP-2)	CHML REP2	Homo sapiens (Human)	656
P26378	reviewed	ELAV4_HUMAN	ELAV-like protein 4 (Hu-antigen D) (HuD) (Paraneoplastic encephalomyelitis antigen HuD)	ELAVL4 HUD PNEM	Homo sapiens (Human)	385
P26441	reviewed	CNTF_HUMAN	Ciliary neurotrophic factor (CNTF)	CNTF	Homo sapiens (Human)	200
P26447	reviewed	S10A4_HUMAN	Protein S100-A4 (Calvasculin) (Metastasin) (Placental calcium-binding protein) (Protein Mts1) (S100 calcium-binding protein A4)	S100A4 CAPL MTS1	Homo sapiens (Human)	101
P26572	reviewed	MGAT1_HUMAN	Alpha-1,3-mannosyl-glycoprotein 2-beta-N-acetylglucosaminyltransferase (EC 2.4.1.101) (N-glycosyl-oligosaccharide-glycoprotein N-acetylglucosaminyltransferase I) (GNT-I) (GlcNAc-T I)	MGAT1 GGNT1 GLCT1 GLYT1 MGAT	Homo sapiens (Human)	445
P26583	reviewed	HMGB2_HUMAN	High mobility group protein B2 (High mobility group protein 2) (HMG-2)	HMGB2 HMG2	Homo sapiens (Human)	209
P26639	reviewed	SYTC_HUMAN	Threonine--tRNA ligase 1, cytoplasmic (EC 6.1.1.3) (Threonyl-tRNA synthetase) (ThrRS) (Threonyl-tRNA synthetase 1)	TARS1 TARS	Homo sapiens (Human)	723
P26651	reviewed	TTP_HUMAN	mRNA decay activator protein ZFP36 (G0/G1 switch regulatory protein 24) (Growth factor-inducible nuclear protein NUP475) (Tristetraprolin) (Zinc finger protein 36) (Zfp-36)	ZFP36 G0S24 NUP475 RNF162A TIS11A TTP	Homo sapiens (Human)	326
P27105	reviewed	STOM_HUMAN	Stomatin (Erythrocyte band 7 integral membrane protein) (Erythrocyte membrane protein band 7.2) (Protein 7.2b)	STOM BND7 EPB72	Homo sapiens (Human)	288
P27348	reviewed	1433T_HUMAN	14-3-3 protein theta (14-3-3 protein T-cell) (14-3-3 protein tau) (Protein HS1)	YWHAQ	Homo sapiens (Human)	245
P27361	reviewed	MK03_HUMAN	Mitogen-activated protein kinase 3 (MAP kinase 3) (MAPK 3) (EC 2.7.11.24) (ERT2) (Extracellular signal-regulated kinase 1) (ERK-1) (Insulin-stimulated MAP2 kinase) (MAP kinase isoform p44) (p44-MAPK) (Microtubule-associated protein 2 kinase) (p44-ERK1)	MAPK3 ERK1 PRKM3	Homo sapiens (Human)	379
P27448	reviewed	MARK3_HUMAN	MAP/microtubule affinity-regulating kinase 3 (EC 2.7.11.1) (C-TAK1) (cTAK1) (Cdc25C-associated protein kinase 1) (ELKL motif kinase 2) (EMK-2) (Protein kinase STK10) (Ser/Thr protein kinase PAR-1) (Par-1a) (Serine/threonine-protein kinase p78)	MARK3 CTAK1 EMK2	Homo sapiens (Human)	753
P27695	reviewed	APEX1_HUMAN	DNA-(apurinic or apyrimidinic site) endonuclease (EC 3.1.11.2) (APEX nuclease) (APEN) (Apurinic-apyrimidinic endonuclease 1) (AP endonuclease 1) (APE-1) (REF-1) (Redox factor-1) [Cleaved into: DNA-(apurinic or apyrimidinic site) endonuclease, mitochondrial]	APEX1 APE APE1 APEX APX HAP1 REF1	Homo sapiens (Human)	318
P27708	reviewed	PYR1_HUMAN	CAD protein [Includes: Glutamine-dependent carbamoyl-phosphate synthase (EC 6.3.5.5); Aspartate carbamoyltransferase (EC 2.1.3.2); Dihydroorotase (EC 3.5.2.3)]	CAD	Homo sapiens (Human)	2225
P27797	reviewed	CALR_HUMAN	Calreticulin (CRP55) (Calregulin) (Endoplasmic reticulum resident protein 60) (ERp60) (HACBP) (grp60)	CALR CRTC	Homo sapiens (Human)	417
P27815	reviewed	PDE4A_HUMAN	cAMP-specific 3',5'-cyclic phosphodiesterase 4A (EC 3.1.4.53) (DPDE2) (PDE46)	PDE4A DPDE2	Homo sapiens (Human)	886
P27816	reviewed	MAP4_HUMAN	Microtubule-associated protein 4 (MAP-4)	MAP4	Homo sapiens (Human)	1152
P27987	reviewed	IP3KB_HUMAN	Inositol-trisphosphate 3-kinase B (EC 2.7.1.127) (Inositol 1,4,5-trisphosphate 3-kinase B) (IP3 3-kinase B) (IP3K B) (InsP 3-kinase B)	ITPKB	Homo sapiens (Human)	946
P28062	reviewed	PSB8_HUMAN	Proteasome subunit beta type-8 (EC 3.4.25.1) (Low molecular mass protein 7) (Macropain subunit C13) (Multicatalytic endopeptidase complex subunit C13) (Proteasome component C13) (Proteasome subunit beta-5i) (Really interesting new gene 10 protein)	PSMB8 LMP7 PSMB5i RING10 Y2	Homo sapiens (Human)	276
P28065	reviewed	PSB9_HUMAN	Proteasome subunit beta type-9 (EC 3.4.25.1) (Low molecular mass protein 2) (Macropain chain 7) (Multicatalytic endopeptidase complex chain 7) (Proteasome chain 7) (Proteasome subunit beta-1i) (Really interesting new gene 12 protein)	PSMB9 LMP2 PSMB6i RING12	Homo sapiens (Human)	219
P28066	reviewed	PSA5_HUMAN	Proteasome subunit alpha type-5 (Macropain zeta chain) (Multicatalytic endopeptidase complex zeta chain) (Proteasome zeta chain)	PSMA5	Homo sapiens (Human)	241
P28070	reviewed	PSB4_HUMAN	Proteasome subunit beta type-4 (26 kDa prosomal protein) (HsBPROS26) (PROS-26) (Macropain beta chain) (Multicatalytic endopeptidase complex beta chain) (Proteasome beta chain) (Proteasome chain 3) (HsN3)	PSMB4 PROS26	Homo sapiens (Human)	264
P28072	reviewed	PSB6_HUMAN	Proteasome subunit beta type-6 (EC 3.4.25.1) (Macropain delta chain) (Multicatalytic endopeptidase complex delta chain) (Proteasome delta chain) (Proteasome subunit Y)	PSMB6 LMPY Y	Homo sapiens (Human)	239
P28074	reviewed	PSB5_HUMAN	Proteasome subunit beta type-5 (EC 3.4.25.1) (Macropain epsilon chain) (Multicatalytic endopeptidase complex epsilon chain) (Proteasome chain 6) (Proteasome epsilon chain) (Proteasome subunit MB1) (Proteasome subunit X)	PSMB5 LMPX MB1 X	Homo sapiens (Human)	263
P28161	reviewed	GSTM2_HUMAN	Glutathione S-transferase Mu 2 (EC 2.5.1.18) (GST class-mu 2) (GSTM2-2)	GSTM2 GST4	Homo sapiens (Human)	218
P28289	reviewed	TMOD1_HUMAN	Tropomodulin-1 (Erythrocyte tropomodulin) (E-Tmod)	TMOD1 D9S57E TMOD	Homo sapiens (Human)	359
P28290	reviewed	ITPI2_HUMAN	Protein ITPRID2 (Cleavage signal-1 protein) (CS-1) (ITPR-interacting domain-containing protein 2) (Ki-ras-induced actin-interacting protein) (Sperm-specific antigen 2)	ITPRID2 CS1 KIAA1927 KRAP SSFA2	Homo sapiens (Human)	1259
P28332	reviewed	ADH6_HUMAN	Alcohol dehydrogenase 6 (EC 1.1.1.1)	ADH6	Homo sapiens (Human)	368
P28482	reviewed	MK01_HUMAN	Mitogen-activated protein kinase 1 (MAP kinase 1) (MAPK 1) (EC 2.7.11.24) (ERT1) (Extracellular signal-regulated kinase 2) (ERK-2) (MAP kinase isoform p42) (p42-MAPK) (Mitogen-activated protein kinase 2) (MAP kinase 2) (MAPK 2)	MAPK1 ERK2 PRKM1 PRKM2	Homo sapiens (Human)	360
P28676	reviewed	GRAN_HUMAN	Grancalcin	GCA GCL	Homo sapiens (Human)	217
P28702	reviewed	RXRB_HUMAN	Retinoic acid receptor RXR-beta (Nuclear receptor subfamily 2 group B member 2) (Retinoid X receptor beta)	RXRB NR2B2	Homo sapiens (Human)	533
P28838	reviewed	AMPL_HUMAN	Cytosol aminopeptidase (EC 3.4.11.1) (Cysteinylglycine-S-conjugate dipeptidase) (EC 3.4.13.23) (Leucine aminopeptidase 3) (LAP-3) (Leucyl aminopeptidase) (Peptidase S) (Proline aminopeptidase) (EC 3.4.11.5) (Prolyl aminopeptidase)	LAP3 LAPEP PEPS	Homo sapiens (Human)	519
P28908	reviewed	TNR8_HUMAN	Tumor necrosis factor receptor superfamily member 8 (CD30L receptor) (Ki-1 antigen) (Lymphocyte activation antigen CD30) (CD antigen CD30)	TNFRSF8 CD30 D1S166E	Homo sapiens (Human)	595
P29074	reviewed	PTN4_HUMAN	Tyrosine-protein phosphatase non-receptor type 4 (EC 3.1.3.48) (Protein-tyrosine phosphatase MEG1) (MEG) (PTPase-MEG1)	PTPN4	Homo sapiens (Human)	926
P29144	reviewed	TPP2_HUMAN	Tripeptidyl-peptidase 2 (TPP-2) (EC 3.4.14.10) (Tripeptidyl aminopeptidase) (Tripeptidyl-peptidase II) (TPP-II)	TPP2	Homo sapiens (Human)	1249
P29218	reviewed	IMPA1_HUMAN	Inositol monophosphatase 1 (IMP 1) (IMPase 1) (EC 3.1.3.25) (D-galactose 1-phosphate phosphatase) (EC 3.1.3.94) (Inositol-1(or 4)-monophosphatase 1) (Lithium-sensitive myo-inositol monophosphatase A1)	IMPA1 IMPA	Homo sapiens (Human)	277
P29350	reviewed	PTN6_HUMAN	Tyrosine-protein phosphatase non-receptor type 6 (EC 3.1.3.48) (Hematopoietic cell protein-tyrosine phosphatase) (Protein-tyrosine phosphatase 1C) (PTP-1C) (Protein-tyrosine phosphatase SHP-1) (SH-PTP1)	PTPN6 HCP PTP1C	Homo sapiens (Human)	595
P29353	reviewed	SHC1_HUMAN	SHC-transforming protein 1 (SHC-transforming protein 3) (SHC-transforming protein A) (Src homology 2 domain-containing-transforming protein C1) (SH2 domain protein C1)	SHC1 SHC SHCA	Homo sapiens (Human)	583
P29372	reviewed	3MG_HUMAN	DNA-3-methyladenine glycosylase (EC 3.2.2.21) (3-alkyladenine DNA glycosylase) (3-methyladenine DNA glycosidase) (ADPG) (N-methylpurine-DNA glycosylase)	MPG AAG ANPG MID1	Homo sapiens (Human)	298
P29373	reviewed	RABP2_HUMAN	Cellular retinoic acid-binding protein 2 (Cellular retinoic acid-binding protein II) (CRABP-II)	CRABP2	Homo sapiens (Human)	138
P29466	reviewed	CASP1_HUMAN	Caspase-1 (CASP-1) (EC 3.4.22.36) (Interleukin-1 beta convertase) (IL-1BC) (Interleukin-1 beta-converting enzyme) (ICE) (IL-1 beta-converting enzyme) (p45) [Cleaved into: Caspase-1 subunit p20; Caspase-1 subunit p10]	CASP1 IL1BC IL1BCE	Homo sapiens (Human)	404
P29474	reviewed	NOS3_HUMAN	Nitric oxide synthase, endothelial (EC 1.14.13.39) (Constitutive NOS) (cNOS) (EC-NOS) (Endothelial NOS) (eNOS) (NOS type III) (NOSIII)	NOS3	Homo sapiens (Human)	1203
P29508	reviewed	SPB3_HUMAN	Serpin B3 (Protein T4-A) (Squamous cell carcinoma antigen 1) (SCCA-1)	SERPINB3 SCCA SCCA1	Homo sapiens (Human)	390
P29536	reviewed	LMOD1_HUMAN	Leiomodin-1 (64 kDa autoantigen 1D) (64 kDa autoantigen 1D3) (64 kDa autoantigen D1) (Leiomodin, muscle form) (Smooth muscle leiomodin) (SM-Lmod) (Thyroid-associated ophthalmopathy autoantigen)	LMOD1	Homo sapiens (Human)	600
P29590	reviewed	PML_HUMAN	Protein PML (E3 SUMO-protein ligase PML) (EC 2.3.2.-) (Promyelocytic leukemia protein) (RING finger protein 71) (RING-type E3 SUMO transferase PML) (Tripartite motif-containing protein 19) (TRIM19)	PML MYL PP8675 RNF71 TRIM19	Homo sapiens (Human)	882
P29728	reviewed	OAS2_HUMAN	2'-5'-oligoadenylate synthase 2 ((2-5')oligo(A) synthase 2) (2-5A synthase 2) (EC 2.7.7.84) (p69 OAS / p71 OAS) (p69OAS / p71OAS)	OAS2	Homo sapiens (Human)	719
P29966	reviewed	MARCS_HUMAN	Myristoylated alanine-rich C-kinase substrate (MARCKS) (Protein kinase C substrate, 80 kDa protein, light chain) (80K-L protein) (PKCSL)	MARCKS MACS PRKCSL	Homo sapiens (Human)	332
P29992	reviewed	GNA11_HUMAN	Guanine nucleotide-binding protein subunit alpha-11 (G alpha-11) (G-protein subunit alpha-11) (Guanine nucleotide-binding protein G(y) subunit alpha)	GNA11 GA11	Homo sapiens (Human)	359
P30041	reviewed	PRDX6_HUMAN	Peroxiredoxin-6 (EC 1.11.1.27) (1-Cys peroxiredoxin) (1-Cys PRX) (24 kDa protein) (Acidic calcium-independent phospholipase A2) (aiPLA2) (EC 3.1.1.4) (Antioxidant protein 2) (Glutathione-dependent peroxiredoxin) (Liver 2D page spot 40) (Lysophosphatidylcholine acyltransferase 5) (LPC acyltransferase 5) (LPCAT-5) (Lyso-PC acyltransferase 5) (EC 2.3.1.23) (Non-selenium glutathione peroxidase) (NSGP…	PRDX6 AOP2 KIAA0106	Homo sapiens (Human)	224
P30043	reviewed	BLVRB_HUMAN	Flavin reductase (NADPH) (FR) (EC 1.5.1.30) (Biliverdin reductase B) (BVR-B) (EC 1.3.1.24) (Biliverdin-IX beta-reductase) (Green heme-binding protein) (GHBP) (NADPH-dependent diaphorase) (NADPH-flavin reductase) (FLR)	BLVRB FLR	Homo sapiens (Human)	206
P30044	reviewed	PRDX5_HUMAN	Peroxiredoxin-5, mitochondrial (EC 1.11.1.24) (Alu corepressor 1) (Antioxidant enzyme B166) (AOEB166) (Liver tissue 2D-page spot 71B) (PLP) (Peroxiredoxin V) (Prx-V) (Peroxisomal antioxidant enzyme) (TPx type VI) (Thioredoxin peroxidase PMP20) (Thioredoxin-dependent peroxiredoxin 5)	PRDX5 ACR1 SBBI10	Homo sapiens (Human)	214
P30046	reviewed	DOPD_HUMAN	D-dopachrome decarboxylase (EC 4.1.1.84) (D-dopachrome tautomerase) (Phenylpyruvate tautomerase II)	DDT	Homo sapiens (Human)	118
P30047	reviewed	GFRP_HUMAN	GTP cyclohydrolase 1 feedback regulatory protein (GFRP) (GTP cyclohydrolase I feedback regulatory protein) (p35)	GCHFR GFRP	Homo sapiens (Human)	84
P30048	reviewed	PRDX3_HUMAN	Thioredoxin-dependent peroxide reductase, mitochondrial (EC 1.11.1.24) (Antioxidant protein 1) (AOP-1) (HBC189) (Peroxiredoxin III) (Prx-III) (Peroxiredoxin-3) (Protein MER5 homolog) (Thioredoxin-dependent peroxiredoxin 3)	PRDX3 AOP1	Homo sapiens (Human)	256
P30085	reviewed	KCY_HUMAN	UMP-CMP kinase (EC 2.7.4.14) (Deoxycytidylate kinase) (CK) (dCMP kinase) (Nucleoside-diphosphate kinase) (EC 2.7.4.6) (Uridine monophosphate/cytidine monophosphate kinase) (UMP/CMP kinase) (UMP/CMPK)	CMPK1 CMK CMPK UCK UMK UMPK	Homo sapiens (Human)	196
P30086	reviewed	PEBP1_HUMAN	Phosphatidylethanolamine-binding protein 1 (PEBP-1) (HCNPpp) (Neuropolypeptide h3) (Prostatic-binding protein) (Raf kinase inhibitor protein) (RKIP) [Cleaved into: Hippocampal cholinergic neurostimulating peptide (HCNP)]	PEBP1 PBP PEBP	Homo sapiens (Human)	187
P30153	reviewed	2AAA_HUMAN	Serine/threonine-protein phosphatase 2A 65 kDa regulatory subunit A alpha isoform (Medium tumor antigen-associated 61 kDa protein) (PP2A subunit A isoform PR65-alpha) (PP2A subunit A isoform R1-alpha)	PPP2R1A	Homo sapiens (Human)	589
P30260	reviewed	CDC27_HUMAN	Cell division cycle protein 27 homolog (Anaphase-promoting complex subunit 3) (APC3) (CDC27 homolog) (CDC27Hs) (H-NUC)	CDC27 ANAPC3 D0S1430E D17S978E	Homo sapiens (Human)	824
P30279	reviewed	CCND2_HUMAN	G1/S-specific cyclin-D2	CCND2	Homo sapiens (Human)	289
P30281	reviewed	CCND3_HUMAN	G1/S-specific cyclin-D3	CCND3	Homo sapiens (Human)	292
P30305	reviewed	MPIP2_HUMAN	M-phase inducer phosphatase 2 (EC 3.1.3.48) (Dual specificity phosphatase Cdc25B)	CDC25B CDC25HU2	Homo sapiens (Human)	580
P30419	reviewed	NMT1_HUMAN	Glycylpeptide N-tetradecanoyltransferase 1 (EC 2.3.1.97) (Myristoyl-CoA:protein N-myristoyltransferase 1) (HsNMT1) (NMT 1) (Type I N-myristoyltransferase) (Peptide N-myristoyltransferase 1) (Protein-lysine myristoyltransferase NMT1) (EC 2.3.1.-)	NMT1 NMT	Homo sapiens (Human)	496
P30520	reviewed	PURA2_HUMAN	Adenylosuccinate synthetase isozyme 2 (AMPSase 2) (AdSS 2) (EC 6.3.4.4) (Adenylosuccinate synthetase, acidic isozyme) (Adenylosuccinate synthetase, liver isozyme) (L-type adenylosuccinate synthetase) (IMP--aspartate ligase 2)	ADSS2 ADSS	Homo sapiens (Human)	456
P30622	reviewed	CLIP1_HUMAN	CAP-Gly domain-containing linker protein 1 (Cytoplasmic linker protein 1) (Cytoplasmic linker protein 170 alpha-2) (CLIP-170) (Reed-Sternberg intermediate filament-associated protein) (Restin)	CLIP1 CYLN1 RSN	Homo sapiens (Human)	1438
P30626	reviewed	SORCN_HUMAN	Sorcin (22 kDa protein) (CP-22) (CP22) (V19)	SRI	Homo sapiens (Human)	198
P30711	reviewed	GSTT1_HUMAN	Glutathione S-transferase theta-1 (EC 2.5.1.18) (GST class-theta-1) (Glutathione transferase T1-1)	GSTT1	Homo sapiens (Human)	240
P30740	reviewed	ILEU_HUMAN	Leukocyte elastase inhibitor (LEI) (Monocyte/neutrophil elastase inhibitor) (EI) (M/NEI) (Peptidase inhibitor 2) (PI-2) (Serpin B1)	SERPINB1 ELANH2 MNEI PI2	Homo sapiens (Human)	379
P30793	reviewed	GCH1_HUMAN	GTP cyclohydrolase 1 (EC 3.5.4.16) (GTP cyclohydrolase I) (GTP-CH-I)	GCH1 DYT5 GCH	Homo sapiens (Human)	250
P30838	reviewed	AL3A1_HUMAN	Aldehyde dehydrogenase, dimeric NADP-preferring (EC 1.2.1.5) (ALDHIII) (Aldehyde dehydrogenase 3) (Aldehyde dehydrogenase family 3 member A1)	ALDH3A1 ALDH3	Homo sapiens (Human)	453
P30874	reviewed	SSR2_HUMAN	Somatostatin receptor type 2 (SS-2-R) (SS2-R) (SS2R) (SST2) (SRIF-1)	SSTR2	Homo sapiens (Human)	369
P31146	reviewed	COR1A_HUMAN	Coronin-1A (Coronin-like protein A) (Clipin-A) (Coronin-like protein p57) (Tryptophan aspartate-containing coat protein) (TACO)	CORO1A CORO1	Homo sapiens (Human)	461
P31150	reviewed	GDIA_HUMAN	Rab GDP dissociation inhibitor alpha (Rab GDI alpha) (Guanosine diphosphate dissociation inhibitor 1) (GDI-1) (Oligophrenin-2) (Protein XAP-4)	GDI1 GDIL OPHN2 RABGDIA XAP4	Homo sapiens (Human)	447
P31151	reviewed	S10A7_HUMAN	Protein S100-A7 (Psoriasin) (S100 calcium-binding protein A7)	S100A7 PSOR1 S100A7C	Homo sapiens (Human)	101
P31152	reviewed	MK04_HUMAN	Mitogen-activated protein kinase 4 (MAP kinase 4) (MAPK 4) (EC 2.7.11.24) (Extracellular signal-regulated kinase 4) (ERK-4) (MAP kinase isoform p63) (p63-MAPK)	MAPK4 ERK4 PRKM4	Homo sapiens (Human)	587
P31323	reviewed	KAP3_HUMAN	cAMP-dependent protein kinase type II-beta regulatory subunit	PRKAR2B	Homo sapiens (Human)	418
P31350	reviewed	RIR2_HUMAN	Ribonucleoside-diphosphate reductase subunit M2 (EC 1.17.4.1) (Ribonucleotide reductase small chain) (Ribonucleotide reductase small subunit)	RRM2 RR2	Homo sapiens (Human)	389
P31483	reviewed	TIA1_HUMAN	Cytotoxic granule associated RNA binding protein TIA1 (Nucleolysin TIA-1 isoform p40) (RNA-binding protein TIA-1) (T-cell-restricted intracellular antigen-1) (TIA-1) (p40-TIA-1)	TIA1	Homo sapiens (Human)	386
P31689	reviewed	DNJA1_HUMAN	DnaJ homolog subfamily A member 1 (DnaJ protein homolog 2) (HSDJ) (Heat shock 40 kDa protein 4) (Heat shock protein J2) (HSJ-2) (Human DnaJ protein 2) (hDj-2)	DNAJA1 DNAJ2 HDJ2 HSJ2 HSPF4	Homo sapiens (Human)	397
P31749	reviewed	AKT1_HUMAN	RAC-alpha serine/threonine-protein kinase (EC 2.7.11.1) (Protein kinase B) (PKB) (Protein kinase B alpha) (PKB alpha) (Proto-oncogene c-Akt) (RAC-PK-alpha)	AKT1 PKB RAC	Homo sapiens (Human)	480
P31751	reviewed	AKT2_HUMAN	RAC-beta serine/threonine-protein kinase (EC 2.7.11.1) (Protein kinase Akt-2) (Protein kinase B beta) (PKB beta) (RAC-PK-beta)	AKT2	Homo sapiens (Human)	481
P31941	reviewed	ABC3A_HUMAN	DNA dC->dU-editing enzyme APOBEC-3A (A3A) (EC 3.5.4.38) (Phorbolin-1)	APOBEC3A	Homo sapiens (Human)	199
P31944	reviewed	CASPE_HUMAN	Caspase-14 (CASP-14) (EC 3.4.22.-) [Cleaved into: Caspase-14 subunit p17, mature form; Caspase-14 subunit p10, mature form; Caspase-14 subunit p20, intermediate form; Caspase-14 subunit p8, intermediate form]	CASP14	Homo sapiens (Human)	242
P31946	reviewed	1433B_HUMAN	14-3-3 protein beta/alpha (Protein 1054) (Protein kinase C inhibitor protein 1) (KCIP-1) [Cleaved into: 14-3-3 protein beta/alpha, N-terminally processed]	YWHAB	Homo sapiens (Human)	246
P31947	reviewed	1433S_HUMAN	14-3-3 protein sigma (Epithelial cell marker protein 1) (Stratifin)	SFN HME1	Homo sapiens (Human)	248
P31948	reviewed	STIP1_HUMAN	Stress-induced-phosphoprotein 1 (STI1) (Hsc70/Hsp90-organizing protein) (Hop) (Renal carcinoma antigen NY-REN-11) (Transformation-sensitive protein IEF SSP 3521)	STIP1	Homo sapiens (Human)	543
P31949	reviewed	S10AB_HUMAN	Protein S100-A11 (Calgizzarin) (Metastatic lymph node gene 70 protein) (MLN 70) (Protein S100-C) (S100 calcium-binding protein A11) [Cleaved into: Protein S100-A11, N-terminally processed]	S100A11 MLN70 S100C	Homo sapiens (Human)	105
P31995	reviewed	FCG2C_HUMAN	Low affinity immunoglobulin gamma Fc region receptor II-c (IgG Fc receptor II-c) (CDw32) (Fc-gamma RII-c) (Fc-gamma-RIIc) (FcRII-c) (CD antigen CD32)	FCGR2C CD32 FCG2 IGFR2	Homo sapiens (Human)	323
P32019	reviewed	I5P2_HUMAN	Type II inositol 1,4,5-trisphosphate 5-phosphatase (EC 3.1.3.36) (75 kDa inositol polyphosphate-5-phosphatase) (Phosphoinositide 5-phosphatase) (5PTase)	INPP5B OCRL2	Homo sapiens (Human)	993
P32119	reviewed	PRDX2_HUMAN	Peroxiredoxin-2 (EC 1.11.1.24) (Natural killer cell-enhancing factor B) (NKEF-B) (PRP) (Thiol-specific antioxidant protein) (TSA) (Thioredoxin peroxidase 1) (Thioredoxin-dependent peroxide reductase 1) (Thioredoxin-dependent peroxiredoxin 2)	PRDX2 NKEFB TDPX1	Homo sapiens (Human)	198
P32121	reviewed	ARRB2_HUMAN	Beta-arrestin-2 (Arrestin beta-2) (Non-visual arrestin-3)	ARRB2 ARB2 ARR2	Homo sapiens (Human)	409
P32189	reviewed	GLPK_HUMAN	Glycerol kinase (GK) (Glycerokinase) (EC 2.7.1.30) (ATP:glycerol 3-phosphotransferase)	GK	Homo sapiens (Human)	559
P32298	reviewed	GRK4_HUMAN	G protein-coupled receptor kinase 4 (EC 2.7.11.16) (G protein-coupled receptor kinase GRK4) (ITI1)	GRK4 GPRK2L GPRK4	Homo sapiens (Human)	578
P32455	reviewed	GBP1_HUMAN	Guanylate-binding protein 1 (EC 3.6.5.-) (GTP-binding protein 1) (GBP-1) (HuGBP-1) (Guanine nucleotide-binding protein 1) (Interferon-induced guanylate-binding protein 1)	GBP1	Homo sapiens (Human)	592
P32456	reviewed	GBP2_HUMAN	Guanylate-binding protein 2 (EC 3.6.5.-) (GTP-binding protein 2) (GBP-2) (HuGBP-2) (Guanine nucleotide-binding protein 2) (Interferon-induced guanylate-binding protein 2)	GBP2	Homo sapiens (Human)	591
P32754	reviewed	HPPD_HUMAN	4-hydroxyphenylpyruvate dioxygenase (EC 1.13.11.27) (4-hydroxyphenylpyruvic acid oxidase) (4HPPD) (HPD) (HPPDase)	HPD PPD	Homo sapiens (Human)	393
P32929	reviewed	CGL_HUMAN	Cystathionine gamma-lyase (CGL) (CSE) (EC 4.4.1.1) (Cysteine desulfhydrase) (Cysteine-protein sulfhydrase) (Gamma-cystathionase) (Homocysteine desulfhydrase) (EC 4.4.1.2)	CTH	Homo sapiens (Human)	405
P32969	reviewed	RL9_HUMAN	60S ribosomal protein L9 (Large ribosomal subunit protein uL6)	RPL9 OK/SW-cl.103; RPL9P7; RPL9P8; RPL9P9	Homo sapiens (Human)	192
P33176	reviewed	KINH_HUMAN	Kinesin-1 heavy chain (Conventional kinesin heavy chain) (Ubiquitous kinesin heavy chain) (UKHC)	KIF5B KNS KNS1	Homo sapiens (Human)	963
P33402	reviewed	GCYA2_HUMAN	Guanylate cyclase soluble subunit alpha-2 (GCS-alpha-2) (EC 4.6.1.2)	GUCY1A2 GUC1A2 GUCSA2	Homo sapiens (Human)	732
P33764	reviewed	S10A3_HUMAN	Protein S100-A3 (Protein S-100E) (S100 calcium-binding protein A3)	S100A3 S100E	Homo sapiens (Human)	101
P34896	reviewed	GLYC_HUMAN	Serine hydroxymethyltransferase, cytosolic (SHMT) (EC 2.1.2.1) (Glycine hydroxymethyltransferase) (Serine methylase)	SHMT1	Homo sapiens (Human)	483
P34897	reviewed	GLYM_HUMAN	Serine hydroxymethyltransferase, mitochondrial (SHMT) (EC 2.1.2.1) (Glycine hydroxymethyltransferase) (Serine methylase)	SHMT2	Homo sapiens (Human)	504
P34913	reviewed	HYES_HUMAN	Bifunctional epoxide hydrolase 2 [Includes: Cytosolic epoxide hydrolase 2 (CEH) (EC 3.3.2.10) (Epoxide hydratase) (Soluble epoxide hydrolase) (SEH); Lipid-phosphate phosphatase (EC 3.1.3.76)]	EPHX2	Homo sapiens (Human)	555
P34925	reviewed	RYK_HUMAN	Tyrosine-protein kinase RYK (EC 2.7.10.1)	RYK JTK5A	Homo sapiens (Human)	607
P34932	reviewed	HSP74_HUMAN	Heat shock 70 kDa protein 4 (HSP70RY) (Heat shock 70-related protein APG-2)	HSPA4 APG2	Homo sapiens (Human)	840
P34947	reviewed	GRK5_HUMAN	G protein-coupled receptor kinase 5 (EC 2.7.11.16) (G protein-coupled receptor kinase GRK5)	GRK5 GPRK5	Homo sapiens (Human)	590
P34949	reviewed	MPI_HUMAN	Mannose-6-phosphate isomerase (EC 5.3.1.8) (Phosphohexomutase) (Phosphomannose isomerase) (PMI)	MPI PMI1	Homo sapiens (Human)	423
P35080	reviewed	PROF2_HUMAN	Profilin-2 (Profilin II)	PFN2	Homo sapiens (Human)	140
P35125	reviewed	UBP6_HUMAN	Ubiquitin carboxyl-terminal hydrolase 6 (EC 3.4.19.12) (Deubiquitinating enzyme 6) (Proto-oncogene TRE-2) (Ubiquitin thioesterase 6) (Ubiquitin-specific-processing protease 6)	USP6 HRP1 TRE2	Homo sapiens (Human)	1406
P35221	reviewed	CTNA1_HUMAN	Catenin alpha-1 (Alpha E-catenin) (Cadherin-associated protein) (Renal carcinoma antigen NY-REN-13)	CTNNA1	Homo sapiens (Human)	906
P35222	reviewed	CTNB1_HUMAN	Catenin beta-1 (Beta-catenin)	CTNNB1 CTNNB OK/SW-cl.35 PRO2286	Homo sapiens (Human)	781
P35226	reviewed	BMI1_HUMAN	Polycomb complex protein BMI-1 (Polycomb group RING finger protein 4) (RING finger protein 51)	BMI1 PCGF4 RNF51	Homo sapiens (Human)	326
P35228	reviewed	NOS2_HUMAN	Nitric oxide synthase, inducible (EC 1.14.13.39) (Hepatocyte NOS) (HEP-NOS) (Inducible NO synthase) (Inducible NOS) (iNOS) (NOS type II) (Peptidyl-cysteine S-nitrosylase NOS2)	NOS2 NOS2A	Homo sapiens (Human)	1153
P35232	reviewed	PHB1_HUMAN	Prohibitin 1	PHB1 PHB	Homo sapiens (Human)	272
P35236	reviewed	PTN7_HUMAN	Tyrosine-protein phosphatase non-receptor type 7 (EC 3.1.3.48) (Hematopoietic protein-tyrosine phosphatase) (HEPTP) (Protein-tyrosine phosphatase LC-PTP)	PTPN7	Homo sapiens (Human)	360
P35237	reviewed	SPB6_HUMAN	Serpin B6 (Cytoplasmic antiproteinase) (CAP) (Peptidase inhibitor 6) (PI-6) (Placental thrombin inhibitor)	SERPINB6 PI6 PTI	Homo sapiens (Human)	376
P35240	reviewed	MERL_HUMAN	Merlin (Moesin-ezrin-radixin-like protein) (Neurofibromin-2) (Schwannomerlin) (Schwannomin)	NF2 SCH	Homo sapiens (Human)	595
P35241	reviewed	RADI_HUMAN	Radixin	RDX	Homo sapiens (Human)	583
P35268	reviewed	RL22_HUMAN	60S ribosomal protein L22 (EBER-associated protein) (EAP) (Epstein-Barr virus small RNA-associated protein) (Heparin-binding protein HBp15) (Large ribosomal subunit protein eL22)	RPL22	Homo sapiens (Human)	128
P35270	reviewed	SPRE_HUMAN	Sepiapterin reductase (SPR) (EC 1.1.1.153)	SPR	Homo sapiens (Human)	261
P35321	reviewed	SPR1A_HUMAN	Cornifin-A (19 kDa pancornulin) (SPRK) (Small proline-rich protein IA) (SPR-IA)	SPRR1A	Homo sapiens (Human)	89
P35348	reviewed	ADA1A_HUMAN	Alpha-1A adrenergic receptor (Alpha-1A adrenoreceptor) (Alpha-1A adrenoceptor) (Alpha-1C adrenergic receptor) (Alpha-adrenergic receptor 1c)	ADRA1A ADRA1C	Homo sapiens (Human)	466
P35368	reviewed	ADA1B_HUMAN	Alpha-1B adrenergic receptor (Alpha-1B adrenoreceptor) (Alpha-1B adrenoceptor)	ADRA1B	Homo sapiens (Human)	520
P35372	reviewed	OPRM_HUMAN	Mu-type opioid receptor (M-OR-1) (MOR-1) (Mu opiate receptor) (Mu opioid receptor) (MOP) (hMOP)	OPRM1 MOR1	Homo sapiens (Human)	400
P35520	reviewed	CBS_HUMAN	Cystathionine beta-synthase (EC 4.2.1.22) (Beta-thionase) (Serine sulfhydrase)	CBS	Homo sapiens (Human)	551
P35557	reviewed	HXK4_HUMAN	Hexokinase-4 (HK4) (EC 2.7.1.1) (Glucokinase) (Hexokinase type IV) (HK IV) (Hexokinase-D)	GCK	Homo sapiens (Human)	465
P35558	reviewed	PCKGC_HUMAN	Phosphoenolpyruvate carboxykinase, cytosolic [GTP] (PEPCK-C) (EC 4.1.1.32) (Serine-protein kinase PCK1) (EC 2.7.11.-)	PCK1 PEPCK1	Homo sapiens (Human)	622
P35573	reviewed	GDE_HUMAN	Glycogen debranching enzyme (Glycogen debrancher) [Includes: 4-alpha-glucanotransferase (EC 2.4.1.25) (Oligo-1,4-1,4-glucantransferase); Amylo-alpha-1,6-glucosidase (Amylo-1,6-glucosidase) (EC 3.2.1.33) (Dextrin 6-alpha-D-glucosidase)]	AGL GDE	Homo sapiens (Human)	1532
P35579	reviewed	MYH9_HUMAN	Myosin-9 (Cellular myosin heavy chain, type A) (Myosin heavy chain 9) (Myosin heavy chain, non-muscle IIa) (Non-muscle myosin heavy chain A) (NMMHC-A) (Non-muscle myosin heavy chain IIa) (NMMHC II-a) (NMMHC-IIA)	MYH9	Homo sapiens (Human)	1960
P35606	reviewed	COPB2_HUMAN	Coatomer subunit beta' (Beta'-coat protein) (Beta'-COP) (p102)	COPB2	Homo sapiens (Human)	906
P35609	reviewed	ACTN2_HUMAN	Alpha-actinin-2 (Alpha-actinin skeletal muscle isoform 2) (F-actin cross-linking protein)	ACTN2	Homo sapiens (Human)	894
P35611	reviewed	ADDA_HUMAN	Alpha-adducin (Erythrocyte adducin subunit alpha)	ADD1 ADDA	Homo sapiens (Human)	737
P35612	reviewed	ADDB_HUMAN	Beta-adducin (Erythrocyte adducin subunit beta)	ADD2 ADDB	Homo sapiens (Human)	726
P35638	reviewed	DDIT3_HUMAN	DNA damage-inducible transcript 3 protein (DDIT-3) (C/EBP zeta) (C/EBP-homologous protein) (CHOP) (C/EBP-homologous protein 10) (CHOP-10) (CCAAT/enhancer-binding protein homologous protein) (Growth arrest and DNA damage-inducible protein GADD153)	DDIT3 CHOP CHOP10 GADD153	Homo sapiens (Human)	169
P35670	reviewed	ATP7B_HUMAN	Copper-transporting ATPase 2 (EC 7.2.2.8) (Copper pump 2) (Wilson disease-associated protein) [Cleaved into: WND/140 kDa]	ATP7B PWD WC1 WND	Homo sapiens (Human)	1465
P35712	reviewed	SOX6_HUMAN	Transcription factor SOX-6	SOX6	Homo sapiens (Human)	828
P35754	reviewed	GLRX1_HUMAN	Glutaredoxin-1 (Thioltransferase-1) (TTase-1)	GLRX GRX	Homo sapiens (Human)	106
P35790	reviewed	CHKA_HUMAN	Choline kinase alpha (CK) (EC 2.7.1.32) (CHETK-alpha) (Ethanolamine kinase) (EK) (EC 2.7.1.82)	CHKA CHK CKI	Homo sapiens (Human)	457
P35813	reviewed	PPM1A_HUMAN	Protein phosphatase 1A (EC 3.1.3.16) (Protein phosphatase 2C isoform alpha) (PP2C-alpha) (Protein phosphatase IA)	PPM1A PPPM1A	Homo sapiens (Human)	382
P35869	reviewed	AHR_HUMAN	Aryl hydrocarbon receptor (Ah receptor) (AhR) (Class E basic helix-loop-helix protein 76) (bHLHe76)	AHR BHLHE76	Homo sapiens (Human)	848
P35900	reviewed	K1C20_HUMAN	Keratin, type I cytoskeletal 20 (Cytokeratin-20) (CK-20) (Keratin-20) (K20) (Protein IT)	KRT20	Homo sapiens (Human)	424
P35908	reviewed	K22E_HUMAN	Keratin, type II cytoskeletal 2 epidermal (Cytokeratin-2e) (CK-2e) (Epithelial keratin-2e) (Keratin-2 epidermis) (Keratin-2e) (K2e) (Type-II keratin Kb2)	KRT2 KRT2A KRT2E	Homo sapiens (Human)	639
P35916	reviewed	VGFR3_HUMAN	Vascular endothelial growth factor receptor 3 (VEGFR-3) (EC 2.7.10.1) (Fms-like tyrosine kinase 4) (FLT-4) (Tyrosine-protein kinase receptor FLT4)	FLT4 VEGFR3	Homo sapiens (Human)	1363
P35968	reviewed	VGFR2_HUMAN	Vascular endothelial growth factor receptor 2 (VEGFR-2) (EC 2.7.10.1) (Fetal liver kinase 1) (FLK-1) (Kinase insert domain receptor) (KDR) (Protein-tyrosine kinase receptor flk-1) (CD antigen CD309)	KDR FLK1 VEGFR2	Homo sapiens (Human)	1356
P35998	reviewed	PRS7_HUMAN	26S proteasome regulatory subunit 7 (26S proteasome AAA-ATPase subunit RPT1) (Proteasome 26S subunit ATPase 2)	PSMC2 MSS1	Homo sapiens (Human)	433
P36222	reviewed	CH3L1_HUMAN	Chitinase-3-like protein 1 (39 kDa synovial protein) (Cartilage glycoprotein 39) (CGP-39) (GP-39) (hCGP-39) (YKL-40)	CHI3L1	Homo sapiens (Human)	383
P36268	reviewed	GGT2_HUMAN	Inactive glutathione hydrolase 2 (Gamma-glutamyltransferase 2 pseudogene) (Inactive gamma-glutamyltranspeptidase 2) (GGT 2)	GGT2P GGT2	Homo sapiens (Human)	569
P36404	reviewed	ARL2_HUMAN	ADP-ribosylation factor-like protein 2	ARL2	Homo sapiens (Human)	184
P36405	reviewed	ARL3_HUMAN	ADP-ribosylation factor-like protein 3	ARL3 ARFL3	Homo sapiens (Human)	182
P36406	reviewed	TRI23_HUMAN	E3 ubiquitin-protein ligase TRIM23 (EC 2.3.2.27) (ADP-ribosylation factor domain-containing protein 1) (GTP-binding protein ARD-1) (RING finger protein 46) (RING-type E3 ubiquitin transferase TRIM23) (Tripartite motif-containing protein 23)	TRIM23 ARD1 ARFD1 RNF46	Homo sapiens (Human)	574
P36507	reviewed	MP2K2_HUMAN	Dual specificity mitogen-activated protein kinase kinase 2 (MAP kinase kinase 2) (MAPKK 2) (EC 2.7.12.2) (ERK activator kinase 2) (MAPK/ERK kinase 2) (MEK 2)	MAP2K2 MEK2 MKK2 PRKMK2	Homo sapiens (Human)	400
P36578	reviewed	RL4_HUMAN	60S ribosomal protein L4 (60S ribosomal protein L1) (Large ribosomal subunit protein uL4)	RPL4 RPL1	Homo sapiens (Human)	427
P36639	reviewed	8ODP_HUMAN	Oxidized purine nucleoside triphosphate hydrolase (EC 3.6.1.56) (2-hydroxy-dATP diphosphatase) (7,8-dihydro-8-oxoguanine triphosphatase) (8-oxo-dGTPase) (Methylated purine nucleoside triphosphate hydrolase) (EC 3.6.1.-) (Nucleoside diphosphate-linked moiety X motif 1) (Nudix motif 1)	NUDT1 MTH1	Homo sapiens (Human)	156
P36871	reviewed	PGM1_HUMAN	Phosphoglucomutase-1 (PGM 1) (EC 5.4.2.2) (Glucose phosphomutase 1)	PGM1	Homo sapiens (Human)	562
P36873	reviewed	PP1G_HUMAN	Serine/threonine-protein phosphatase PP1-gamma catalytic subunit (PP-1G) (EC 3.1.3.16) (Protein phosphatase 1C catalytic subunit)	PPP1CC	Homo sapiens (Human)	323
P36969	reviewed	GPX4_HUMAN	Phospholipid hydroperoxide glutathione peroxidase (PHGPx) (EC 1.11.1.12) (Glutathione peroxidase 4) (GPx-4) (GSHPx-4)	GPX4	Homo sapiens (Human)	197
P37088	reviewed	SCNNA_HUMAN	Amiloride-sensitive sodium channel subunit alpha (Alpha-NaCH) (Epithelial Na(+) channel subunit alpha) (Alpha-ENaC) (ENaCA) (Nonvoltage-gated sodium channel 1 subunit alpha) (SCNEA)	SCNN1A SCNN1	Homo sapiens (Human)	669
P37108	reviewed	SRP14_HUMAN	Signal recognition particle 14 kDa protein (SRP14) (18 kDa Alu RNA-binding protein)	SRP14	Homo sapiens (Human)	136
P37198	reviewed	NUP62_HUMAN	Nuclear pore glycoprotein p62 (62 kDa nucleoporin) (Nucleoporin Nup62)	NUP62	Homo sapiens (Human)	522
P37231	reviewed	PPARG_HUMAN	Peroxisome proliferator-activated receptor gamma (PPAR-gamma) (Nuclear receptor subfamily 1 group C member 3)	PPARG NR1C3	Homo sapiens (Human)	505
P37837	reviewed	TALDO_HUMAN	Transaldolase (EC 2.2.1.2)	TALDO1 TAL TALDO TALDOR	Homo sapiens (Human)	337
P37840	reviewed	SYUA_HUMAN	Alpha-synuclein (Non-A beta component of AD amyloid) (Non-A4 component of amyloid precursor) (NACP)	SNCA NACP PARK1	Homo sapiens (Human)	140
P38398	reviewed	BRCA1_HUMAN	Breast cancer type 1 susceptibility protein (EC 2.3.2.27) (RING finger protein 53) (RING-type E3 ubiquitin transferase BRCA1)	BRCA1 RNF53	Homo sapiens (Human)	1863
P38484	reviewed	INGR2_HUMAN	Interferon gamma receptor 2 (IFN-gamma receptor 2) (IFN-gamma-R2) (Interferon gamma receptor accessory factor 1) (AF-1) (Interferon gamma receptor beta-chain) (IFN-gamma-R-beta) (Interferon gamma transducer 1)	IFNGR2 IFNGT1	Homo sapiens (Human)	337
P38606	reviewed	VATA_HUMAN	V-type proton ATPase catalytic subunit A (V-ATPase subunit A) (EC 7.1.2.2) (V-ATPase 69 kDa subunit) (Vacuolar ATPase isoform VA68) (Vacuolar proton pump subunit alpha)	ATP6V1A ATP6A1 ATP6V1A1 VPP2	Homo sapiens (Human)	617
P38919	reviewed	IF4A3_HUMAN	Eukaryotic initiation factor 4A-III (eIF-4A-III) (eIF4A-III) (EC 3.6.4.13) (ATP-dependent RNA helicase DDX48) (ATP-dependent RNA helicase eIF4A-3) (DEAD box protein 48) (Eukaryotic initiation factor 4A-like NUK-34) (Eukaryotic translation initiation factor 4A isoform 3) (Nuclear matrix protein 265) (NMP 265) (hNMP 265) [Cleaved into: Eukaryotic initiation factor 4A-III, N-terminally processed]	EIF4A3 DDX48 KIAA0111	Homo sapiens (Human)	411
P38935	reviewed	SMBP2_HUMAN	DNA-binding protein SMUBP-2 (EC 3.6.4.12) (EC 3.6.4.13) (ATP-dependent helicase IGHMBP2) (Glial factor 1) (GF-1) (Immunoglobulin mu-binding protein 2)	IGHMBP2 SMBP2 SMUBP2	Homo sapiens (Human)	993
P38936	reviewed	CDN1A_HUMAN	Cyclin-dependent kinase inhibitor 1 (CDK-interacting protein 1) (Melanoma differentiation-associated protein 6) (MDA-6) (p21)	CDKN1A CAP20 CDKN1 CIP1 MDA6 PIC1 SDI1 WAF1	Homo sapiens (Human)	164
P39023	reviewed	RL3_HUMAN	60S ribosomal protein L3 (HIV-1 TAR RNA-binding protein B) (TARBP-B) (Large ribosomal subunit protein uL3)	RPL3 OK/SW-cl.32	Homo sapiens (Human)	403
P39687	reviewed	AN32A_HUMAN	Acidic leucine-rich nuclear phosphoprotein 32 family member A (Acidic nuclear phosphoprotein pp32) (pp32) (Leucine-rich acidic nuclear protein) (LANP) (Mapmodulin) (Potent heat-stable protein phosphatase 2A inhibitor I1PP2A) (Putative HLA-DR-associated protein I) (PHAPI)	ANP32A C15orf1 LANP MAPM PHAP1	Homo sapiens (Human)	249
P40121	reviewed	CAPG_HUMAN	Macrophage-capping protein (Actin regulatory protein CAP-G)	CAPG AFCP MCP	Homo sapiens (Human)	348
P40227	reviewed	TCPZ_HUMAN	T-complex protein 1 subunit zeta (TCP-1-zeta) (Acute morphine dependence-related protein 2) (CCT-zeta-1) (HTR3) (Tcp20)	CCT6A CCT6 CCTZ	Homo sapiens (Human)	531
P40261	reviewed	NNMT_HUMAN	Nicotinamide N-methyltransferase (EC 2.1.1.1)	NNMT	Homo sapiens (Human)	264
P40306	reviewed	PSB10_HUMAN	Proteasome subunit beta type-10 (EC 3.4.25.1) (Low molecular mass protein 10) (Macropain subunit MECl-1) (Multicatalytic endopeptidase complex subunit MECl-1) (Proteasome MECl-1) (Proteasome subunit beta-2i)	PSMB10 LMP10 MECL1	Homo sapiens (Human)	273
P40337	reviewed	VHL_HUMAN	von Hippel-Lindau disease tumor suppressor (Protein G7) (pVHL)	VHL	Homo sapiens (Human)	213
P40394	reviewed	ADH7_HUMAN	All-trans-retinol dehydrogenase [NAD(+)] ADH7 (EC 1.1.1.105) (Alcohol dehydrogenase class 4 mu/sigma chain) (EC 1.1.1.1) (Alcohol dehydrogenase class IV mu/sigma chain) (Gastric alcohol dehydrogenase) (Omega-hydroxydecanoate dehydrogenase ADH7) (EC 1.1.1.66) (Retinol dehydrogenase)	ADH7	Homo sapiens (Human)	386
P40429	reviewed	RL13A_HUMAN	60S ribosomal protein L13a (23 kDa highly basic protein) (Large ribosomal subunit protein uL13)	RPL13A	Homo sapiens (Human)	203
P40617	reviewed	ARL4A_HUMAN	ADP-ribosylation factor-like protein 4A	ARL4A ARL4	Homo sapiens (Human)	200
P40763	reviewed	STAT3_HUMAN	Signal transducer and activator of transcription 3 (Acute-phase response factor)	STAT3 APRF	Homo sapiens (Human)	770
P40818	reviewed	UBP8_HUMAN	Ubiquitin carboxyl-terminal hydrolase 8 (EC 3.4.19.12) (Deubiquitinating enzyme 8) (Ubiquitin isopeptidase Y) (hUBPy) (Ubiquitin thioesterase 8) (Ubiquitin-specific-processing protease 8)	USP8 KIAA0055 UBPY	Homo sapiens (Human)	1118
P40855	reviewed	PEX19_HUMAN	Peroxisomal biogenesis factor 19 (33 kDa housekeeping protein) (Peroxin-19) (Peroxisomal farnesylated protein)	PEX19 HK33 PXF OK/SW-cl.22	Homo sapiens (Human)	299
P40925	reviewed	MDHC_HUMAN	Malate dehydrogenase, cytoplasmic (EC 1.1.1.37) (Aromatic alpha-keto acid reductase) (KAR) (EC 1.1.1.96) (Cytosolic malate dehydrogenase)	MDH1 MDHA	Homo sapiens (Human)	334
P40933	reviewed	IL15_HUMAN	Interleukin-15 (IL-15)	IL15	Homo sapiens (Human)	162
P41002	reviewed	CCNF_HUMAN	Cyclin-F (F-box only protein 1)	CCNF FBX1 FBXO1	Homo sapiens (Human)	786
P41134	reviewed	ID1_HUMAN	DNA-binding protein inhibitor ID-1 (Class B basic helix-loop-helix protein 24) (bHLHb24) (Inhibitor of DNA binding 1) (Inhibitor of differentiation 1)	ID1 BHLHB24 ID	Homo sapiens (Human)	155
P41208	reviewed	CETN2_HUMAN	Centrin-2 (Caltractin isoform 1)	CETN2 CALT CEN2	Homo sapiens (Human)	172
P41214	reviewed	EIF2D_HUMAN	Eukaryotic translation initiation factor 2D (eIF2d) (Hepatocellular carcinoma-associated antigen 56) (Ligatin)	EIF2D HCA56 LGTN	Homo sapiens (Human)	584
P41218	reviewed	MNDA_HUMAN	Myeloid cell nuclear differentiation antigen	MNDA	Homo sapiens (Human)	407
P41219	reviewed	PERI_HUMAN	Peripherin (Neurofilament 4)	PRPH NEF4 PRPH1	Homo sapiens (Human)	470
P41220	reviewed	RGS2_HUMAN	Regulator of G-protein signaling 2 (RGS2) (Cell growth-inhibiting gene 31 protein) (G0/G1 switch regulatory protein 8)	RGS2 G0S8 GIG31	Homo sapiens (Human)	211
P41222	reviewed	PTGDS_HUMAN	Prostaglandin-H2 D-isomerase (EC 5.3.99.2) (Beta-trace protein) (Cerebrin-28) (Glutathione-independent PGD synthase) (Lipocalin-type prostaglandin-D synthase) (L-PGDS) (Prostaglandin-D2 synthase) (PGD2 synthase) (PGDS) (PGDS2)	PTGDS PDS	Homo sapiens (Human)	190
P41227	reviewed	NAA10_HUMAN	N-alpha-acetyltransferase 10 (EC 2.3.1.255) (N-terminal acetyltransferase complex ARD1 subunit homolog A) (hARD1) (NatA catalytic subunit Naa10)	NAA10 ARD1 ARD1A TE2	Homo sapiens (Human)	235
P41238	reviewed	ABEC1_HUMAN	C->U-editing enzyme APOBEC-1 (EC 3.5.4.36) (Apolipoprotein B mRNA-editing enzyme 1) (HEPR) (mRNA(cytosine(6666)) deaminase 1)	APOBEC1	Homo sapiens (Human)	236
P41240	reviewed	CSK_HUMAN	Tyrosine-protein kinase CSK (EC 2.7.10.2) (C-Src kinase) (Protein-tyrosine kinase CYL)	CSK	Homo sapiens (Human)	450
P41250	reviewed	GARS_HUMAN	Glycine--tRNA ligase (EC 6.1.1.14) (Diadenosine tetraphosphate synthetase) (Ap4A synthetase) (EC 2.7.7.-) (Glycyl-tRNA synthetase) (GlyRS) (Glycyl-tRNA synthetase 1)	GARS1 GARS	Homo sapiens (Human)	739
P41252	reviewed	SYIC_HUMAN	Isoleucine--tRNA ligase, cytoplasmic (EC 6.1.1.5) (Isoleucyl-tRNA synthetase) (IRS) (IleRS)	IARS1 IARS	Homo sapiens (Human)	1262
P41279	reviewed	M3K8_HUMAN	Mitogen-activated protein kinase kinase kinase 8 (EC 2.7.11.25) (Cancer Osaka thyroid oncogene) (Proto-oncogene c-Cot) (Serine/threonine-protein kinase cot) (Tumor progression locus 2) (TPL-2)	MAP3K8 COT ESTF	Homo sapiens (Human)	467
P41743	reviewed	KPCI_HUMAN	Protein kinase C iota type (EC 2.7.11.13) (Atypical protein kinase C-lambda/iota) (PRKC-lambda/iota) (aPKC-lambda/iota) (nPKC-iota)	PRKCI DXS1179E	Homo sapiens (Human)	596
P42025	reviewed	ACTY_HUMAN	Beta-centractin (Actin-related protein 1B) (ARP1B)	ACTR1B CTRN2	Homo sapiens (Human)	376
P42167	reviewed	LAP2B_HUMAN	Lamina-associated polypeptide 2, isoforms beta/gamma (Thymopoietin, isoforms beta/gamma) (TP beta/gamma) (Thymopoietin-related peptide isoforms beta/gamma) (TPRP isoforms beta/gamma) [Cleaved into: Thymopoietin (TP) (Splenin); Thymopentin (TP5)]	TMPO LAP2	Homo sapiens (Human)	454
P42224	reviewed	STAT1_HUMAN	Signal transducer and activator of transcription 1-alpha/beta (Transcription factor ISGF-3 components p91/p84)	STAT1	Homo sapiens (Human)	750
P42226	reviewed	STAT6_HUMAN	Signal transducer and activator of transcription 6 (IL-4 Stat)	STAT6	Homo sapiens (Human)	847
P42229	reviewed	STA5A_HUMAN	Signal transducer and activator of transcription 5A	STAT5A STAT5	Homo sapiens (Human)	794
P42330	reviewed	AK1C3_HUMAN	Aldo-keto reductase family 1 member C3 (EC 1.1.1.-) (EC 1.1.1.210) (EC 1.1.1.53) (EC 1.1.1.62) (17-beta-hydroxysteroid dehydrogenase type 5) (17-beta-HSD 5) (3-alpha-HSD type II, brain) (3-alpha-hydroxysteroid dehydrogenase type 2) (3-alpha-HSD type 2) (EC 1.1.1.357) (Chlordecone reductase homolog HAKRb) (Dihydrodiol dehydrogenase 3) (DD-3) (DD3) (Dihydrodiol dehydrogenase type I) (HA1753) (Prost…	AKR1C3 DDH1 HSD17B5 KIAA0119 PGFS	Homo sapiens (Human)	323
P42338	reviewed	PK3CB_HUMAN	Phosphatidylinositol 4,5-bisphosphate 3-kinase catalytic subunit beta isoform (PI3-kinase subunit beta) (PI3K-beta) (PI3Kbeta) (PtdIns-3-kinase subunit beta) (EC 2.7.1.153) (Phosphatidylinositol 4,5-bisphosphate 3-kinase 110 kDa catalytic subunit beta) (PtdIns-3-kinase subunit p110-beta) (p110beta) (Serine/threonine protein kinase PIK3CB) (EC 2.7.11.1)	PIK3CB PIK3C1	Homo sapiens (Human)	1070
P42345	reviewed	MTOR_HUMAN	Serine/threonine-protein kinase mTOR (EC 2.7.11.1) (FK506-binding protein 12-rapamycin complex-associated protein 1) (FKBP12-rapamycin complex-associated protein) (Mammalian target of rapamycin) (mTOR) (Mechanistic target of rapamycin) (Rapamycin and FKBP12 target 1) (Rapamycin target protein 1)	MTOR FRAP FRAP1 FRAP2 RAFT1 RAPT1	Homo sapiens (Human)	2549
P42356	reviewed	PI4KA_HUMAN	Phosphatidylinositol 4-kinase alpha (PI4-kinase alpha) (PI4K-alpha) (PtdIns-4-kinase alpha) (EC 2.7.1.67) (Phosphatidylinositol 4-Kinase III alpha)	PI4KA PIK4 PIK4CA	Homo sapiens (Human)	2102
P42566	reviewed	EPS15_HUMAN	Epidermal growth factor receptor substrate 15 (Protein Eps15) (Protein AF-1p)	EPS15 AF1P	Homo sapiens (Human)	896
P42574	reviewed	CASP3_HUMAN	Caspase-3 (CASP-3) (EC 3.4.22.56) (Apopain) (Cysteine protease CPP32) (CPP-32) (Protein Yama) (SREBP cleavage activity 1) (SCA-1) [Cleaved into: Caspase-3 subunit p17; Caspase-3 subunit p12]	CASP3 CPP32	Homo sapiens (Human)	277
P42679	reviewed	MATK_HUMAN	Megakaryocyte-associated tyrosine-protein kinase (EC 2.7.10.2) (CSK homologous kinase) (CHK) (Hematopoietic consensus tyrosine-lacking kinase) (Protein kinase HYL) (Tyrosine-protein kinase CTK)	MATK CTK HYL	Homo sapiens (Human)	507
P42680	reviewed	TEC_HUMAN	Tyrosine-protein kinase Tec (EC 2.7.10.2)	TEC PSCTK4	Homo sapiens (Human)	631
P42681	reviewed	TXK_HUMAN	Tyrosine-protein kinase TXK (EC 2.7.10.2) (Protein-tyrosine kinase 4) (Resting lymphocyte kinase)	TXK PTK4 RLK	Homo sapiens (Human)	527
P42684	reviewed	ABL2_HUMAN	Tyrosine-protein kinase ABL2 (EC 2.7.10.2) (Abelson murine leukemia viral oncogene homolog 2) (Abelson tyrosine-protein kinase 2) (Abelson-related gene protein) (Tyrosine-protein kinase ARG)	ABL2 ABLL ARG	Homo sapiens (Human)	1182
P42685	reviewed	FRK_HUMAN	Tyrosine-protein kinase FRK (EC 2.7.10.2) (FYN-related kinase) (Nuclear tyrosine protein kinase RAK) (Protein-tyrosine kinase 5)	FRK PTK5 RAK	Homo sapiens (Human)	505
P42766	reviewed	RL35_HUMAN	60S ribosomal protein L35 (Large ribosomal subunit protein uL29)	RPL35	Homo sapiens (Human)	123
P42768	reviewed	WASP_HUMAN	Actin nucleation-promoting factor WAS (Wiskott-Aldrich syndrome protein) (WASp)	WAS IMD2	Homo sapiens (Human)	502
P42771	reviewed	CDN2A_HUMAN	Cyclin-dependent kinase inhibitor 2A (Cyclin-dependent kinase 4 inhibitor A) (CDK4I) (Multiple tumor suppressor 1) (MTS-1) (p16-INK4a) (p16-INK4) (p16INK4A)	CDKN2A CDKN2 MTS1	Homo sapiens (Human)	156
P42772	reviewed	CDN2B_HUMAN	Cyclin-dependent kinase 4 inhibitor B (Multiple tumor suppressor 2) (MTS-2) (p14-INK4b) (p15-INK4b) (p15INK4B)	CDKN2B MTS2	Homo sapiens (Human)	138
P42858	reviewed	HD_HUMAN	Huntingtin (Huntington disease protein) (HD protein) [Cleaved into: Huntingtin, myristoylated N-terminal fragment]	HTT HD IT15	Homo sapiens (Human)	3142
P43034	reviewed	LIS1_HUMAN	Platelet-activating factor acetylhydrolase IB subunit beta (Lissencephaly-1 protein) (LIS-1) (PAF acetylhydrolase 45 kDa subunit) (PAF-AH 45 kDa subunit) (PAF-AH alpha) (PAFAH alpha)	PAFAH1B1 LIS1 MDCR MDS PAFAHA	Homo sapiens (Human)	410
P43166	reviewed	CAH7_HUMAN	Carbonic anhydrase 7 (EC 4.2.1.1) (Carbonate dehydratase VII) (Carbonic anhydrase VII) (CA-VII)	CA7	Homo sapiens (Human)	264
P43354	reviewed	NR4A2_HUMAN	Nuclear receptor subfamily 4 group A member 2 (Immediate-early response protein NOT) (Orphan nuclear receptor NURR1) (Transcriptionally-inducible nuclear receptor)	NR4A2 NOT NURR1 TINUR	Homo sapiens (Human)	598
P43355	reviewed	MAGA1_HUMAN	Melanoma-associated antigen 1 (Antigen MZ2-E) (Cancer/testis antigen 1.1) (CT1.1) (MAGE-1 antigen)	MAGEA1 MAGE1 MAGE1A	Homo sapiens (Human)	309
P43364	reviewed	MAGAB_HUMAN	Melanoma-associated antigen 11 (Cancer/testis antigen 1.11) (CT1.11) (MAGE-11 antigen)	MAGEA11 MAGE11	Homo sapiens (Human)	429
P43378	reviewed	PTN9_HUMAN	Tyrosine-protein phosphatase non-receptor type 9 (EC 3.1.3.48) (Protein-tyrosine phosphatase MEG2) (PTPase MEG2)	PTPN9	Homo sapiens (Human)	593
P43403	reviewed	ZAP70_HUMAN	Tyrosine-protein kinase ZAP-70 (EC 2.7.10.2) (70 kDa zeta-chain associated protein) (Syk-related tyrosine kinase)	ZAP70 SRK	Homo sapiens (Human)	619
P43405	reviewed	KSYK_HUMAN	Tyrosine-protein kinase SYK (EC 2.7.10.2) (Spleen tyrosine kinase) (p72-Syk)	SYK	Homo sapiens (Human)	635
P43490	reviewed	NAMPT_HUMAN	Nicotinamide phosphoribosyltransferase (NAmPRTase) (Nampt) (EC 2.4.2.12) (Pre-B-cell colony-enhancing factor 1) (Pre-B cell-enhancing factor) (Visfatin)	NAMPT PBEF PBEF1	Homo sapiens (Human)	491
P43686	reviewed	PRS6B_HUMAN	26S proteasome regulatory subunit 6B (26S proteasome AAA-ATPase subunit RPT3) (MB67-interacting protein) (MIP224) (Proteasome 26S subunit ATPase 4) (Tat-binding protein 7) (TBP-7)	PSMC4 MIP224 TBP7	Homo sapiens (Human)	418
P45381	reviewed	ACY2_HUMAN	Aspartoacylase (EC 3.5.1.15) (Aminoacylase-2) (ACY-2)	ASPA ACY2 ASP	Homo sapiens (Human)	313
P45877	reviewed	PPIC_HUMAN	Peptidyl-prolyl cis-trans isomerase C (PPIase C) (EC 5.2.1.8) (Cyclophilin C) (Rotamase C)	PPIC CYPC	Homo sapiens (Human)	212
P45983	reviewed	MK08_HUMAN	Mitogen-activated protein kinase 8 (MAP kinase 8) (MAPK 8) (EC 2.7.11.24) (JNK-46) (Stress-activated protein kinase 1c) (SAPK1c) (Stress-activated protein kinase JNK1) (c-Jun N-terminal kinase 1)	MAPK8 JNK1 PRKM8 SAPK1 SAPK1C	Homo sapiens (Human)	427
P45984	reviewed	MK09_HUMAN	Mitogen-activated protein kinase 9 (MAP kinase 9) (MAPK 9) (EC 2.7.11.24) (JNK-55) (Stress-activated protein kinase 1a) (SAPK1a) (Stress-activated protein kinase JNK2) (c-Jun N-terminal kinase 2)	MAPK9 JNK2 PRKM9 SAPK1A	Homo sapiens (Human)	424
P45985	reviewed	MP2K4_HUMAN	Dual specificity mitogen-activated protein kinase kinase 4 (MAP kinase kinase 4) (MAPKK 4) (EC 2.7.12.2) (JNK-activating kinase 1) (MAPK/ERK kinase 4) (MEK 4) (SAPK/ERK kinase 1) (SEK1) (Stress-activated protein kinase kinase 1) (SAPK kinase 1) (SAPKK-1) (SAPKK1) (c-Jun N-terminal kinase kinase 1) (JNKK)	MAP2K4 JNKK1 MEK4 MKK4 PRKMK4 SEK1 SERK1 SKK1	Homo sapiens (Human)	399
P46060	reviewed	RAGP1_HUMAN	Ran GTPase-activating protein 1 (RanGAP1)	RANGAP1 KIAA1835 SD	Homo sapiens (Human)	587
P46108	reviewed	CRK_HUMAN	Adapter molecule crk (Proto-oncogene c-Crk) (p38)	CRK	Homo sapiens (Human)	304
P46379	reviewed	BAG6_HUMAN	Large proline-rich protein BAG6 (BAG family molecular chaperone regulator 6) (BCL2-associated athanogene 6) (BAG-6) (HLA-B-associated transcript 3) (Protein G3) (Protein Scythe)	BAG6 BAT3 G3	Homo sapiens (Human)	1132
P46439	reviewed	GSTM5_HUMAN	Glutathione S-transferase Mu 5 (EC 2.5.1.18) (GST class-mu 5) (GSTM5-5)	GSTM5	Homo sapiens (Human)	218
P46459	reviewed	NSF_HUMAN	Vesicle-fusing ATPase (EC 3.6.4.6) (N-ethylmaleimide-sensitive fusion protein) (NEM-sensitive fusion protein) (Vesicular-fusion protein NSF)	NSF	Homo sapiens (Human)	744
P46527	reviewed	CDN1B_HUMAN	Cyclin-dependent kinase inhibitor 1B (Cyclin-dependent kinase inhibitor p27) (p27Kip1)	CDKN1B KIP1 p27	Homo sapiens (Human)	198
P46736	reviewed	BRCC3_HUMAN	Lys-63-specific deubiquitinase BRCC36 (EC 3.4.19.-) (BRCA1-A complex subunit BRCC36) (BRCA1/BRCA2-containing complex subunit 3) (BRCA1/BRCA2-containing complex subunit 36) (BRISC complex subunit BRCC36)	BRCC3 BRCC36 C6.1A CXorf53	Homo sapiens (Human)	316
P46776	reviewed	RL27A_HUMAN	60S ribosomal protein L27a (Large ribosomal subunit protein uL15)	RPL27A	Homo sapiens (Human)	148
P46777	reviewed	RL5_HUMAN	60S ribosomal protein L5 (Large ribosomal subunit protein uL18)	RPL5 MSTP030	Homo sapiens (Human)	297
P46778	reviewed	RL21_HUMAN	60S ribosomal protein L21 (Large ribosomal subunit protein eL21)	RPL21	Homo sapiens (Human)	160
P46779	reviewed	RL28_HUMAN	60S ribosomal protein L28 (Large ribosomal subunit protein eL28)	RPL28	Homo sapiens (Human)	137
P46781	reviewed	RS9_HUMAN	40S ribosomal protein S9 (Small ribosomal subunit protein uS4)	RPS9	Homo sapiens (Human)	194
P46783	reviewed	RS10_HUMAN	40S ribosomal protein S10 (Small ribosomal subunit protein eS10)	RPS10	Homo sapiens (Human)	165
P46821	reviewed	MAP1B_HUMAN	Microtubule-associated protein 1B (MAP-1B) [Cleaved into: MAP1B heavy chain; MAP1 light chain LC1]	MAP1B	Homo sapiens (Human)	2468
P46926	reviewed	GNPI1_HUMAN	Glucosamine-6-phosphate isomerase 1 (EC 3.5.99.6) (Glucosamine-6-phosphate deaminase 1) (GNPDA 1) (GlcN6P deaminase 1) (Oscillin)	GNPDA1 GNPI HLN KIAA0060	Homo sapiens (Human)	289
P46934	reviewed	NEDD4_HUMAN	E3 ubiquitin-protein ligase NEDD4 (EC 2.3.2.26) (Cell proliferation-inducing gene 53 protein) (HECT-type E3 ubiquitin transferase NEDD4) (Neural precursor cell expressed developmentally down-regulated protein 4) (NEDD-4)	NEDD4 KIAA0093 NEDD4-1 RPF1 PIG53	Homo sapiens (Human)	1319
P46937	reviewed	YAP1_HUMAN	Transcriptional coactivator YAP1 (Yes-associated protein 1) (Protein yorkie homolog) (Yes-associated protein YAP65 homolog)	YAP1 YAP65	Homo sapiens (Human)	504
P46939	reviewed	UTRN_HUMAN	Utrophin (Dystrophin-related protein 1) (DRP-1)	UTRN DMDL DRP1	Homo sapiens (Human)	3433
P46940	reviewed	IQGA1_HUMAN	Ras GTPase-activating-like protein IQGAP1 (p195)	IQGAP1 KIAA0051	Homo sapiens (Human)	1657
P46952	reviewed	3HAO_HUMAN	3-hydroxyanthranilate 3,4-dioxygenase (EC 1.13.11.6) (3-hydroxyanthranilate oxygenase) (3-HAO) (h3HAO) (3-hydroxyanthranilic acid dioxygenase) (HAD)	HAAO	Homo sapiens (Human)	286
P47712	reviewed	PA24A_HUMAN	Cytosolic phospholipase A2 (cPLA2) (Phospholipase A2 group IVA) [Includes: Phospholipase A2 (EC 3.1.1.4) (Phosphatidylcholine 2-acylhydrolase); Lysophospholipase (EC 3.1.1.5)]	PLA2G4A CPLA2 PLA2G4	Homo sapiens (Human)	749
P47756	reviewed	CAPZB_HUMAN	F-actin-capping protein subunit beta (CapZ beta)	CAPZB	Homo sapiens (Human)	272
P47895	reviewed	AL1A3_HUMAN	Aldehyde dehydrogenase family 1 member A3 (EC 1.2.1.36) (Aldehyde dehydrogenase 6) (Retinaldehyde dehydrogenase 3) (RALDH-3) (RalDH3)	ALDH1A3 ALDH6	Homo sapiens (Human)	512
P47897	reviewed	SYQ_HUMAN	Glutamine--tRNA ligase (EC 6.1.1.18) (Glutaminyl-tRNA synthetase) (GlnRS)	QARS1 QARS	Homo sapiens (Human)	775
P47914	reviewed	RL29_HUMAN	60S ribosomal protein L29 (Cell surface heparin-binding protein HIP) (Large ribosomal subunit protein eL29)	RPL29	Homo sapiens (Human)	159
P47929	reviewed	LEG7_HUMAN	Galectin-7 (Gal-7) (HKL-14) (PI7) (p53-induced gene 1 protein)	LGALS7 PIG1; LGALS7B	Homo sapiens (Human)	136
P47974	reviewed	TISD_HUMAN	mRNA decay activator protein ZFP36L2 (Butyrate response factor 2) (EGF-response factor 2) (ERF-2) (TPA-induced sequence 11d) (Zinc finger protein 36, C3H1 type-like 2) (ZFP36-like 2)	ZFP36L2 ERF2 RNF162C TIS11D	Homo sapiens (Human)	494
P47989	reviewed	XDH_HUMAN	Xanthine dehydrogenase/oxidase [Includes: Xanthine dehydrogenase (XD) (EC 1.17.1.4); Xanthine oxidase (XO) (EC 1.17.3.2) (Xanthine oxidoreductase) (XOR)]	XDH XDHA	Homo sapiens (Human)	1333
P48147	reviewed	PPCE_HUMAN	Prolyl endopeptidase (PE) (EC 3.4.21.26) (Post-proline cleaving enzyme)	PREP PEP	Homo sapiens (Human)	710
P48163	reviewed	MAOX_HUMAN	NADP-dependent malic enzyme (NADP-ME) (EC 1.1.1.40) (Malic enzyme 1)	ME1	Homo sapiens (Human)	572
P48167	reviewed	GLRB_HUMAN	Glycine receptor subunit beta (Glycine receptor 58 kDa subunit)	GLRB	Homo sapiens (Human)	497
P48200	reviewed	IREB2_HUMAN	Iron-responsive element-binding protein 2 (IRE-BP 2) (Iron regulatory protein 2) (IRP2)	IREB2	Homo sapiens (Human)	963
P48378	reviewed	RFX2_HUMAN	DNA-binding protein RFX2 (Regulatory factor X 2)	RFX2	Homo sapiens (Human)	723
P48426	reviewed	PI42A_HUMAN	Phosphatidylinositol 5-phosphate 4-kinase type-2 alpha (EC 2.7.1.149) (1-phosphatidylinositol 5-phosphate 4-kinase 2-alpha) (Diphosphoinositide kinase 2-alpha) (PIP5KIII) (Phosphatidylinositol 5-Phosphate 4-Kinase) (PI5P4Kalpha) (Phosphatidylinositol 5-phosphate 4-kinase type II alpha) (PI(5)P 4-kinase type II alpha) (PIP4KII-alpha) (PtdIns(4)P-5-kinase B isoform) (PtdIns(4)P-5-kinase C isoform) …	PIP4K2A PI5P4KA PIP5K2 PIP5K2A	Homo sapiens (Human)	406
P48431	reviewed	SOX2_HUMAN	Transcription factor SOX-2	SOX2	Homo sapiens (Human)	317
P48443	reviewed	RXRG_HUMAN	Retinoic acid receptor RXR-gamma (Nuclear receptor subfamily 2 group B member 3) (Retinoid X receptor gamma)	RXRG NR2B3	Homo sapiens (Human)	463
P48444	reviewed	COPD_HUMAN	Coatomer subunit delta (Archain) (Delta-coat protein) (Delta-COP)	ARCN1 COPD	Homo sapiens (Human)	511
P48594	reviewed	SPB4_HUMAN	Serpin B4 (Leupin) (Peptidase inhibitor 11) (PI-11) (Squamous cell carcinoma antigen 2) (SCCA-2)	SERPINB4 PI11 SCCA2	Homo sapiens (Human)	390
P48595	reviewed	SPB10_HUMAN	Serpin B10 (Bomapin) (Peptidase inhibitor 10) (PI-10)	SERPINB10 PI10	Homo sapiens (Human)	397
P48634	reviewed	PRC2A_HUMAN	Protein PRRC2A (HLA-B-associated transcript 2) (Large proline-rich protein BAT2) (Proline-rich and coiled-coil-containing protein 2A) (Protein G2)	PRRC2A BAT2 G2	Homo sapiens (Human)	2157
P48643	reviewed	TCPE_HUMAN	T-complex protein 1 subunit epsilon (TCP-1-epsilon) (CCT-epsilon)	CCT5 CCTE KIAA0098	Homo sapiens (Human)	541
P48729	reviewed	KC1A_HUMAN	Casein kinase I isoform alpha (CKI-alpha) (EC 2.7.11.1) (CK1)	CSNK1A1	Homo sapiens (Human)	337
P48730	reviewed	KC1D_HUMAN	Casein kinase I isoform delta (CKI-delta) (CKId) (EC 2.7.11.1) (Tau-protein kinase CSNK1D) (EC 2.7.11.26)	CSNK1D HCKID	Homo sapiens (Human)	415
P48736	reviewed	PK3CG_HUMAN	Phosphatidylinositol 4,5-bisphosphate 3-kinase catalytic subunit gamma isoform (PI3-kinase subunit gamma) (PI3K-gamma) (PI3Kgamma) (PtdIns-3-kinase subunit gamma) (EC 2.7.1.137) (EC 2.7.1.153) (EC 2.7.1.154) (Phosphatidylinositol 4,5-bisphosphate 3-kinase 110 kDa catalytic subunit gamma) (PtdIns-3-kinase subunit p110-gamma) (p110gamma) (Phosphoinositide-3-kinase catalytic gamma polypeptide) (Seri…	PIK3CG	Homo sapiens (Human)	1102
P48745	reviewed	CCN3_HUMAN	CCN family member 3 (Cellular communication network factor 3) (Insulin-like growth factor-binding protein 9) (IBP-9) (IGF-binding protein 9) (IGFBP-9) (Nephro blastoma-overexpressed gene protein homolog) (Protein NOV homolog) (NovH)	CCN3 IGFBP9 NOV NOVH	Homo sapiens (Human)	357
P49006	reviewed	MRP_HUMAN	MARCKS-related protein (MARCKS-like protein 1) (Macrophage myristoylated alanine-rich C kinase substrate) (Mac-MARCKS) (MacMARCKS)	MARCKSL1 MLP MRP	Homo sapiens (Human)	195
P49023	reviewed	PAXI_HUMAN	Paxillin	PXN	Homo sapiens (Human)	591
P49137	reviewed	MAPK2_HUMAN	MAP kinase-activated protein kinase 2 (MAPK-activated protein kinase 2) (MAPKAP kinase 2) (MAPKAP-K2) (MAPKAPK-2) (MK-2) (MK2) (EC 2.7.11.1)	MAPKAPK2	Homo sapiens (Human)	400
P49189	reviewed	AL9A1_HUMAN	4-trimethylaminobutyraldehyde dehydrogenase (TMABA-DH) (TMABALDH) (EC 1.2.1.47) (Aldehyde dehydrogenase E3 isozyme) (Aldehyde dehydrogenase family 9 member A1) (EC 1.2.1.3) (Gamma-aminobutyraldehyde dehydrogenase) (EC 1.2.1.19) (R-aminobutyraldehyde dehydrogenase) [Cleaved into: 4-trimethylaminobutyraldehyde dehydrogenase, N-terminally processed]	ALDH9A1 ALDH4 ALDH7 ALDH9	Homo sapiens (Human)	494
P49207	reviewed	RL34_HUMAN	60S ribosomal protein L34 (Large ribosomal subunit protein eL34)	RPL34	Homo sapiens (Human)	117
P49321	reviewed	NASP_HUMAN	Nuclear autoantigenic sperm protein (NASP)	NASP	Homo sapiens (Human)	788
P49327	reviewed	FAS_HUMAN	Fatty acid synthase (EC 2.3.1.85) (Type I fatty acid synthase) [Includes: [Acyl-carrier-protein] S-acetyltransferase (EC 2.3.1.38); [Acyl-carrier-protein] S-malonyltransferase (EC 2.3.1.39); 3-oxoacyl-[acyl-carrier-protein] synthase (EC 2.3.1.41); 3-oxoacyl-[acyl-carrier-protein] reductase (EC 1.1.1.100); 3-hydroxyacyl-[acyl-carrier-protein] dehydratase (EC 4.2.1.59); Enoyl-[acyl-carrier-protein]…	FASN FAS	Homo sapiens (Human)	2511
P49368	reviewed	TCPG_HUMAN	T-complex protein 1 subunit gamma (TCP-1-gamma) (CCT-gamma) (hTRiC5)	CCT3 CCTG TRIC5	Homo sapiens (Human)	545
P49407	reviewed	ARRB1_HUMAN	Beta-arrestin-1 (Arrestin beta-1) (Non-visual arrestin-2)	ARRB1 ARR1	Homo sapiens (Human)	418
P49418	reviewed	AMPH_HUMAN	Amphiphysin	AMPH AMPH1	Homo sapiens (Human)	695
P49419	reviewed	AL7A1_HUMAN	Alpha-aminoadipic semialdehyde dehydrogenase (Alpha-AASA dehydrogenase) (EC 1.2.1.31) (Aldehyde dehydrogenase family 7 member A1) (EC 1.2.1.3) (Antiquitin-1) (Betaine aldehyde dehydrogenase) (EC 1.2.1.8) (Delta1-piperideine-6-carboxylate dehydrogenase) (P6c dehydrogenase)	ALDH7A1 ATQ1	Homo sapiens (Human)	539
P49427	reviewed	UB2R1_HUMAN	Ubiquitin-conjugating enzyme E2 R1 (EC 2.3.2.23) ((E3-independent) E2 ubiquitin-conjugating enzyme R1) (EC 2.3.2.24) (E2 ubiquitin-conjugating enzyme R1) (Ubiquitin-conjugating enzyme E2-32 kDa complementing) (Ubiquitin-conjugating enzyme E2-CDC34) (Ubiquitin-protein ligase R1)	CDC34 UBCH3 UBE2R1	Homo sapiens (Human)	236
P49454	reviewed	CENPF_HUMAN	Centromere protein F (CENP-F) (AH antigen) (Kinetochore protein CENPF) (Mitosin)	CENPF	Homo sapiens (Human)	3114
P49458	reviewed	SRP09_HUMAN	Signal recognition particle 9 kDa protein (SRP9)	SRP9	Homo sapiens (Human)	86
P49585	reviewed	PCY1A_HUMAN	Choline-phosphate cytidylyltransferase A (EC 2.7.7.15) (CCT-alpha) (CTP:phosphocholine cytidylyltransferase A) (CCT A) (CT A) (Phosphorylcholine transferase A)	PCYT1A CTPCT PCYT1	Homo sapiens (Human)	367
P49588	reviewed	SYAC_HUMAN	Alanine--tRNA ligase, cytoplasmic (EC 6.1.1.7) (Alanyl-tRNA synthetase) (AlaRS) (Renal carcinoma antigen NY-REN-42)	AARS1 AARS	Homo sapiens (Human)	968
P49589	reviewed	SYCC_HUMAN	Cysteine--tRNA ligase, cytoplasmic (EC 6.1.1.16) (Cysteinyl-tRNA synthetase) (CysRS)	CARS1 CARS	Homo sapiens (Human)	748
P49591	reviewed	SYSC_HUMAN	Serine--tRNA ligase, cytoplasmic (EC 6.1.1.11) (Seryl-tRNA synthetase) (SerRS) (Seryl-tRNA(Ser/Sec) synthetase)	SARS1 SARS SERS	Homo sapiens (Human)	514
P49619	reviewed	DGKG_HUMAN	Diacylglycerol kinase gamma (DAG kinase gamma) (EC 2.7.1.107) (Diglyceride kinase gamma) (DGK-gamma)	DGKG DAGK3	Homo sapiens (Human)	791
P49638	reviewed	TTPA_HUMAN	Alpha-tocopherol transfer protein (Alpha-TTP)	TTPA TPP1	Homo sapiens (Human)	278
P49662	reviewed	CASP4_HUMAN	Caspase-4 (CASP-4) (EC 3.4.22.57) (ICE and Ced-3 homolog 2) (ICH-2) (ICE(rel)-II) (Mih1) (Protease TX) [Cleaved into: Caspase-4 subunit p10; Caspase-4 subunit p20]	CASP4 ICH2	Homo sapiens (Human)	377
P49674	reviewed	KC1E_HUMAN	Casein kinase I isoform epsilon (CKI-epsilon) (CKIe) (EC 2.7.11.1)	CSNK1E	Homo sapiens (Human)	416
P49703	reviewed	ARL4D_HUMAN	ADP-ribosylation factor-like protein 4D (ADP-ribosylation factor-like protein 4L)	ARL4D ARF4L	Homo sapiens (Human)	201
P49720	reviewed	PSB3_HUMAN	Proteasome subunit beta type-3 (Proteasome chain 13) (Proteasome component C10-II) (Proteasome theta chain)	PSMB3	Homo sapiens (Human)	205
P49721	reviewed	PSB2_HUMAN	Proteasome subunit beta type-2 (Macropain subunit C7-I) (Multicatalytic endopeptidase complex subunit C7-I) (Proteasome component C7-I)	PSMB2	Homo sapiens (Human)	201
P49754	reviewed	VPS41_HUMAN	Vacuolar protein sorting-associated protein 41 homolog (S53)	VPS41	Homo sapiens (Human)	854
P49756	reviewed	RBM25_HUMAN	RNA-binding protein 25 (Arg/Glu/Asp-rich protein of 120 kDa) (RED120) (Protein S164) (RNA-binding motif protein 25) (RNA-binding region-containing protein 7)	RBM25 RNPC7	Homo sapiens (Human)	843
P49758	reviewed	RGS6_HUMAN	Regulator of G-protein signaling 6 (RGS6) (S914)	RGS6	Homo sapiens (Human)	472
P49761	reviewed	CLK3_HUMAN	Dual specificity protein kinase CLK3 (EC 2.7.12.1) (CDC-like kinase 3)	CLK3	Homo sapiens (Human)	638
P49773	reviewed	HINT1_HUMAN	Adenosine 5'-monophosphoramidase HINT1 (EC 3.9.1.-) (Desumoylating isopeptidase HINT1) (EC 3.4.22.-) (Histidine triad nucleotide-binding protein 1) (Protein kinase C inhibitor 1) (Protein kinase C-interacting protein 1) (PKCI-1)	HINT1 HINT PKCI1 PRKCNH1	Homo sapiens (Human)	126
P49789	reviewed	FHIT_HUMAN	Bis(5'-adenosyl)-triphosphatase (EC 3.6.1.29) (AP3A hydrolase) (AP3Aase) (Adenosine 5'-monophosphoramidase FHIT) (EC 3.9.1.-) (Adenylylsulfatase) (EC 3.6.2.1) (Adenylylsulfate-ammonia adenylyltransferase) (EC 2.7.7.51) (Diadenosine 5',5'''-P1,P3-triphosphate hydrolase) (Dinucleosidetriphosphatase) (Fragile histidine triad protein)	FHIT	Homo sapiens (Human)	147
P49796	reviewed	RGS3_HUMAN	Regulator of G-protein signaling 3 (RGP3) (RGS3)	RGS3	Homo sapiens (Human)	1198
P49802	reviewed	RGS7_HUMAN	Regulator of G-protein signaling 7 (RGS7)	RGS7	Homo sapiens (Human)	495
P49815	reviewed	TSC2_HUMAN	Tuberin (Tuberous sclerosis 2 protein)	TSC2 TSC4	Homo sapiens (Human)	1807
P49841	reviewed	GSK3B_HUMAN	Glycogen synthase kinase-3 beta (GSK-3 beta) (EC 2.7.11.26) (Serine/threonine-protein kinase GSK3B) (EC 2.7.11.1)	GSK3B	Homo sapiens (Human)	420
P49888	reviewed	ST1E1_HUMAN	Sulfotransferase 1E1 (ST1E1) (EC 2.8.2.4) (EST-1) (Estrogen sulfotransferase) (Sulfotransferase, estrogen-preferring)	SULT1E1 STE	Homo sapiens (Human)	294
P49901	reviewed	MCSP_HUMAN	Sperm mitochondrial-associated cysteine-rich protein	SMCP MCS MCSP	Homo sapiens (Human)	116
P49902	reviewed	5NTC_HUMAN	Cytosolic purine 5'-nucleotidase (EC 3.1.3.5) (EC 3.1.3.99) (Cytosolic 5'-nucleotidase II) (cN-II) (Cytosolic IMP/GMP-specific 5'-nucleotidase) (Cytosolic nucleoside phosphotransferase 5'N) (EC 2.7.1.77) (High Km 5'-nucleotidase)	NT5C2 NT5B NT5CP PNT5	Homo sapiens (Human)	561
P49903	reviewed	SPS1_HUMAN	Selenide, water dikinase 1 (EC 2.7.9.3) (Selenium donor protein 1) (Selenophosphate synthase 1)	SEPHS1 SELD SPS SPS1	Homo sapiens (Human)	392
P49914	reviewed	MTHFS_HUMAN	5-formyltetrahydrofolate cyclo-ligase (EC 6.3.3.2) (5,10-methenyl-tetrahydrofolate synthetase) (MTHFS) (Methenyl-THF synthetase)	MTHFS	Homo sapiens (Human)	203
P49915	reviewed	GUAA_HUMAN	GMP synthase [glutamine-hydrolyzing] (EC 6.3.5.2) (GMP synthetase) (Glutamine amidotransferase)	GMPS	Homo sapiens (Human)	693
P50135	reviewed	HNMT_HUMAN	Histamine N-methyltransferase (HMT) (EC 2.1.1.8)	HNMT	Homo sapiens (Human)	292
P50221	reviewed	MEOX1_HUMAN	Homeobox protein MOX-1 (Mesenchyme homeobox 1)	MEOX1 MOX1	Homo sapiens (Human)	254
P50225	reviewed	ST1A1_HUMAN	Sulfotransferase 1A1 (ST1A1) (EC 2.8.2.1) (Aryl sulfotransferase 1) (HAST1/HAST2) (Phenol sulfotransferase 1) (Phenol-sulfating phenol sulfotransferase 1) (P-PST 1) (ST1A3) (Thermostable phenol sulfotransferase) (Ts-PST)	SULT1A1 STP STP1 OK/SW-cl.88	Homo sapiens (Human)	295
P50226	reviewed	ST1A2_HUMAN	Sulfotransferase 1A2 (ST1A2) (EC 2.8.2.1) (Aryl sulfotransferase 2) (Phenol sulfotransferase 2) (Phenol-sulfating phenol sulfotransferase 2) (P-PST 2)	SULT1A2 STP2	Homo sapiens (Human)	295
P50281	reviewed	MMP14_HUMAN	Matrix metalloproteinase-14 (MMP-14) (EC 3.4.24.80) (MMP-X1) (Membrane-type matrix metalloproteinase 1) (MT-MMP 1) (MTMMP1) (Membrane-type-1 matrix metalloproteinase) (MT1-MMP) (MT1MMP)	MMP14	Homo sapiens (Human)	582
P50395	reviewed	GDIB_HUMAN	Rab GDP dissociation inhibitor beta (Rab GDI beta) (Guanosine diphosphate dissociation inhibitor 2) (GDI-2)	GDI2 RABGDIB	Homo sapiens (Human)	445
P50440	reviewed	GATM_HUMAN	Glycine amidinotransferase, mitochondrial (EC 2.1.4.1) (L-arginine:glycine amidinotransferase) (Transamidinase)	GATM AGAT	Homo sapiens (Human)	423
P50452	reviewed	SPB8_HUMAN	Serpin B8 (Cytoplasmic antiproteinase 2) (CAP-2) (CAP2) (Peptidase inhibitor 8) (PI-8)	SERPINB8 PI8	Homo sapiens (Human)	374
P50453	reviewed	SPB9_HUMAN	Serpin B9 (Cytoplasmic antiproteinase 3) (CAP-3) (CAP3) (Peptidase inhibitor 9) (PI-9)	SERPINB9 PI9	Homo sapiens (Human)	376
P50461	reviewed	CSRP3_HUMAN	Cysteine and glycine-rich protein 3 (Cardiac LIM protein) (Cysteine-rich protein 3) (CRP3) (LIM domain protein, cardiac) (Muscle LIM protein)	CSRP3 CLP MLP	Homo sapiens (Human)	194
P50479	reviewed	PDLI4_HUMAN	PDZ and LIM domain protein 4 (LIM protein RIL) (Reversion-induced LIM protein)	PDLIM4 RIL	Homo sapiens (Human)	330
P50502	reviewed	F10A1_HUMAN	Hsc70-interacting protein (Hip) (Aging-associated protein 2) (Progesterone receptor-associated p48 protein) (Protein FAM10A1) (Putative tumor suppressor ST13) (Renal carcinoma antigen NY-REN-33) (Suppression of tumorigenicity 13 protein)	ST13 AAG2 FAM10A1 HIP SNC6	Homo sapiens (Human)	369
P50542	reviewed	PEX5_HUMAN	Peroxisomal targeting signal 1 receptor (PTS1 receptor) (PTS1R) (PTS1-BP) (Peroxin-5) (Peroxisomal C-terminal targeting signal import receptor) (Peroxisome receptor 1)	PEX5 PXR1	Homo sapiens (Human)	639
P50552	reviewed	VASP_HUMAN	Vasodilator-stimulated phosphoprotein (VASP)	VASP	Homo sapiens (Human)	380
P50570	reviewed	DYN2_HUMAN	Dynamin-2 (EC 3.6.5.5)	DNM2 DYN2	Homo sapiens (Human)	870
P50579	reviewed	MAP2_HUMAN	Methionine aminopeptidase 2 (MAP 2) (MetAP 2) (EC 3.4.11.18) (Initiation factor 2-associated 67 kDa glycoprotein) (p67) (p67eIF2) (Peptidase M)	METAP2 MNPEP P67EIF2	Homo sapiens (Human)	478
P50607	reviewed	TUB_HUMAN	Tubby protein homolog	TUB	Homo sapiens (Human)	506
P50613	reviewed	CDK7_HUMAN	Cyclin-dependent kinase 7 (EC 2.7.11.22) (EC 2.7.11.23) (39 kDa protein kinase) (p39 Mo15) (CDK-activating kinase 1) (Cell division protein kinase 7) (Serine/threonine-protein kinase 1) (TFIIH basal transcription factor complex kinase subunit)	CDK7 CAK CAK1 CDKN7 MO15 STK1	Homo sapiens (Human)	346
P50616	reviewed	TOB1_HUMAN	Protein Tob1 (Transducer of erbB-2 1)	TOB1 TOB TROB1	Homo sapiens (Human)	345
P50747	reviewed	BPL1_HUMAN	Biotin--protein ligase (EC 6.3.4.-) (Biotin apo-protein ligase) [Includes: Biotin--[methylmalonyl-CoA-carboxytransferase] ligase (EC 6.3.4.9); Biotin--[propionyl-CoA-carboxylase [ATP-hydrolyzing]] ligase (EC 6.3.4.10) (Holocarboxylase synthetase) (HCS); Biotin--[methylcrotonoyl-CoA-carboxylase] ligase (EC 6.3.4.11); Biotin--[acetyl-CoA-carboxylase] ligase (EC 6.3.4.15)]	HLCS	Homo sapiens (Human)	726
P50748	reviewed	KNTC1_HUMAN	Kinetochore-associated protein 1 (Rough deal homolog) (HsROD) (Rod) (hRod)	KNTC1 KIAA0166	Homo sapiens (Human)	2209
P50749	reviewed	RASF2_HUMAN	Ras association domain-containing protein 2	RASSF2 CENP-34 KIAA0168	Homo sapiens (Human)	326
P50750	reviewed	CDK9_HUMAN	Cyclin-dependent kinase 9 (EC 2.7.11.22) (EC 2.7.11.23) (C-2K) (Cell division cycle 2-like protein kinase 4) (Cell division protein kinase 9) (Serine/threonine-protein kinase PITALRE) (Tat-associated kinase complex catalytic subunit)	CDK9 CDC2L4 TAK	Homo sapiens (Human)	372
P50914	reviewed	RL14_HUMAN	60S ribosomal protein L14 (CAG-ISL 7) (Large ribosomal subunit protein eL14)	RPL14	Homo sapiens (Human)	215
P50990	reviewed	TCPQ_HUMAN	T-complex protein 1 subunit theta (TCP-1-theta) (CCT-theta) (Chaperonin containing T-complex polypeptide 1 subunit 8) (Renal carcinoma antigen NY-REN-15)	CCT8 C21orf112 CCTQ KIAA0002	Homo sapiens (Human)	548
P50991	reviewed	TCPD_HUMAN	T-complex protein 1 subunit delta (TCP-1-delta) (CCT-delta) (Stimulator of TAR RNA-binding)	CCT4 CCTD SRB	Homo sapiens (Human)	539
P50995	reviewed	ANX11_HUMAN	Annexin A11 (56 kDa autoantigen) (Annexin XI) (Annexin-11) (Calcyclin-associated annexin 50) (CAP-50)	ANXA11 ANX11	Homo sapiens (Human)	505
P51003	reviewed	PAPOA_HUMAN	Poly(A) polymerase alpha (PAP-alpha) (EC 2.7.7.19) (Polynucleotide adenylyltransferase alpha)	PAPOLA PAP	Homo sapiens (Human)	745
P51114	reviewed	FXR1_HUMAN	RNA-binding protein FXR1 (FMR1 autosomal homolog 1) (hFXR1p)	FXR1	Homo sapiens (Human)	621
P51116	reviewed	FXR2_HUMAN	RNA-binding protein FXR2 (FMR1 autosomal homolog 2)	FXR2 FMR1L2	Homo sapiens (Human)	673
P51157	reviewed	RAB28_HUMAN	Ras-related protein Rab-28	RAB28	Homo sapiens (Human)	221
P51161	reviewed	FABP6_HUMAN	Gastrotropin (GT) (Fatty acid-binding protein 6) (Ileal lipid-binding protein) (ILBP) (Intestinal 15 kDa protein) (I-15P) (Intestinal bile acid-binding protein) (I-BABP)	FABP6 ILBP ILLBP	Homo sapiens (Human)	128
P51580	reviewed	TPMT_HUMAN	Thiopurine S-methyltransferase (EC 2.1.1.67) (Thiopurine methyltransferase)	TPMT	Homo sapiens (Human)	245
P51587	reviewed	BRCA2_HUMAN	Breast cancer type 2 susceptibility protein (Fanconi anemia group D1 protein)	BRCA2 FACD FANCD1	Homo sapiens (Human)	3418
P51610	reviewed	HCFC1_HUMAN	Host cell factor 1 (HCF) (HCF-1) (C1 factor) (CFF) (VCAF) (VP16 accessory protein) [Cleaved into: HCF N-terminal chain 1; HCF N-terminal chain 2; HCF N-terminal chain 3; HCF N-terminal chain 4; HCF N-terminal chain 5; HCF N-terminal chain 6; HCF C-terminal chain 1; HCF C-terminal chain 2; HCF C-terminal chain 3; HCF C-terminal chain 4; HCF C-terminal chain 5; HCF C-terminal chain 6]	HCFC1 HCF1 HFC1	Homo sapiens (Human)	2035
P51617	reviewed	IRAK1_HUMAN	Interleukin-1 receptor-associated kinase 1 (IRAK-1) (EC 2.7.11.1)	IRAK1 IRAK	Homo sapiens (Human)	712
P51636	reviewed	CAV2_HUMAN	Caveolin-2	CAV2	Homo sapiens (Human)	162
P51668	reviewed	UB2D1_HUMAN	Ubiquitin-conjugating enzyme E2 D1 (EC 2.3.2.23) ((E3-independent) E2 ubiquitin-conjugating enzyme D1) (EC 2.3.2.24) (E2 ubiquitin-conjugating enzyme D1) (Stimulator of Fe transport) (SFT) (UBC4/5 homolog) (UbcH5) (Ubiquitin carrier protein D1) (Ubiquitin-conjugating enzyme E2(17)KB 1) (Ubiquitin-conjugating enzyme E2-17 kDa 1) (Ubiquitin-protein ligase D1)	UBE2D1 SFT UBC5A UBCH5 UBCH5A	Homo sapiens (Human)	147
P51692	reviewed	STA5B_HUMAN	Signal transducer and activator of transcription 5B	STAT5B	Homo sapiens (Human)	787
P51693	reviewed	APLP1_HUMAN	Amyloid beta precursor like protein 1 (Amyloid beta (A4) precursor-like protein 1) (Amyloid-like protein 1) (APLP) (APLP-1) [Cleaved into: C30]	APLP1	Homo sapiens (Human)	650
P51784	reviewed	UBP11_HUMAN	Ubiquitin carboxyl-terminal hydrolase 11 (EC 3.4.19.12) (Deubiquitinating enzyme 11) (Ubiquitin thioesterase 11) (Ubiquitin-specific-processing protease 11)	USP11 UHX1	Homo sapiens (Human)	963
P51808	reviewed	DYLT3_HUMAN	Dynein light chain Tctex-type 3 (Protein 91/23) (T-complex-associated testis-expressed 1-like)	DYNLT3 TCTE1L TCTE1XL	Homo sapiens (Human)	116
P51812	reviewed	KS6A3_HUMAN	Ribosomal protein S6 kinase alpha-3 (S6K-alpha-3) (EC 2.7.11.1) (90 kDa ribosomal protein S6 kinase 3) (p90-RSK 3) (p90RSK3) (Insulin-stimulated protein kinase 1) (ISPK-1) (MAP kinase-activated protein kinase 1b) (MAPK-activated protein kinase 1b) (MAPKAP kinase 1b) (MAPKAPK-1b) (Ribosomal S6 kinase 2) (RSK-2) (pp90RSK2)	RPS6KA3 ISPK1 MAPKAPK1B RSK2	Homo sapiens (Human)	740
P51813	reviewed	BMX_HUMAN	Cytoplasmic tyrosine-protein kinase BMX (EC 2.7.10.2) (Bone marrow tyrosine kinase gene in chromosome X protein) (Epithelial and endothelial tyrosine kinase) (ETK) (NTK38)	BMX	Homo sapiens (Human)	675
P51817	reviewed	PRKX_HUMAN	cAMP-dependent protein kinase catalytic subunit PRKX (PrKX) (Protein kinase X) (Protein kinase X-linked) (Serine/threonine-protein kinase PRKX) (EC 2.7.11.1) (Protein kinase PKX1)	PRKX PKX1	Homo sapiens (Human)	358
P51843	reviewed	NR0B1_HUMAN	Nuclear receptor subfamily 0 group B member 1 (DSS-AHC critical region on the X chromosome protein 1) (Nuclear receptor DAX-1)	NR0B1 AHC DAX1	Homo sapiens (Human)	470
P51854	reviewed	TKTL1_HUMAN	Transketolase-like protein 1 (EC 2.2.1.1) (Transketolase 2) (TK 2) (Transketolase-related protein)	TKTL1 TKR TKT2	Homo sapiens (Human)	596
P51857	reviewed	AK1D1_HUMAN	Aldo-keto reductase family 1 member D1 (EC 1.3.1.3) (3-oxo-5-beta-steroid 4-dehydrogenase) (Delta(4)-3-ketosteroid 5-beta-reductase) (Delta(4)-3-oxosteroid 5-beta-reductase)	AKR1D1 SRD5B1	Homo sapiens (Human)	326
P51858	reviewed	HDGF_HUMAN	Hepatoma-derived growth factor (HDGF) (High mobility group protein 1-like 2) (HMG-1L2)	HDGF HMG1L2	Homo sapiens (Human)	240
P51955	reviewed	NEK2_HUMAN	Serine/threonine-protein kinase Nek2 (EC 2.7.11.1) (HSPK 21) (Never in mitosis A-related kinase 2) (NimA-related protein kinase 2) (NimA-like protein kinase 1)	NEK2 NEK2A NLK1	Homo sapiens (Human)	445
P51956	reviewed	NEK3_HUMAN	Serine/threonine-protein kinase Nek3 (EC 2.7.11.1) (HSPK 36) (Never in mitosis A-related kinase 3) (NimA-related protein kinase 3)	NEK3	Homo sapiens (Human)	506
P51957	reviewed	NEK4_HUMAN	Serine/threonine-protein kinase Nek4 (EC 2.7.11.1) (Never in mitosis A-related kinase 4) (NimA-related protein kinase 4) (Serine/threonine-protein kinase 2) (Serine/threonine-protein kinase NRK2)	NEK4 STK2	Homo sapiens (Human)	841
P52179	reviewed	MYOM1_HUMAN	Myomesin-1 (190 kDa connectin-associated protein) (190 kDa titin-associated protein) (Myomesin family member 1)	MYOM1	Homo sapiens (Human)	1685
P52209	reviewed	6PGD_HUMAN	6-phosphogluconate dehydrogenase, decarboxylating (EC 1.1.1.44)	PGD PGDH	Homo sapiens (Human)	483
P52292	reviewed	IMA1_HUMAN	Importin subunit alpha-1 (Karyopherin subunit alpha-2) (RAG cohort protein 1) (SRP1-alpha)	KPNA2 RCH1 SRP1	Homo sapiens (Human)	529
P52294	reviewed	IMA5_HUMAN	Importin subunit alpha-5 (Karyopherin subunit alpha-1) (Nucleoprotein interactor 1) (NPI-1) (RAG cohort protein 2) (SRP1-beta) [Cleaved into: Importin subunit alpha-5, N-terminally processed]	KPNA1 RCH2	Homo sapiens (Human)	538
P52298	reviewed	NCBP2_HUMAN	Nuclear cap-binding protein subunit 2 (20 kDa nuclear cap-binding protein) (Cell proliferation-inducing gene 55 protein) (NCBP 20 kDa subunit) (CBP20) (NCBP-interacting protein 1) (NIP1)	NCBP2 CBP20 PIG55	Homo sapiens (Human)	156
P52306	reviewed	GDS1_HUMAN	Rap1 GTPase-GDP dissociation stimulator 1 (Exchange factor smgGDS) (SMG GDS protein) (SMG P21 stimulatory GDP/GTP exchange protein)	RAP1GDS1 SMGGDS	Homo sapiens (Human)	607
P52333	reviewed	JAK3_HUMAN	Tyrosine-protein kinase JAK3 (EC 2.7.10.2) (Janus kinase 3) (JAK-3) (Leukocyte janus kinase) (L-JAK)	JAK3	Homo sapiens (Human)	1124
P52429	reviewed	DGKE_HUMAN	Diacylglycerol kinase epsilon (DAG kinase epsilon) (EC 2.7.1.107) (Diglyceride kinase epsilon) (DGK-epsilon)	DGKE DAGK5	Homo sapiens (Human)	567
P52564	reviewed	MP2K6_HUMAN	Dual specificity mitogen-activated protein kinase kinase 6 (MAP kinase kinase 6) (MAPKK 6) (EC 2.7.12.2) (MAPK/ERK kinase 6) (MEK 6) (Stress-activated protein kinase kinase 3) (SAPK kinase 3) (SAPKK-3) (SAPKK3)	MAP2K6 MEK6 MKK6 PRKMK6 SKK3	Homo sapiens (Human)	334
P52565	reviewed	GDIR1_HUMAN	Rho GDP-dissociation inhibitor 1 (Rho GDI 1) (Rho-GDI alpha)	ARHGDIA GDIA1	Homo sapiens (Human)	204
P52566	reviewed	GDIR2_HUMAN	Rho GDP-dissociation inhibitor 2 (Rho GDI 2) (Ly-GDI) (Rho-GDI beta)	ARHGDIB GDIA2 GDID4 RAP1GN1	Homo sapiens (Human)	201
P52630	reviewed	STAT2_HUMAN	Signal transducer and activator of transcription 2 (p113)	STAT2	Homo sapiens (Human)	851
P52732	reviewed	KIF11_HUMAN	Kinesin-like protein KIF11 (Kinesin-like protein 1) (Kinesin-like spindle protein HKSP) (Kinesin-related motor protein Eg5) (Thyroid receptor-interacting protein 5) (TR-interacting protein 5) (TRIP-5)	KIF11 EG5 KNSL1 TRIP5	Homo sapiens (Human)	1056
P52758	reviewed	RIDA_HUMAN	2-iminobutanoate/2-iminopropanoate deaminase (EC 3.5.99.10) (14.5 kDa translational inhibitor protein) (hp14.5) (p14.5) (Heat-responsive protein 12) (Reactive intermediate imine deaminase A homolog) (Translation inhibitor L-PSP ribonuclease) (UK114 antigen homolog)	RIDA HRSP12	Homo sapiens (Human)	137
P52789	reviewed	HXK2_HUMAN	Hexokinase-2 (EC 2.7.1.1) (Hexokinase type II) (HK II) (Hexokinase-B) (Muscle form hexokinase)	HK2	Homo sapiens (Human)	917
P52824	reviewed	DGKQ_HUMAN	Diacylglycerol kinase theta (DAG kinase theta) (DGKtheta) (EC 2.7.1.107) (Diglyceride kinase theta) (DGK-theta)	DGKQ DAGK4	Homo sapiens (Human)	942
P52888	reviewed	THOP1_HUMAN	Thimet oligopeptidase (EC 3.4.24.15) (Endopeptidase 24.15) (MP78)	THOP1	Homo sapiens (Human)	689
P52895	reviewed	AK1C2_HUMAN	Aldo-keto reductase family 1 member C2 (EC 1.-.-.-) (EC 1.1.1.112) (EC 1.1.1.209) (EC 1.1.1.53) (EC 1.1.1.62) (EC 1.3.1.20) (3-alpha-HSD3) (Chlordecone reductase homolog HAKRD) (Dihydrodiol dehydrogenase 2) (DD-2) (DD2) (Dihydrodiol dehydrogenase/bile acid-binding protein) (DD/BABP) (Type III 3-alpha-hydroxysteroid dehydrogenase) (EC 1.1.1.357)	AKR1C2 DDH2	Homo sapiens (Human)	323
P52907	reviewed	CAZA1_HUMAN	F-actin-capping protein subunit alpha-1 (CapZ alpha-1)	CAPZA1	Homo sapiens (Human)	286
P52945	reviewed	PDX1_HUMAN	Pancreas/duodenum homeobox protein 1 (PDX-1) (Glucose-sensitive factor) (GSF) (Insulin promoter factor 1) (IPF-1) (Insulin upstream factor 1) (IUF-1) (Islet/duodenum homeobox-1) (IDX-1) (Somatostatin-transactivating factor 1) (STF-1)	PDX1 IPF1 STF1	Homo sapiens (Human)	283
P53004	reviewed	BIEA_HUMAN	Biliverdin reductase A (BVR A) (EC 1.3.1.24) (Biliverdin-IX alpha-reductase)	BLVRA BLVR BVR	Homo sapiens (Human)	296
P53041	reviewed	PPP5_HUMAN	Serine/threonine-protein phosphatase 5 (PP5) (EC 3.1.3.16) (Protein phosphatase T) (PP-T) (PPT)	PPP5C PPP5	Homo sapiens (Human)	499
P53350	reviewed	PLK1_HUMAN	Serine/threonine-protein kinase PLK1 (EC 2.7.11.21) (Polo-like kinase 1) (PLK-1) (Serine/threonine-protein kinase 13) (STPK13)	PLK1 PLK	Homo sapiens (Human)	603
P53355	reviewed	DAPK1_HUMAN	Death-associated protein kinase 1 (DAP kinase 1) (EC 2.7.11.1)	DAPK1 DAPK	Homo sapiens (Human)	1430
P53370	reviewed	NUDT6_HUMAN	Nucleoside diphosphate-linked moiety X motif 6 (Nudix motif 6) (EC 3.6.1.-) (Antisense basic fibroblast growth factor) (Protein GFG)	NUDT6 FGF2AS	Homo sapiens (Human)	316
P53384	reviewed	NUBP1_HUMAN	Cytosolic Fe-S cluster assembly factor NUBP1 (Nucleotide-binding protein 1) (NBP 1)	NUBP1 NBP NBP1	Homo sapiens (Human)	320
P53396	reviewed	ACLY_HUMAN	ATP-citrate synthase (EC 2.3.3.8) (ATP-citrate (pro-S-)-lyase) (ACL) (Citrate cleavage enzyme)	ACLY	Homo sapiens (Human)	1101
P53582	reviewed	MAP11_HUMAN	Methionine aminopeptidase 1 (MAP 1) (MetAP 1) (EC 3.4.11.18) (Peptidase M 1)	METAP1 KIAA0094	Homo sapiens (Human)	386
P53602	reviewed	MVD1_HUMAN	Diphosphomevalonate decarboxylase (EC 4.1.1.33) (Mevalonate (diphospho)decarboxylase) (MDDase) (Mevalonate pyrophosphate decarboxylase)	MVD MPD	Homo sapiens (Human)	400
P53618	reviewed	COPB_HUMAN	Coatomer subunit beta (Beta-coat protein) (Beta-COP)	COPB1 COPB MSTP026	Homo sapiens (Human)	953
P53621	reviewed	COPA_HUMAN	Coatomer subunit alpha (Alpha-coat protein) (Alpha-COP) (HEP-COP) (HEPCOP) [Cleaved into: Xenin (Xenopsin-related peptide); Proxenin]	COPA	Homo sapiens (Human)	1224
P53667	reviewed	LIMK1_HUMAN	LIM domain kinase 1 (LIMK-1) (EC 2.7.11.1)	LIMK1 LIMK	Homo sapiens (Human)	647
P53671	reviewed	LIMK2_HUMAN	LIM domain kinase 2 (LIMK-2) (EC 2.7.11.1)	LIMK2	Homo sapiens (Human)	638
P53778	reviewed	MK12_HUMAN	Mitogen-activated protein kinase 12 (MAP kinase 12) (MAPK 12) (EC 2.7.11.24) (Extracellular signal-regulated kinase 6) (ERK-6) (Mitogen-activated protein kinase p38 gamma) (MAP kinase p38 gamma) (Stress-activated protein kinase 3)	MAPK12 ERK6 SAPK3	Homo sapiens (Human)	367
P53779	reviewed	MK10_HUMAN	Mitogen-activated protein kinase 10 (MAP kinase 10) (MAPK 10) (EC 2.7.11.24) (MAP kinase p49 3F12) (Stress-activated protein kinase 1b) (SAPK1b) (Stress-activated protein kinase JNK3) (c-Jun N-terminal kinase 3)	MAPK10 JNK3 JNK3A PRKM10 SAPK1B	Homo sapiens (Human)	464
P53801	reviewed	PTTG_HUMAN	Pituitary tumor-transforming gene 1 protein-interacting protein (Pituitary tumor-transforming gene protein-binding factor) (PBF) (PTTG-binding factor)	PTTG1IP C21orf1 C21orf3	Homo sapiens (Human)	180
P53804	reviewed	TTC3_HUMAN	E3 ubiquitin-protein ligase TTC3 (EC 2.3.2.27) (Protein DCRR1) (RING finger protein 105) (RING-type E3 ubiquitin transferase TTC3) (TPR repeat protein D) (Tetratricopeptide repeat protein 3) (TPR repeat protein 3)	TTC3 DCRR1 RNF105 TPRD	Homo sapiens (Human)	2025
P53814	reviewed	SMTN_HUMAN	Smoothelin	SMTN SMSMO	Homo sapiens (Human)	917
P53816	reviewed	PLAT3_HUMAN	Phospholipase A and acyltransferase 3 (EC 2.3.1.-) (EC 3.1.1.32) (EC 3.1.1.4) (Adipose-specific phospholipase A2) (AdPLA) (Group XVI phospholipase A1/A2) (H-rev 107 protein homolog) (H-REV107) (HREV107-1) (HRAS-like suppressor 1) (HRAS-like suppressor 3) (HRSL3) (HREV107-3) (Renal carcinoma antigen NY-REN-65)	PLAAT3 HRASLS3 HREV107 PLA2G16	Homo sapiens (Human)	162
P53990	reviewed	IST1_HUMAN	IST1 homolog (hIST1) (Charged multivesicular body protein 8) (CHMP8) (Putative MAPK-activating protein PM28)	IST1 KIAA0174	Homo sapiens (Human)	364
P53992	reviewed	SC24C_HUMAN	Protein transport protein Sec24C (SEC24-related protein C)	SEC24C KIAA0079	Homo sapiens (Human)	1094
P54105	reviewed	ICLN_HUMAN	Methylosome subunit pICln (Chloride channel, nucleotide sensitive 1A) (Chloride conductance regulatory protein ICln) (I(Cln)) (Chloride ion current inducer protein) (ClCI) (Reticulocyte pICln)	CLNS1A CLCI ICLN	Homo sapiens (Human)	237
P54136	reviewed	SYRC_HUMAN	Arginine--tRNA ligase, cytoplasmic (EC 6.1.1.19) (Arginyl-tRNA synthetase) (ArgRS)	RARS1 RARS	Homo sapiens (Human)	660
P54253	reviewed	ATX1_HUMAN	Ataxin-1 (Spinocerebellar ataxia type 1 protein)	ATXN1 ATX1 SCA1	Homo sapiens (Human)	815
P54257	reviewed	HAP1_HUMAN	Huntingtin-associated protein 1 (HAP-1) (Neuroan 1)	HAP1 HAP2 HLP1	Homo sapiens (Human)	671
P54259	reviewed	ATN1_HUMAN	Atrophin-1 (Dentatorubral-pallidoluysian atrophy protein)	ATN1 D12S755E DRPLA	Homo sapiens (Human)	1190
P54274	reviewed	TERF1_HUMAN	Telomeric repeat-binding factor 1 (NIMA-interacting protein 2) (TTAGGG repeat-binding factor 1) (Telomeric protein Pin2/TRF1)	TERF1 PIN2 TRBF1 TRF TRF1	Homo sapiens (Human)	439
P54284	reviewed	CACB3_HUMAN	Voltage-dependent L-type calcium channel subunit beta-3 (CAB3) (Calcium channel voltage-dependent subunit beta 3)	CACNB3 CACNLB3	Homo sapiens (Human)	484
P54296	reviewed	MYOM2_HUMAN	Myomesin-2 (165 kDa connectin-associated protein) (165 kDa titin-associated protein) (M-protein) (Myomesin family member 2)	MYOM2	Homo sapiens (Human)	1465
P54577	reviewed	SYYC_HUMAN	Tyrosine--tRNA ligase, cytoplasmic (EC 6.1.1.1) (Tyrosyl-tRNA synthetase) (TyrRS) [Cleaved into: Tyrosine--tRNA ligase, cytoplasmic, N-terminally processed]	YARS1 YARS	Homo sapiens (Human)	528
P54578	reviewed	UBP14_HUMAN	Ubiquitin carboxyl-terminal hydrolase 14 (EC 3.4.19.12) (Deubiquitinating enzyme 14) (Ubiquitin thioesterase 14) (Ubiquitin-specific-processing protease 14)	USP14 TGT	Homo sapiens (Human)	494
P54646	reviewed	AAPK2_HUMAN	5'-AMP-activated protein kinase catalytic subunit alpha-2 (AMPK subunit alpha-2) (EC 2.7.11.1) (Acetyl-CoA carboxylase kinase) (ACACA kinase) (EC 2.7.11.27) (Hydroxymethylglutaryl-CoA reductase kinase) (HMGCR kinase) (EC 2.7.11.31)	PRKAA2 AMPK AMPK2	Homo sapiens (Human)	552
P54652	reviewed	HSP72_HUMAN	Heat shock-related 70 kDa protein 2 (Heat shock 70 kDa protein 2)	HSPA2	Homo sapiens (Human)	639
P54687	reviewed	BCAT1_HUMAN	Branched-chain-amino-acid aminotransferase, cytosolic (BCAT(c)) (EC 2.6.1.42) (Protein ECA39)	BCAT1 BCT1 ECA39	Homo sapiens (Human)	386
P54727	reviewed	RD23B_HUMAN	UV excision repair protein RAD23 homolog B (HR23B) (hHR23B) (XP-C repair-complementing complex 58 kDa protein) (p58)	RAD23B	Homo sapiens (Human)	409
P54845	reviewed	NRL_HUMAN	Neural retina-specific leucine zipper protein (NRL)	NRL D14S46E	Homo sapiens (Human)	237
P54851	reviewed	EMP2_HUMAN	Epithelial membrane protein 2 (EMP-2) (Protein XMP)	EMP2 XMP	Homo sapiens (Human)	167
P55008	reviewed	AIF1_HUMAN	Allograft inflammatory factor 1 (AIF-1) (Ionized calcium-binding adapter molecule 1) (Protein G1)	AIF1 G1 IBA1	Homo sapiens (Human)	147
P55039	reviewed	DRG2_HUMAN	Developmentally-regulated GTP-binding protein 2 (DRG-2) (Translation factor GTPase DRG2) (TRAFAC GTPase DRG2) (EC 3.6.5.-)	DRG2	Homo sapiens (Human)	364
P55060	reviewed	XPO2_HUMAN	Exportin-2 (Exp2) (Cellular apoptosis susceptibility protein) (Chromosome segregation 1-like protein) (Importin-alpha re-exporter)	CSE1L CAS XPO2	Homo sapiens (Human)	971
P55072	reviewed	TERA_HUMAN	Transitional endoplasmic reticulum ATPase (TER ATPase) (EC 3.6.4.6) (15S Mg(2+)-ATPase p97 subunit) (Valosin-containing protein) (VCP)	VCP	Homo sapiens (Human)	806
P55160	reviewed	NCKPL_HUMAN	Nck-associated protein 1-like (Hematopoietic protein 1) (Membrane-associated protein HEM-1)	NCKAP1L HEM1	Homo sapiens (Human)	1127
P55201	reviewed	BRPF1_HUMAN	Peregrin (Bromodomain and PHD finger-containing protein 1) (Protein Br140)	BRPF1 BR140	Homo sapiens (Human)	1214
P55209	reviewed	NP1L1_HUMAN	Nucleosome assembly protein 1-like 1 (NAP-1-related protein) (hNRP)	NAP1L1 NRP	Homo sapiens (Human)	391
P55210	reviewed	CASP7_HUMAN	Caspase-7 (CASP-7) (EC 3.4.22.60) (Apoptotic protease Mch-3) (CMH-1) (ICE-like apoptotic protease 3) (ICE-LAP3) [Cleaved into: Caspase-7 subunit p20; Caspase-7 subunit p11]	CASP7 MCH3	Homo sapiens (Human)	303
P55212	reviewed	CASP6_HUMAN	Caspase-6 (CASP-6) (CSP-6) (EC 3.4.22.59) (Apoptotic protease Mch-2) [Cleaved into: Caspase-6 subunit p18 (Caspase-6 subunit p20); Caspase-6 subunit p11 (Caspase-6 subunit p10)]	CASP6 MCH2	Homo sapiens (Human)	293
P55263	reviewed	ADK_HUMAN	Adenosine kinase (AK) (EC 2.7.1.20) (Adenosine 5'-phosphotransferase)	ADK	Homo sapiens (Human)	362
P55265	reviewed	DSRAD_HUMAN	Double-stranded RNA-specific adenosine deaminase (DRADA) (EC 3.5.4.37) (136 kDa double-stranded RNA-binding protein) (p136) (Interferon-inducible protein 4) (IFI-4) (K88DSRBP)	ADAR ADAR1 DSRAD G1P1 IFI4	Homo sapiens (Human)	1226
P55273	reviewed	CDN2D_HUMAN	Cyclin-dependent kinase 4 inhibitor D (p19-INK4d)	CDKN2D	Homo sapiens (Human)	166
P55345	reviewed	ANM2_HUMAN	Protein arginine N-methyltransferase 2 (EC 2.1.1.319) (Histone-arginine N-methyltransferase PRMT2)	PRMT2 HMT1 HRMT1L1	Homo sapiens (Human)	433
P55786	reviewed	PSA_HUMAN	Puromycin-sensitive aminopeptidase (PSA) (EC 3.4.11.14) (Cytosol alanyl aminopeptidase) (AAP-S)	NPEPPS PSA	Homo sapiens (Human)	919
P55789	reviewed	ALR_HUMAN	FAD-linked sulfhydryl oxidase ALR (EC 1.8.3.2) (Augmenter of liver regeneration) (hERV1) (Hepatopoietin)	GFER ALR HERV1 HPO	Homo sapiens (Human)	205
P55854	reviewed	SUMO3_HUMAN	Small ubiquitin-related modifier 3 (SUMO-3) (SMT3 homolog 1) (SUMO-2) (Ubiquitin-like protein SMT3A) (Smt3A)	SUMO3 SMT3A SMT3H1	Homo sapiens (Human)	103
P55884	reviewed	EIF3B_HUMAN	Eukaryotic translation initiation factor 3 subunit B (eIF3b) (Eukaryotic translation initiation factor 3 subunit 9) (Prt1 homolog) (hPrt1) (eIF-3-eta) (eIF3 p110) (eIF3 p116)	EIF3B EIF3S9	Homo sapiens (Human)	814
P55957	reviewed	BID_HUMAN	BH3-interacting domain death agonist (p22 BID) (BID) [Cleaved into: BH3-interacting domain death agonist p15 (p15 BID); BH3-interacting domain death agonist p13 (p13 BID); BH3-interacting domain death agonist p11 (p11 BID)]	BID	Homo sapiens (Human)	195
P56192	reviewed	SYMC_HUMAN	Methionine--tRNA ligase, cytoplasmic (EC 6.1.1.10) (Methionyl-tRNA synthetase) (MetRS)	MARS1 MARS	Homo sapiens (Human)	900
P56211	reviewed	ARP19_HUMAN	cAMP-regulated phosphoprotein 19 (ARPP-19)	ARPP19	Homo sapiens (Human)	112
P56279	reviewed	TCL1A_HUMAN	T-cell leukemia/lymphoma protein 1A (Oncogene TCL-1) (Oncogene TCL1) (Protein p14 TCL1)	TCL1A TCL1	Homo sapiens (Human)	114
P56524	reviewed	HDAC4_HUMAN	Histone deacetylase 4 (HD4) (EC 3.5.1.98)	HDAC4 KIAA0288	Homo sapiens (Human)	1084
P56537	reviewed	IF6_HUMAN	Eukaryotic translation initiation factor 6 (eIF-6) (B(2)GCN homolog) (B4 integrin interactor) (CAB) (p27(BBP))	EIF6 EIF3A ITGB4BP OK/SW-cl.27	Homo sapiens (Human)	245
P56559	reviewed	ARL4C_HUMAN	ADP-ribosylation factor-like protein 4C (ADP-ribosylation factor-like protein 7) (ADP-ribosylation factor-like protein LAK)	ARL4C ARL7	Homo sapiens (Human)	192
P56645	reviewed	PER3_HUMAN	Period circadian protein homolog 3 (hPER3) (Cell growth-inhibiting gene 13 protein) (Circadian clock protein PERIOD 3)	PER3 GIG13	Homo sapiens (Human)	1201
P56693	reviewed	SOX10_HUMAN	Transcription factor SOX-10	SOX10	Homo sapiens (Human)	466
P56715	reviewed	RP1_HUMAN	Oxygen-regulated protein 1 (Retinitis pigmentosa 1 protein) (Retinitis pigmentosa RP1 protein)	RP1 ORP1	Homo sapiens (Human)	2156
P56945	reviewed	BCAR1_HUMAN	Breast cancer anti-estrogen resistance protein 1 (CRK-associated substrate) (Cas scaffolding protein family member 1) (p130cas)	BCAR1 CAS CASS1 CRKAS	Homo sapiens (Human)	870
P56962	reviewed	STX17_HUMAN	Syntaxin-17	STX17	Homo sapiens (Human)	302
P57059	reviewed	SIK1_HUMAN	Serine/threonine-protein kinase SIK1 (EC 2.7.11.1) (Salt-inducible kinase 1) (SIK-1) (Serine/threonine-protein kinase SNF1-like kinase 1) (Serine/threonine-protein kinase SNF1LK)	SIK1 SIK SNF1LK	Homo sapiens (Human)	783
P57075	reviewed	UBS3A_HUMAN	Ubiquitin-associated and SH3 domain-containing protein A (Cbl-interacting protein 4) (CLIP4) (Suppressor of T-cell receptor signaling 2) (STS-2) (T-cell ubiquitin ligand 1) (TULA-1)	UBASH3A STS2	Homo sapiens (Human)	661
P57076	reviewed	CF298_HUMAN	Cilia- and flagella-associated protein 298 (Protein kurly homolog)	CFAP298 C21orf48 C21orf59	Homo sapiens (Human)	290
P57078	reviewed	RIPK4_HUMAN	Receptor-interacting serine/threonine-protein kinase 4 (EC 2.7.11.1) (Ankyrin repeat domain-containing protein 3) (PKC-delta-interacting protein kinase)	RIPK4 ANKRD3 DIK	Homo sapiens (Human)	832
P57103	reviewed	NAC3_HUMAN	Sodium/calcium exchanger 3 (Na(+)/Ca(2+)-exchange protein 3) (Solute carrier family 8 member 3)	SLC8A3 NCX3	Homo sapiens (Human)	927
P57678	reviewed	GEMI4_HUMAN	Gem-associated protein 4 (Gemin-4) (Component of gems 4) (p97)	GEMIN4	Homo sapiens (Human)	1058
P57679	reviewed	EVC_HUMAN	EvC complex member EVC (DWF-1) (Ellis-van Creveld syndrome protein)	EVC	Homo sapiens (Human)	992
P57721	reviewed	PCBP3_HUMAN	Poly(rC)-binding protein 3 (Alpha-CP3) (PCBP3-overlapping transcript) (PCBP3-overlapping transcript 1)	PCBP3 PCBP3-OT1 PCBP3OT	Homo sapiens (Human)	371
P57737	reviewed	CORO7_HUMAN	Coronin-7 (Crn7) (70 kDa WD repeat tumor rejection antigen homolog)	CORO7	Homo sapiens (Human)	925
P57764	reviewed	GSDMD_HUMAN	Gasdermin-D (Gasdermin domain-containing protein 1) [Cleaved into: Gasdermin-D, N-terminal (GSDMD-NT) (hGSDMD-NTD); Gasdermin-D, C-terminal (GSDMD-CT) (hGSDMD-CTD)]	GSDMD DFNA5L GSDMDC1 FKSG10	Homo sapiens (Human)	484
P57768	reviewed	SNX16_HUMAN	Sorting nexin-16	SNX16	Homo sapiens (Human)	344
P57772	reviewed	SELB_HUMAN	Selenocysteine-specific elongation factor (Elongation factor sec) (Eukaryotic elongation factor, selenocysteine-tRNA-specific)	EEFSEC SELB	Homo sapiens (Human)	596
P57796	reviewed	CABP4_HUMAN	Calcium-binding protein 4 (CaBP4)	CABP4	Homo sapiens (Human)	275
P58004	reviewed	SESN2_HUMAN	Sestrin-2 (EC 1.11.1.-) (Hypoxia-induced gene)	SESN2 Hi95 SEST2	Homo sapiens (Human)	480
P58005	reviewed	SESN3_HUMAN	Sestrin-3 (EC 1.11.1.-)	SESN3 SEST3	Homo sapiens (Human)	492
P58107	reviewed	EPIPL_HUMAN	Epiplakin (450 kDa epidermal antigen)	EPPK1 EPIPL	Homo sapiens (Human)	5088
P58215	reviewed	LOXL3_HUMAN	Lysyl oxidase homolog 3 (EC 1.4.3.-) (EC 1.4.3.13) (Lysyl oxidase-like protein 3)	LOXL3 LOXL	Homo sapiens (Human)	753
P58340	reviewed	MLF1_HUMAN	Myeloid leukemia factor 1 (Myelodysplasia-myeloid leukemia factor 1)	MLF1	Homo sapiens (Human)	268
P58546	reviewed	MTPN_HUMAN	Myotrophin (Protein V-1)	MTPN	Homo sapiens (Human)	118
P58753	reviewed	TIRAP_HUMAN	Toll/interleukin-1 receptor domain-containing adapter protein (TIR domain-containing adapter protein) (Adaptor protein Wyatt) (MyD88 adapter-like protein) (MyD88-2)	TIRAP MAL	Homo sapiens (Human)	221
P59044	reviewed	NLRP6_HUMAN	NACHT, LRR and PYD domains-containing protein 6 (Angiotensin II/vasopressin receptor) (PYRIN-containing APAF1-like protein 5)	NLRP6 NALP6 PYPAF5	Homo sapiens (Human)	892
P59046	reviewed	NAL12_HUMAN	NACHT, LRR and PYD domains-containing protein 12 (Monarch-1) (PYRIN-containing APAF1-like protein 7) (Regulated by nitric oxide)	NLRP12 NALP12 PYPAF7 RNO	Homo sapiens (Human)	1061
P59047	reviewed	NALP5_HUMAN	NACHT, LRR and PYD domains-containing protein 5 (Mater protein homolog) (Maternal Antigen that Embryos Require)	NLRP5 MATER NALP5	Homo sapiens (Human)	1200
P59827	reviewed	BPIB4_HUMAN	BPI fold-containing family B member 4 (Ligand-binding protein RY2G5) (Long palate, lung and nasal epithelium carcinoma-associated protein 4)	BPIFB4 C20orf186 LPLUNC4	Homo sapiens (Human)	614
P59998	reviewed	ARPC4_HUMAN	Actin-related protein 2/3 complex subunit 4 (Arp2/3 complex 20 kDa subunit) (p20-ARC)	ARPC4 ARC20	Homo sapiens (Human)	168
P60174	reviewed	TPIS_HUMAN	Triosephosphate isomerase (TIM) (EC 5.3.1.1) (Methylglyoxal synthase) (EC 4.2.3.3) (Triose-phosphate isomerase)	TPI1 TPI	Homo sapiens (Human)	249
P60228	reviewed	EIF3E_HUMAN	Eukaryotic translation initiation factor 3 subunit E (eIF3e) (Eukaryotic translation initiation factor 3 subunit 6) (Viral integration site protein INT-6 homolog) (eIF-3 p48)	EIF3E EIF3S6 INT6	Homo sapiens (Human)	445
P60321	reviewed	NANO2_HUMAN	Nanos homolog 2 (NOS-2)	NANOS2 NOS2	Homo sapiens (Human)	138
P60323	reviewed	NANO3_HUMAN	Nanos homolog 3 (NOS-3)	NANOS3 NOS3	Homo sapiens (Human)	173
P60484	reviewed	PTEN_HUMAN	Phosphatidylinositol 3,4,5-trisphosphate 3-phosphatase and dual-specificity protein phosphatase PTEN (EC 3.1.3.16) (EC 3.1.3.48) (EC 3.1.3.67) (Mutated in multiple advanced cancers 1) (Phosphatase and tensin homolog)	PTEN MMAC1 TEP1	Homo sapiens (Human)	403
P60510	reviewed	PP4C_HUMAN	Serine/threonine-protein phosphatase 4 catalytic subunit (PP4C) (Pp4) (EC 3.1.3.16) (Protein phosphatase X) (PP-X)	PPP4C PPP4 PPX	Homo sapiens (Human)	307
P60709	reviewed	ACTB_HUMAN	Actin, cytoplasmic 1 (EC 3.6.4.-) (Beta-actin) [Cleaved into: Actin, cytoplasmic 1, N-terminally processed]	ACTB	Homo sapiens (Human)	375
P60763	reviewed	RAC3_HUMAN	Ras-related C3 botulinum toxin substrate 3 (EC 3.6.5.2) (p21-Rac3)	RAC3	Homo sapiens (Human)	192
P60866	reviewed	RS20_HUMAN	40S ribosomal protein S20 (Small ribosomal subunit protein uS10)	RPS20	Homo sapiens (Human)	119
P60880	reviewed	SNP25_HUMAN	Synaptosomal-associated protein 25 (SNAP-25) (Super protein) (SUP) (Synaptosomal-associated 25 kDa protein)	SNAP25 SNAP	Homo sapiens (Human)	206
P60900	reviewed	PSA6_HUMAN	Proteasome subunit alpha type-6 (27 kDa prosomal protein) (PROS-27) (p27K) (Macropain iota chain) (Multicatalytic endopeptidase complex iota chain) (Proteasome iota chain)	PSMA6 PROS27	Homo sapiens (Human)	246
P60953	reviewed	CDC42_HUMAN	Cell division control protein 42 homolog (EC 3.6.5.2) (G25K GTP-binding protein)	CDC42	Homo sapiens (Human)	191
P61006	reviewed	RAB8A_HUMAN	Ras-related protein Rab-8A (EC 3.6.5.2) (Oncogene c-mel)	RAB8A MEL RAB8	Homo sapiens (Human)	207
P61011	reviewed	SRP54_HUMAN	Signal recognition particle 54 kDa protein (SRP54) (EC 3.6.5.-)	SRP54	Homo sapiens (Human)	504
P61026	reviewed	RAB10_HUMAN	Ras-related protein Rab-10 (EC 3.6.5.2)	RAB10	Homo sapiens (Human)	200
P61086	reviewed	UBE2K_HUMAN	Ubiquitin-conjugating enzyme E2 K (EC 2.3.2.23) (E2 ubiquitin-conjugating enzyme K) (Huntingtin-interacting protein 2) (HIP-2) (Ubiquitin carrier protein) (Ubiquitin-conjugating enzyme E2-25 kDa) (Ubiquitin-conjugating enzyme E2(25K)) (Ubiquitin-conjugating enzyme E2-25K) (Ubiquitin-protein ligase)	UBE2K HIP2 LIG	Homo sapiens (Human)	200
P61088	reviewed	UBE2N_HUMAN	Ubiquitin-conjugating enzyme E2 N (EC 2.3.2.23) (Bendless-like ubiquitin-conjugating enzyme) (E2 ubiquitin-conjugating enzyme N) (Ubc13) (UbcH13) (Ubiquitin carrier protein N) (Ubiquitin-protein ligase N)	UBE2N BLU	Homo sapiens (Human)	152
P61158	reviewed	ARP3_HUMAN	Actin-related protein 3 (Actin-like protein 3)	ACTR3 ARP3	Homo sapiens (Human)	418
P61160	reviewed	ARP2_HUMAN	Actin-related protein 2 (Actin-like protein 2)	ACTR2 ARP2	Homo sapiens (Human)	394
P61163	reviewed	ACTZ_HUMAN	Alpha-centractin (Centractin) (ARP1) (Actin-RPV) (Centrosome-associated actin homolog)	ACTR1A CTRN1	Homo sapiens (Human)	376
P61165	reviewed	TM258_HUMAN	Transmembrane protein 258 (Dolichyl-diphosphooligosaccharide--protein glycosyltransferase subunit TMEM258) (Oligosaccharyl transferase subunit TMEM258)	TMEM258 C11orf10 HSPC005	Homo sapiens (Human)	79
P61201	reviewed	CSN2_HUMAN	COP9 signalosome complex subunit 2 (SGN2) (Signalosome subunit 2) (Alien homolog) (JAB1-containing signalosome subunit 2) (Thyroid receptor-interacting protein 15) (TR-interacting protein 15) (TRIP-15)	COPS2 CSN2 TRIP15	Homo sapiens (Human)	443
P61204	reviewed	ARF3_HUMAN	ADP-ribosylation factor 3	ARF3	Homo sapiens (Human)	181
P61221	reviewed	ABCE1_HUMAN	ATP-binding cassette sub-family E member 1 (2'-5'-oligoadenylate-binding protein) (HuHP68) (RNase L inhibitor) (Ribonuclease 4 inhibitor) (RNS4I)	ABCE1 RLI RNASEL1 RNASELI RNS4I OK/SW-cl.40	Homo sapiens (Human)	599
P61224	reviewed	RAP1B_HUMAN	Ras-related protein Rap-1b (EC 3.6.5.2) (GTP-binding protein smg p21B)	RAP1B OK/SW-cl.11	Homo sapiens (Human)	184
P61247	reviewed	RS3A_HUMAN	40S ribosomal protein S3a (Small ribosomal subunit protein eS1) (v-fos transformation effector protein) (Fte-1)	RPS3A FTE1 MFTL	Homo sapiens (Human)	264
P61254	reviewed	RL26_HUMAN	60S ribosomal protein L26 (Large ribosomal subunit protein uL24)	RPL26	Homo sapiens (Human)	145
P61266	reviewed	STX1B_HUMAN	Syntaxin-1B (Syntaxin-1B1) (Syntaxin-1B2)	STX1B STX1B1 STX1B2	Homo sapiens (Human)	288
P61289	reviewed	PSME3_HUMAN	Proteasome activator complex subunit 3 (11S regulator complex subunit gamma) (REG-gamma) (Activator of multicatalytic protease subunit 3) (Ki nuclear autoantigen) (Proteasome activator 28 subunit gamma) (PA28g) (PA28gamma)	PSME3	Homo sapiens (Human)	254
P61313	reviewed	RL15_HUMAN	60S ribosomal protein L15 (Large ribosomal subunit protein eL15)	RPL15 EC45 TCBAP0781	Homo sapiens (Human)	204
P61326	reviewed	MGN_HUMAN	Protein mago nashi homolog	MAGOH MAGOHA	Homo sapiens (Human)	146
P61353	reviewed	RL27_HUMAN	60S ribosomal protein L27 (Large ribosomal subunit protein eL27)	RPL27	Homo sapiens (Human)	136
P61457	reviewed	PHS_HUMAN	Pterin-4-alpha-carbinolamine dehydratase (PHS) (EC 4.2.1.96) (4-alpha-hydroxy-tetrahydropterin dehydratase) (Dimerization cofactor of hepatocyte nuclear factor 1-alpha) (DCoH) (Dimerization cofactor of HNF1) (Phenylalanine hydroxylase-stimulating protein) (Pterin carbinolamine dehydratase) (PCD)	PCBD1 DCOH PCBD	Homo sapiens (Human)	104
P61513	reviewed	RL37A_HUMAN	60S ribosomal protein L37a (Large ribosomal subunit protein eL43)	RPL37A	Homo sapiens (Human)	92
P61586	reviewed	RHOA_HUMAN	Transforming protein RhoA (EC 3.6.5.2) (Rho cDNA clone 12) (h12)	RHOA ARH12 ARHA RHO12	Homo sapiens (Human)	193
P61599	reviewed	NAA20_HUMAN	N-alpha-acetyltransferase 20 (EC 2.3.1.254) (Methionine N-acetyltransferase) (N-acetyltransferase 5) (N-terminal acetyltransferase B complex catalytic subunit NAA20) (N-terminal acetyltransferase B complex catalytic subunit NAT5) (NatB complex subunit NAT5) (NatB catalytic subunit)	NAA20 NAT5	Homo sapiens (Human)	178
P61758	reviewed	PFD3_HUMAN	Prefoldin subunit 3 (HIBBJ46) (von Hippel-Lindau-binding protein 1) (VBP-1) (VHL-binding protein 1)	VBP1 PFDN3	Homo sapiens (Human)	197
P61764	reviewed	STXB1_HUMAN	Syntaxin-binding protein 1 (MUNC18-1) (N-Sec1) (Protein unc-18 homolog 1) (Unc18-1) (Protein unc-18 homolog A) (Unc-18A) (p67)	STXBP1 UNC18A	Homo sapiens (Human)	594
P61923	reviewed	COPZ1_HUMAN	Coatomer subunit zeta-1 (Zeta-1-coat protein) (Zeta-1 COP)	COPZ1 COPZ CGI-120 HSPC181	Homo sapiens (Human)	177
P61927	reviewed	RL37_HUMAN	60S ribosomal protein L37 (G1.16) (Large ribosomal subunit protein eL37)	RPL37	Homo sapiens (Human)	97
P61960	reviewed	UFM1_HUMAN	Ubiquitin-fold modifier 1	UFM1 C13orf20 BM-002	Homo sapiens (Human)	85
P61962	reviewed	DCAF7_HUMAN	DDB1- and CUL4-associated factor 7 (WD repeat-containing protein 68) (WD repeat-containing protein An11 homolog)	DCAF7 HAN11 WDR68	Homo sapiens (Human)	342
P61970	reviewed	NTF2_HUMAN	Nuclear transport factor 2 (NTF-2) (Placental protein 15) (PP15)	NUTF2 NTF2	Homo sapiens (Human)	127
P61978	reviewed	HNRPK_HUMAN	Heterogeneous nuclear ribonucleoprotein K (hnRNP K) (Transformation up-regulated nuclear protein) (TUNP)	HNRNPK HNRPK	Homo sapiens (Human)	463
P61981	reviewed	1433G_HUMAN	14-3-3 protein gamma (Protein kinase C inhibitor protein 1) (KCIP-1) [Cleaved into: 14-3-3 protein gamma, N-terminally processed]	YWHAG	Homo sapiens (Human)	247
P62081	reviewed	RS7_HUMAN	40S ribosomal protein S7 (Small ribosomal subunit protein eS7)	RPS7	Homo sapiens (Human)	194
P62136	reviewed	PP1A_HUMAN	Serine/threonine-protein phosphatase PP1-alpha catalytic subunit (PP-1A) (EC 3.1.3.16)	PPP1CA PPP1A	Homo sapiens (Human)	330
P62140	reviewed	PP1B_HUMAN	Serine/threonine-protein phosphatase PP1-beta catalytic subunit (PP-1B) (PPP1CD) (EC 3.1.3.16) (EC 3.1.3.53)	PPP1CB	Homo sapiens (Human)	327
P62166	reviewed	NCS1_HUMAN	Neuronal calcium sensor 1 (NCS-1) (Frequenin homolog) (Frequenin-like protein) (Frequenin-like ubiquitous protein)	NCS1 FLUP FREQ	Homo sapiens (Human)	190
P62191	reviewed	PRS4_HUMAN	26S proteasome regulatory subunit 4 (P26s4) (26S proteasome AAA-ATPase subunit RPT2) (Proteasome 26S subunit ATPase 1)	PSMC1	Homo sapiens (Human)	440
P62195	reviewed	PRS8_HUMAN	26S proteasome regulatory subunit 8 (26S proteasome AAA-ATPase subunit RPT6) (Proteasome 26S subunit ATPase 5) (Proteasome subunit p45) (Thyroid hormone receptor-interacting protein 1) (TRIP1) (p45/SUG)	PSMC5 SUG1	Homo sapiens (Human)	406
P62241	reviewed	RS8_HUMAN	40S ribosomal protein S8 (Small ribosomal subunit protein eS8)	RPS8 OK/SW-cl.83	Homo sapiens (Human)	208
P62258	reviewed	1433E_HUMAN	14-3-3 protein epsilon (14-3-3E)	YWHAE	Homo sapiens (Human)	255
P62266	reviewed	RS23_HUMAN	40S ribosomal protein S23 (Small ribosomal subunit protein uS12)	RPS23	Homo sapiens (Human)	143
P62269	reviewed	RS18_HUMAN	40S ribosomal protein S18 (Ke-3) (Ke3) (Small ribosomal subunit protein uS13)	RPS18 D6S218E	Homo sapiens (Human)	152
P62273	reviewed	RS29_HUMAN	40S ribosomal protein S29 (Small ribosomal subunit protein uS14)	RPS29	Homo sapiens (Human)	56
P62304	reviewed	RUXE_HUMAN	Small nuclear ribonucleoprotein E (snRNP-E) (Sm protein E) (Sm-E) (SmE)	SNRPE	Homo sapiens (Human)	92
P62306	reviewed	RUXF_HUMAN	Small nuclear ribonucleoprotein F (snRNP-F) (Sm protein F) (Sm-F) (SmF)	SNRPF PBSCF	Homo sapiens (Human)	86
P62308	reviewed	RUXG_HUMAN	Small nuclear ribonucleoprotein G (snRNP-G) (Sm protein G) (Sm-G) (SmG)	SNRPG PBSCG	Homo sapiens (Human)	76
P62312	reviewed	LSM6_HUMAN	U6 snRNA-associated Sm-like protein LSm6	LSM6	Homo sapiens (Human)	80
P62314	reviewed	SMD1_HUMAN	Small nuclear ribonucleoprotein Sm D1 (Sm-D1) (Sm-D autoantigen) (snRNP core protein D1)	SNRPD1	Homo sapiens (Human)	119
P62316	reviewed	SMD2_HUMAN	Small nuclear ribonucleoprotein Sm D2 (Sm-D2) (snRNP core protein D2)	SNRPD2 SNRPD1	Homo sapiens (Human)	118
P62318	reviewed	SMD3_HUMAN	Small nuclear ribonucleoprotein Sm D3 (Sm-D3) (snRNP core protein D3)	SNRPD3	Homo sapiens (Human)	126
P62328	reviewed	TYB4_HUMAN	Thymosin beta-4 (T beta-4) (Fx) [Cleaved into: Hemoregulatory peptide AcSDKP (Ac-Ser-Asp-Lys-Pro) (N-acetyl-SDKP) (AcSDKP) (Seraspenide)]	TMSB4X TB4X THYB4 TMSB4	Homo sapiens (Human)	44
P62330	reviewed	ARF6_HUMAN	ADP-ribosylation factor 6 (EC 3.6.5.2)	ARF6	Homo sapiens (Human)	175
P62333	reviewed	PRS10_HUMAN	26S proteasome regulatory subunit 10B (26S proteasome AAA-ATPase subunit RPT4) (Proteasome 26S subunit ATPase 6) (Proteasome subunit p42)	PSMC6 SUG2	Homo sapiens (Human)	389
P62380	reviewed	TBPL1_HUMAN	TATA box-binding protein-like 1 (TBP-like 1) (21 kDa TBP-like protein) (Second TBP of unique DNA protein) (STUD) (TATA box-binding protein-related factor 2) (TBP-related factor 2) (TBP-like factor) (TBP-related protein)	TBPL1 TLF TLP TLP21 TRF2 TRP	Homo sapiens (Human)	186
P62424	reviewed	RL7A_HUMAN	60S ribosomal protein L7a (Large ribosomal subunit protein eL8) (PLA-X polypeptide) (Surfeit locus protein 3)	RPL7A SURF-3 SURF3	Homo sapiens (Human)	266
P62495	reviewed	ERF1_HUMAN	Eukaryotic peptide chain release factor subunit 1 (Eukaryotic release factor 1) (eRF1) (Protein Cl1) (TB3-1)	ETF1 ERF1 RF1 SUP45L1	Homo sapiens (Human)	437
P62633	reviewed	CNBP_HUMAN	CCHC-type zinc finger nucleic acid binding protein (Cellular nucleic acid-binding protein) (CNBP) (Zinc finger protein 9)	CNBP RNF163 ZNF9	Homo sapiens (Human)	177
P62699	reviewed	YPEL5_HUMAN	Protein yippee-like 5	YPEL5 CGI-127	Homo sapiens (Human)	121
P62701	reviewed	RS4X_HUMAN	40S ribosomal protein S4, X isoform (SCR10) (Single copy abundant mRNA protein) (Small ribosomal subunit protein eS4)	RPS4X CCG2 RPS4 SCAR	Homo sapiens (Human)	263
P62714	reviewed	PP2AB_HUMAN	Serine/threonine-protein phosphatase 2A catalytic subunit beta isoform (PP2A-beta) (EC 3.1.3.16)	PPP2CB	Homo sapiens (Human)	309
P62736	reviewed	ACTA_HUMAN	Actin, aortic smooth muscle (EC 3.6.4.-) (Alpha-actin-2) (Cell growth-inhibiting gene 46 protein) [Cleaved into: Actin, aortic smooth muscle, intermediate form]	ACTA2 ACTSA ACTVS GIG46	Homo sapiens (Human)	377
P62750	reviewed	RL23A_HUMAN	60S ribosomal protein L23a (Large ribosomal subunit protein uL23)	RPL23A	Homo sapiens (Human)	156
P62820	reviewed	RAB1A_HUMAN	Ras-related protein Rab-1A (EC 3.6.5.2) (YPT1-related protein)	RAB1A RAB1	Homo sapiens (Human)	205
P62826	reviewed	RAN_HUMAN	GTP-binding nuclear protein Ran (EC 3.6.5.-) (Androgen receptor-associated protein 24) (GTPase Ran) (Ras-like protein TC4) (Ras-related nuclear protein)	RAN ARA24 OK/SW-cl.81	Homo sapiens (Human)	216
P62829	reviewed	RL23_HUMAN	60S ribosomal protein L23 (60S ribosomal protein L17) (Large ribosomal subunit protein uL14)	RPL23	Homo sapiens (Human)	140
P62834	reviewed	RAP1A_HUMAN	Ras-related protein Rap-1A (EC 3.6.5.2) (C21KG) (G-22K) (GTP-binding protein smg p21A) (Ras-related protein Krev-1)	RAP1A KREV1	Homo sapiens (Human)	184
P62854	reviewed	RS26_HUMAN	40S ribosomal protein S26 (Small ribosomal subunit protein eS26)	RPS26	Homo sapiens (Human)	115
P62857	reviewed	RS28_HUMAN	40S ribosomal protein S28 (Small ribosomal subunit protein eS28)	RPS28	Homo sapiens (Human)	69
P62877	reviewed	RBX1_HUMAN	E3 ubiquitin-protein ligase RBX1 (EC 2.3.2.27) (EC 2.3.2.32) (E3 ubiquitin-protein transferase RBX1) (Protein ZYP) (RING finger protein 75) (RING-box protein 1) (Rbx1) (Regulator of cullins 1) (ROC1) [Cleaved into: E3 ubiquitin-protein ligase RBX1, N-terminally processed (E3 ubiquitin-protein transferase RBX1, N-terminally processed)]	RBX1 RNF75 ROC1	Homo sapiens (Human)	108
P62879	reviewed	GBB2_HUMAN	Guanine nucleotide-binding protein G(I)/G(S)/G(T) subunit beta-2 (G protein subunit beta-2) (Transducin beta chain 2)	GNB2	Homo sapiens (Human)	340
P62888	reviewed	RL30_HUMAN	60S ribosomal protein L30 (Large ribosomal subunit protein eL30)	RPL30	Homo sapiens (Human)	115
P62891	reviewed	RL39_HUMAN	60S ribosomal protein L39 (Large ribosomal subunit protein eL39)	RPL39	Homo sapiens (Human)	51
P62899	reviewed	RL31_HUMAN	60S ribosomal protein L31 (Large ribosomal subunit protein eL31)	RPL31	Homo sapiens (Human)	125
P62906	reviewed	RL10A_HUMAN	60S ribosomal protein L10a (CSA-19) (Large ribosomal subunit protein uL1) (Neural precursor cell expressed developmentally down-regulated protein 6) (NEDD-6)	RPL10A NEDD6	Homo sapiens (Human)	217
P62910	reviewed	RL32_HUMAN	60S ribosomal protein L32 (Large ribosomal subunit protein eL32)	RPL32 PP9932	Homo sapiens (Human)	135
P62913	reviewed	RL11_HUMAN	60S ribosomal protein L11 (CLL-associated antigen KW-12) (Large ribosomal subunit protein uL5)	RPL11	Homo sapiens (Human)	178
P62917	reviewed	RL8_HUMAN	60S ribosomal protein L8 (Large ribosomal subunit protein uL2)	RPL8	Homo sapiens (Human)	257
P62937	reviewed	PPIA_HUMAN	Peptidyl-prolyl cis-trans isomerase A (PPIase A) (EC 5.2.1.8) (Cyclophilin A) (Cyclosporin A-binding protein) (Rotamase A) [Cleaved into: Peptidyl-prolyl cis-trans isomerase A, N-terminally processed]	PPIA CYPA	Homo sapiens (Human)	165
P62942	reviewed	FKB1A_HUMAN	Peptidyl-prolyl cis-trans isomerase FKBP1A (PPIase FKBP1A) (EC 5.2.1.8) (12 kDa FK506-binding protein) (12 kDa FKBP) (FKBP-12) (Calstabin-1) (FK506-binding protein 1A) (FKBP-1A) (Immunophilin FKBP12) (Rotamase)	FKBP1A FKBP1 FKBP12	Homo sapiens (Human)	108
P62979	reviewed	RS27A_HUMAN	Ubiquitin-40S ribosomal protein S27a (Ubiquitin carboxyl extension protein 80) [Cleaved into: Ubiquitin; 40S ribosomal protein S27a (Small ribosomal subunit protein eS31)]	RPS27A UBA80 UBCEP1	Homo sapiens (Human)	156
P62987	reviewed	RL40_HUMAN	Ubiquitin-60S ribosomal protein L40 (CEP52) (Ubiquitin A-52 residue ribosomal protein fusion product 1) [Cleaved into: Ubiquitin; 60S ribosomal protein L40 (Large ribosomal subunit protein eL40)]	UBA52 UBCEP2	Homo sapiens (Human)	128
P62993	reviewed	GRB2_HUMAN	Growth factor receptor-bound protein 2 (Adapter protein GRB2) (Protein Ash) (SH2/SH3 adapter GRB2)	GRB2 ASH	Homo sapiens (Human)	217
P63000	reviewed	RAC1_HUMAN	Ras-related C3 botulinum toxin substrate 1 (EC 3.6.5.2) (Cell migration-inducing gene 5 protein) (Ras-like protein TC25) (p21-Rac1)	RAC1 TC25 MIG5	Homo sapiens (Human)	192
P63096	reviewed	GNAI1_HUMAN	Guanine nucleotide-binding protein G(i) subunit alpha-1 (Adenylate cyclase-inhibiting G alpha protein)	GNAI1	Homo sapiens (Human)	354
P63098	reviewed	CANB1_HUMAN	Calcineurin subunit B type 1 (Protein phosphatase 2B regulatory subunit 1) (Protein phosphatase 3 regulatory subunit B alpha isoform 1)	PPP3R1 CNA2 CNB	Homo sapiens (Human)	170
P63104	reviewed	1433Z_HUMAN	14-3-3 protein zeta/delta (Protein kinase C inhibitor protein 1) (KCIP-1)	YWHAZ	Homo sapiens (Human)	245
P63165	reviewed	SUMO1_HUMAN	Small ubiquitin-related modifier 1 (SUMO-1) (GAP-modifying protein 1) (GMP1) (SMT3 homolog 3) (Sentrin) (Ubiquitin-homology domain protein PIC1) (Ubiquitin-like protein SMT3C) (Smt3C) (Ubiquitin-like protein UBL1)	SUMO1 SMT3C SMT3H3 UBL1 OK/SW-cl.43	Homo sapiens (Human)	101
P63167	reviewed	DYL1_HUMAN	Dynein light chain 1, cytoplasmic (8 kDa dynein light chain) (DLC8) (Dynein light chain LC8-type 1) (Protein inhibitor of neuronal nitric oxide synthase) (PIN)	DYNLL1 DLC1 DNCL1 DNCLC1 HDLC1	Homo sapiens (Human)	89
P63172	reviewed	DYLT1_HUMAN	Dynein light chain Tctex-type 1 (Protein CW-1) (T-complex testis-specific protein 1 homolog)	DYNLT1 TCTEL1 TCTEX-1 TCTEX1	Homo sapiens (Human)	113
P63173	reviewed	RL38_HUMAN	60S ribosomal protein L38 (Large ribosomal subunit protein eL38)	RPL38	Homo sapiens (Human)	70
P63220	reviewed	RS21_HUMAN	40S ribosomal protein S21 (Small ribosomal subunit protein eS21)	RPS21	Homo sapiens (Human)	83
P63241	reviewed	IF5A1_HUMAN	Eukaryotic translation initiation factor 5A-1 (eIF-5A-1) (eIF-5A1) (Eukaryotic initiation factor 5A isoform 1) (eIF-5A) (Rev-binding factor) (eIF-4D)	EIF5A	Homo sapiens (Human)	154
P63244	reviewed	RACK1_HUMAN	Receptor of activated protein C kinase 1 (Cell proliferation-inducing gene 21 protein) (Guanine nucleotide-binding protein subunit beta-2-like 1) (Guanine nucleotide-binding protein subunit beta-like protein 12.3) (Human lung cancer oncogene 7 protein) (HLC-7) (Receptor for activated C kinase) (Small ribosomal subunit protein RACK1) [Cleaved into: Receptor of activated protein C kinase 1, N-termi…	RACK1 GNB2L1 HLC7 PIG21	Homo sapiens (Human)	317
P63261	reviewed	ACTG_HUMAN	Actin, cytoplasmic 2 (EC 3.6.4.-) (Gamma-actin) [Cleaved into: Actin, cytoplasmic 2, N-terminally processed]	ACTG1 ACTG	Homo sapiens (Human)	375
P63267	reviewed	ACTH_HUMAN	Actin, gamma-enteric smooth muscle (EC 3.6.4.-) (Alpha-actin-3) (Gamma-2-actin) (Smooth muscle gamma-actin) [Cleaved into: Actin, gamma-enteric smooth muscle, intermediate form]	ACTG2 ACTA3 ACTL3 ACTSG	Homo sapiens (Human)	376
P63279	reviewed	UBC9_HUMAN	SUMO-conjugating enzyme UBC9 (EC 2.3.2.-) (RING-type E3 SUMO transferase UBC9) (SUMO-protein ligase) (Ubiquitin carrier protein 9) (Ubiquitin carrier protein I) (Ubiquitin-conjugating enzyme E2 I) (Ubiquitin-protein ligase I) (p18)	UBE2I UBC9 UBCE9	Homo sapiens (Human)	158
P67775	reviewed	PP2AA_HUMAN	Serine/threonine-protein phosphatase 2A catalytic subunit alpha isoform (PP2A-alpha) (EC 3.1.3.16) (Replication protein C) (RP-C)	PPP2CA	Homo sapiens (Human)	309
P67809	reviewed	YBOX1_HUMAN	Y-box-binding protein 1 (YB-1) (CCAAT-binding transcription factor I subunit A) (CBF-A) (DNA-binding protein B) (DBPB) (Enhancer factor I subunit A) (EFI-A) (Nuclease-sensitive element-binding protein 1) (Y-box transcription factor)	YBX1 NSEP1 YB1	Homo sapiens (Human)	324
P67936	reviewed	TPM4_HUMAN	Tropomyosin alpha-4 chain (TM30p1) (Tropomyosin-4)	TPM4	Homo sapiens (Human)	248
P68032	reviewed	ACTC_HUMAN	Actin, alpha cardiac muscle 1 (EC 3.6.4.-) (Alpha-cardiac actin) [Cleaved into: Actin, alpha cardiac muscle 1, intermediate form]	ACTC1 ACTC	Homo sapiens (Human)	377
P68036	reviewed	UB2L3_HUMAN	Ubiquitin-conjugating enzyme E2 L3 (EC 2.3.2.23) (E2 ubiquitin-conjugating enzyme L3) (L-UBC) (UbcH7) (Ubiquitin carrier protein L3) (Ubiquitin-conjugating enzyme E2-F1) (Ubiquitin-protein ligase L3)	UBE2L3 UBCE7 UBCH7	Homo sapiens (Human)	154
P68104	reviewed	EF1A1_HUMAN	Elongation factor 1-alpha 1 (EF-1-alpha-1) (Elongation factor Tu) (EF-Tu) (Eukaryotic elongation factor 1 A-1) (eEF1A-1) (Leukocyte receptor cluster member 7)	EEF1A1 EEF1A EF1A LENG7	Homo sapiens (Human)	462
P68106	reviewed	FKB1B_HUMAN	Peptidyl-prolyl cis-trans isomerase FKBP1B (PPIase FKBP1B) (EC 5.2.1.8) (12.6 kDa FK506-binding protein) (12.6 kDa FKBP) (FKBP-12.6) (FK506-binding protein 1B) (FKBP-1B) (Immunophilin FKBP12.6) (Rotamase) (h-FKBP-12)	FKBP1B FKBP12.6 FKBP1L FKBP9 OTK4	Homo sapiens (Human)	108
P68133	reviewed	ACTS_HUMAN	Actin, alpha skeletal muscle (EC 3.6.4.-) (Alpha-actin-1) [Cleaved into: Actin, alpha skeletal muscle, intermediate form]	ACTA1 ACTA	Homo sapiens (Human)	377
P68363	reviewed	TBA1B_HUMAN	Tubulin alpha-1B chain (EC 3.6.5.-) (Alpha-tubulin ubiquitous) (Tubulin K-alpha-1) (Tubulin alpha-ubiquitous chain) [Cleaved into: Detyrosinated tubulin alpha-1B chain]	TUBA1B	Homo sapiens (Human)	451
P68366	reviewed	TBA4A_HUMAN	Tubulin alpha-4A chain (EC 3.6.5.-) (Alpha-tubulin 1) (Testis-specific alpha-tubulin) (Tubulin H2-alpha) (Tubulin alpha-1 chain)	TUBA4A TUBA1	Homo sapiens (Human)	448
P68371	reviewed	TBB4B_HUMAN	Tubulin beta-4B chain (Tubulin beta-2 chain) (Tubulin beta-2C chain)	TUBB4B TUBB2C	Homo sapiens (Human)	445
P68402	reviewed	PA1B2_HUMAN	Platelet-activating factor acetylhydrolase IB subunit alpha2 (EC 3.1.1.47) (PAF acetylhydrolase 30 kDa subunit) (PAF-AH 30 kDa subunit) (PAF-AH subunit beta) (PAFAH subunit beta)	PAFAH1B2 PAFAHB	Homo sapiens (Human)	229
P78317	reviewed	RNF4_HUMAN	E3 ubiquitin-protein ligase RNF4 (EC 2.3.2.27) (RING finger protein 4) (Small nuclear ring finger protein) (Protein SNURF)	RNF4 SNURF RES4-26	Homo sapiens (Human)	190
P78318	reviewed	IGBP1_HUMAN	Immunoglobulin-binding protein 1 (B-cell signal transduction molecule alpha 4) (Protein alpha-4) (CD79a-binding protein 1) (Protein phosphatase 2/4/6 regulatory subunit) (Renal carcinoma antigen NY-REN-16)	IGBP1 IBP1	Homo sapiens (Human)	339
P78330	reviewed	SERB_HUMAN	Phosphoserine phosphatase (PSP) (PSPase) (EC 3.1.3.3) (L-3-phosphoserine phosphatase) (O-phosphoserine phosphohydrolase)	PSPH	Homo sapiens (Human)	225
P78347	reviewed	GTF2I_HUMAN	General transcription factor II-I (GTFII-I) (TFII-I) (Bruton tyrosine kinase-associated protein 135) (BAP-135) (BTK-associated protein 135) (SRF-Phox1-interacting protein) (SPIN) (Williams-Beuren syndrome chromosomal region 6 protein)	GTF2I BAP135 WBSCR6	Homo sapiens (Human)	998
P78352	reviewed	DLG4_HUMAN	Disks large homolog 4 (Postsynaptic density protein 95) (PSD-95) (Synapse-associated protein 90) (SAP-90) (SAP90)	DLG4 PSD95	Homo sapiens (Human)	724
P78356	reviewed	PI42B_HUMAN	Phosphatidylinositol 5-phosphate 4-kinase type-2 beta (EC 2.7.1.149) (1-phosphatidylinositol 5-phosphate 4-kinase 2-beta) (Diphosphoinositide kinase 2-beta) (Phosphatidylinositol 5-phosphate 4-kinase type II beta) (PI(5)P 4-kinase type II beta) (PIP4KII-beta) (PtdIns(5)P-4-kinase isoform 2-beta)	PIP4K2B PIP5K2B	Homo sapiens (Human)	416
P78358	reviewed	CTG1B_HUMAN	Cancer/testis antigen 1 (Autoimmunogenic cancer/testis antigen NY-ESO-1) (Cancer/testis antigen 6.1) (CT6.1) (L antigen family member 2) (LAGE-2)	CTAG1A CTAG CTAG1 ESO1 LAGE2 LAGE2A; CTAG1B LAGE2B	Homo sapiens (Human)	180
P78362	reviewed	SRPK2_HUMAN	SRSF protein kinase 2 (EC 2.7.11.1) (SFRS protein kinase 2) (Serine/arginine-rich protein-specific kinase 2) (SR-protein-specific kinase 2) [Cleaved into: SRSF protein kinase 2 N-terminal; SRSF protein kinase 2 C-terminal]	SRPK2	Homo sapiens (Human)	688
P78368	reviewed	KC1G2_HUMAN	Casein kinase I isoform gamma-2 (CKI-gamma 2) (EC 2.7.11.1)	CSNK1G2 CK1G2	Homo sapiens (Human)	415
P78371	reviewed	TCPB_HUMAN	T-complex protein 1 subunit beta (TCP-1-beta) (CCT-beta)	CCT2 99D8.1 CCTB	Homo sapiens (Human)	535
P78395	reviewed	PRAME_HUMAN	Melanoma antigen preferentially expressed in tumors (Opa-interacting protein 4) (OIP-4) (Preferentially expressed antigen of melanoma)	PRAME MAPE OIP4	Homo sapiens (Human)	509
P78406	reviewed	RAE1L_HUMAN	mRNA export factor RAE1 (Rae1 protein homolog) (mRNA-associated protein mrnp 41)	RAE1 MRNP41	Homo sapiens (Human)	368
P78417	reviewed	GSTO1_HUMAN	Glutathione S-transferase omega-1 (GSTO-1) (EC 2.5.1.18) (Glutathione S-transferase omega 1-1) (GSTO 1-1) (Glutathione-dependent dehydroascorbate reductase) (EC 1.8.5.1) (Monomethylarsonic acid reductase) (MMA(V) reductase) (EC 1.20.4.2) (S-(Phenacyl)glutathione reductase) (SPG-R)	GSTO1 GSTTLP28	Homo sapiens (Human)	241
P78524	reviewed	DEN2B_HUMAN	DENN domain-containing protein 2B (HeLa tumor suppression 1) (Suppression of tumorigenicity 5 protein)	DENND2B HTS1 ST5	Homo sapiens (Human)	1137
P78537	reviewed	BL1S1_HUMAN	Biogenesis of lysosome-related organelles complex 1 subunit 1 (BLOC-1 subunit 1) (GCN5-like protein 1) (Protein RT14)	BLOC1S1 BLOS1 GCN5L1 RT14	Homo sapiens (Human)	153
P78545	reviewed	ELF3_HUMAN	ETS-related transcription factor Elf-3 (E74-like factor 3) (Epithelial-restricted with serine box) (Epithelium-restricted Ets protein ESX) (Epithelium-specific Ets transcription factor 1) (ESE-1)	ELF3 ERT ESX JEN	Homo sapiens (Human)	371
P78559	reviewed	MAP1A_HUMAN	Microtubule-associated protein 1A (MAP-1A) (Proliferation-related protein p80) [Cleaved into: MAP1A heavy chain; MAP1 light chain LC2]	MAP1A MAP1L	Homo sapiens (Human)	2803
P78560	reviewed	CRADD_HUMAN	Death domain-containing protein CRADD (Caspase and RIP adapter with death domain) (RIP-associated protein with a death domain)	CRADD RAIDD	Homo sapiens (Human)	199
P80217	reviewed	IN35_HUMAN	Interferon-induced 35 kDa protein (IFP 35) (Ifi-35)	IFI35 IFP35	Homo sapiens (Human)	286
P80303	reviewed	NUCB2_HUMAN	Nucleobindin-2 (DNA-binding protein NEFA) (Epididymis secretory protein Li 109) (Gastric cancer antigen Zg4) (Prepronesfatin) [Cleaved into: Nesfatin-1]	NUCB2 NEFA	Homo sapiens (Human)	420
P80370	reviewed	DLK1_HUMAN	Protein delta homolog 1 (DLK-1) (pG2) [Cleaved into: Fetal antigen 1 (FA1)]	DLK1 DLK	Homo sapiens (Human)	383
P80511	reviewed	S10AC_HUMAN	Protein S100-A12 (CGRP) (Calcium-binding protein in amniotic fluid 1) (CAAF1) (Calgranulin-C) (CAGC) (Extracellular newly identified RAGE-binding protein) (EN-RAGE) (Migration inhibitory factor-related protein 6) (MRP-6) (p6) (Neutrophil S100 protein) (S100 calcium-binding protein A12) [Cleaved into: Calcitermin]	S100A12	Homo sapiens (Human)	92
P81274	reviewed	GPSM2_HUMAN	G-protein-signaling modulator 2 (Mosaic protein LGN)	GPSM2 LGN	Homo sapiens (Human)	684
P82094	reviewed	TMF1_HUMAN	TATA element modulatory factor (TMF) (Androgen receptor coactivator 160 kDa protein) (Androgen receptor-associated protein of 160 kDa)	TMF1 ARA160	Homo sapiens (Human)	1093
P83731	reviewed	RL24_HUMAN	60S ribosomal protein L24 (60S ribosomal protein L30) (Large ribosomal subunit protein eL24)	RPL24	Homo sapiens (Human)	157
P83881	reviewed	RL36A_HUMAN	60S ribosomal protein L36a (60S ribosomal protein L44) (Cell growth-inhibiting gene 15 protein) (Cell migration-inducing gene 6 protein) (Large ribosomal subunit protein eL42)	RPL36A RPL44 GIG15 MIG6	Homo sapiens (Human)	106
P84022	reviewed	SMAD3_HUMAN	Mothers against decapentaplegic homolog 3 (MAD homolog 3) (Mad3) (Mothers against DPP homolog 3) (hMAD-3) (JV15-2) (SMAD family member 3) (SMAD 3) (Smad3) (hSMAD3)	SMAD3 MADH3	Homo sapiens (Human)	425
P84074	reviewed	HPCA_HUMAN	Neuron-specific calcium-binding protein hippocalcin (Calcium-binding protein BDR-2)	HPCA BDR2	Homo sapiens (Human)	193
P84085	reviewed	ARF5_HUMAN	ADP-ribosylation factor 5	ARF5	Homo sapiens (Human)	180
P84098	reviewed	RL19_HUMAN	60S ribosomal protein L19 (Large ribosomal subunit protein eL19)	RPL19	Homo sapiens (Human)	196
P84103	reviewed	SRSF3_HUMAN	Serine/arginine-rich splicing factor 3 (Pre-mRNA-splicing factor SRP20) (Splicing factor, arginine/serine-rich 3)	SRSF3 SFRS3 SRP20	Homo sapiens (Human)	164
P85037	reviewed	FOXK1_HUMAN	Forkhead box protein K1 (Myocyte nuclear factor) (MNF)	FOXK1 MNF	Homo sapiens (Human)	733
P86452	reviewed	ZBED6_HUMAN	Zinc finger BED domain-containing protein 6	ZBED6	Homo sapiens (Human)	979
P98082	reviewed	DAB2_HUMAN	Disabled homolog 2 (Adaptor molecule disabled-2) (Differentially expressed in ovarian carcinoma 2) (DOC-2) (Differentially-expressed protein 2)	DAB2 DOC2	Homo sapiens (Human)	770
P98170	reviewed	XIAP_HUMAN	E3 ubiquitin-protein ligase XIAP (EC 2.3.2.27) (Baculoviral IAP repeat-containing protein 4) (IAP-like protein) (ILP) (hILP) (Inhibitor of apoptosis protein 3) (IAP-3) (hIAP-3) (hIAP3) (RING-type E3 ubiquitin transferase XIAP) (X-linked inhibitor of apoptosis protein) (X-linked IAP)	XIAP API3 BIRC4 IAP3	Homo sapiens (Human)	497
P98171	reviewed	RHG04_HUMAN	Rho GTPase-activating protein 4 (Rho-GAP hematopoietic protein C1) (Rho-type GTPase-activating protein 4) (p115)	ARHGAP4 KIAA0131 RGC1 RHOGAP4	Homo sapiens (Human)	946
P98174	reviewed	FGD1_HUMAN	FYVE, RhoGEF and PH domain-containing protein 1 (Faciogenital dysplasia 1 protein) (Rho/Rac guanine nucleotide exchange factor FGD1) (Rho/Rac GEF) (Zinc finger FYVE domain-containing protein 3)	FGD1 FGDY ZFYVE3	Homo sapiens (Human)	961
P98177	reviewed	FOXO4_HUMAN	Forkhead box protein O4 (Fork head domain transcription factor AFX1)	FOXO4 AFX AFX1 MLLT7	Homo sapiens (Human)	505
P98179	reviewed	RBM3_HUMAN	RNA-binding protein 3 (RNA-binding motif protein 3) (RNPL)	RBM3 RNPL	Homo sapiens (Human)	157
Q00005	reviewed	2ABB_HUMAN	Serine/threonine-protein phosphatase 2A 55 kDa regulatory subunit B beta isoform (PP2A subunit B isoform B55-beta) (PP2A subunit B isoform PR55-beta) (PP2A subunit B isoform R2-beta) (PP2A subunit B isoform beta)	PPP2R2B	Homo sapiens (Human)	443
Q00169	reviewed	PIPNA_HUMAN	Phosphatidylinositol transfer protein alpha isoform (PI-TP-alpha) (PtdIns transfer protein alpha) (PtdInsTP alpha)	PITPNA PITPN	Homo sapiens (Human)	270
Q00341	reviewed	VIGLN_HUMAN	Vigilin (High density lipoprotein-binding protein) (HDL-binding protein)	HDLBP HBP VGL	Homo sapiens (Human)	1268
Q00532	reviewed	CDKL1_HUMAN	Cyclin-dependent kinase-like 1 (EC 2.7.11.22) (Protein kinase p42 KKIALRE) (Serine/threonine-protein kinase KKIALRE)	CDKL1	Homo sapiens (Human)	358
Q00534	reviewed	CDK6_HUMAN	Cyclin-dependent kinase 6 (EC 2.7.11.22) (Cell division protein kinase 6) (Serine/threonine-protein kinase PLSTIRE)	CDK6 CDKN6	Homo sapiens (Human)	326
Q00535	reviewed	CDK5_HUMAN	Cyclin-dependent kinase 5 (EC 2.7.11.1) (Cell division protein kinase 5) (Cyclin-dependent-like kinase 5) (Serine/threonine-protein kinase PSSALRE) (Tau protein kinase II catalytic subunit) (TPKII catalytic subunit)	CDK5 CDKN5 PSSALRE	Homo sapiens (Human)	292
Q00536	reviewed	CDK16_HUMAN	Cyclin-dependent kinase 16 (EC 2.7.11.22) (Cell division protein kinase 16) (PCTAIRE-motif protein kinase 1) (Serine/threonine-protein kinase PCTAIRE-1)	CDK16 PCTAIRE1 PCTK1	Homo sapiens (Human)	496
Q00587	reviewed	BORG5_HUMAN	Cdc42 effector protein 1 (Binder of Rho GTPases 5) (Serum protein MSE55)	CDC42EP1 BORG5 CEP1 MSE55	Homo sapiens (Human)	391
Q00597	reviewed	FANCC_HUMAN	Fanconi anemia group C protein (Protein FACC)	FANCC FAC FACC	Homo sapiens (Human)	558
Q00610	reviewed	CLH1_HUMAN	Clathrin heavy chain 1 (Clathrin heavy chain on chromosome 17) (CLH-17)	CLTC CLH17 CLTCL2 KIAA0034	Homo sapiens (Human)	1675
Q00613	reviewed	HSF1_HUMAN	Heat shock factor protein 1 (HSF 1) (Heat shock transcription factor 1) (HSTF 1)	HSF1 HSTF1	Homo sapiens (Human)	529
Q00653	reviewed	NFKB2_HUMAN	Nuclear factor NF-kappa-B p100 subunit (DNA-binding factor KBF2) (H2TF1) (Lymphocyte translocation chromosome 10 protein) (Nuclear factor of kappa light polypeptide gene enhancer in B-cells 2) (Oncogene Lyt-10) (Lyt10) [Cleaved into: Nuclear factor NF-kappa-B p52 subunit]	NFKB2 LYT10	Homo sapiens (Human)	900
Q00839	reviewed	HNRPU_HUMAN	Heterogeneous nuclear ribonucleoprotein U (hnRNP U) (GRIP120) (Nuclear p120 ribonucleoprotein) (Scaffold-attachment factor A) (SAF-A) (p120) (pp120)	HNRNPU C1orf199 HNRPU SAFA U21.1	Homo sapiens (Human)	825
Q00978	reviewed	IRF9_HUMAN	Interferon regulatory factor 9 (IRF-9) (IFN-alpha-responsive transcription factor subunit) (ISGF3 p48 subunit) (Interferon-stimulated gene factor 3 gamma) (ISGF-3 gamma) (Transcriptional regulator ISGF3 subunit gamma)	IRF9 ISGF3G	Homo sapiens (Human)	393
Q00987	reviewed	MDM2_HUMAN	E3 ubiquitin-protein ligase Mdm2 (EC 2.3.2.27) (Double minute 2 protein) (Hdm2) (Oncoprotein Mdm2) (RING-type E3 ubiquitin transferase Mdm2) (p53-binding protein Mdm2)	MDM2	Homo sapiens (Human)	491
Q00994	reviewed	BEX3_HUMAN	Protein BEX3 (Brain-expressed X-linked protein 3) (Nerve growth factor receptor-associated protein 1) (Ovarian granulosa cell 13.0 kDa protein HGR74) (p75NTR-associated cell death executor)	BEX3 DXS6984E NADE NGFRAP1	Homo sapiens (Human)	111
Q00G26	reviewed	PLIN5_HUMAN	Perilipin-5 (Lipid storage droplet protein 5)	PLIN5 LSDP5 OXPAT PAT-1	Homo sapiens (Human)	463
Q01064	reviewed	PDE1B_HUMAN	Dual specificity calcium/calmodulin-dependent 3',5'-cyclic nucleotide phosphodiesterase 1B (Cam-PDE 1B) (EC 3.1.4.17) (63 kDa Cam-PDE)	PDE1B PDES1B	Homo sapiens (Human)	536
Q01082	reviewed	SPTB2_HUMAN	Spectrin beta chain, non-erythrocytic 1 (Beta-II spectrin) (Fodrin beta chain) (Spectrin, non-erythroid beta chain 1)	SPTBN1 SPTB2	Homo sapiens (Human)	2364
Q01085	reviewed	TIAR_HUMAN	Nucleolysin TIAR (TIA-1-related protein)	TIAL1	Homo sapiens (Human)	375
Q01105	reviewed	SET_HUMAN	Protein SET (HLA-DR-associated protein II) (Inhibitor of granzyme A-activated DNase) (IGAAD) (PHAPII) (Phosphatase 2A inhibitor I2PP2A) (I-2PP2A) (Template-activating factor I) (TAF-I)	SET	Homo sapiens (Human)	290
Q01167	reviewed	FOXK2_HUMAN	Forkhead box protein K2 (G/T-mismatch specific binding protein) (nGTBP) (Interleukin enhancer-binding factor 1)	FOXK2 ILF ILF1	Homo sapiens (Human)	660
Q01201	reviewed	RELB_HUMAN	Transcription factor RelB (I-Rel)	RELB	Homo sapiens (Human)	579
Q01469	reviewed	FABP5_HUMAN	Fatty acid-binding protein 5 (Epidermal-type fatty acid-binding protein) (E-FABP) (Fatty acid-binding protein, epidermal) (Psoriasis-associated fatty acid-binding protein homolog) (PA-FABP)	FABP5	Homo sapiens (Human)	135
Q01484	reviewed	ANK2_HUMAN	Ankyrin-2 (ANK-2) (Ankyrin-B) (Brain ankyrin) (Non-erythroid ankyrin)	ANK2 ANKB	Homo sapiens (Human)	3957
Q01534	reviewed	TSPY1_HUMAN	Testis-specific Y-encoded protein 1 (Cancer/testis antigen 78) (CT78)	TSPY1 TSPY	Homo sapiens (Human)	308
Q01581	reviewed	HMCS1_HUMAN	Hydroxymethylglutaryl-CoA synthase, cytoplasmic (HMG-CoA synthase) (EC 2.3.3.10) (3-hydroxy-3-methylglutaryl coenzyme A synthase)	HMGCS1 HMGCS	Homo sapiens (Human)	520
Q01628	reviewed	IFM3_HUMAN	Interferon-induced transmembrane protein 3 (Dispanin subfamily A member 2b) (DSPA2b) (Interferon-inducible protein 1-8U)	IFITM3	Homo sapiens (Human)	133
Q01780	reviewed	EXOSX_HUMAN	Exosome component 10 (EC 3.1.13.-) (Autoantigen PM/Scl 2) (P100 polymyositis-scleroderma overlap syndrome-associated autoantigen) (Polymyositis/scleroderma autoantigen 100 kDa) (PM/Scl-100) (Polymyositis/scleroderma autoantigen 2)	EXOSC10 PMSCL PMSCL2 RRP6	Homo sapiens (Human)	885
Q01804	reviewed	OTUD4_HUMAN	OTU domain-containing protein 4 (EC 3.4.19.12) (HIV-1-induced protein HIN-1)	OTUD4 HIN-1 KIAA1046	Homo sapiens (Human)	1114
Q01813	reviewed	PFKAP_HUMAN	ATP-dependent 6-phosphofructokinase, platelet type (ATP-PFK) (PFK-P) (EC 2.7.1.11) (6-phosphofructokinase type C) (Phosphofructo-1-kinase isozyme C) (PFK-C) (Phosphohexokinase)	PFKP PFKF	Homo sapiens (Human)	784
Q01831	reviewed	XPC_HUMAN	DNA repair protein complementing XP-C cells (Xeroderma pigmentosum group C-complementing protein) (p125)	XPC XPCC	Homo sapiens (Human)	940
Q01844	reviewed	EWS_HUMAN	RNA-binding protein EWS (EWS oncogene) (Ewing sarcoma breakpoint region 1 protein)	EWSR1 EWS	Homo sapiens (Human)	656
Q01851	reviewed	PO4F1_HUMAN	POU domain, class 4, transcription factor 1 (Brain-specific homeobox/POU domain protein 3A) (Brain-3A) (Brn-3A) (Homeobox/POU domain protein RDC-1) (Oct-T1)	POU4F1 BRN3A RDC1	Homo sapiens (Human)	419
Q01860	reviewed	PO5F1_HUMAN	POU domain, class 5, transcription factor 1 (Octamer-binding protein 3) (Oct-3) (Octamer-binding protein 4) (Oct-4) (Octamer-binding transcription factor 3) (OTF-3)	POU5F1 OCT3 OCT4 OTF3	Homo sapiens (Human)	360
Q01892	reviewed	SPIB_HUMAN	Transcription factor Spi-B	SPIB	Homo sapiens (Human)	262
Q01954	reviewed	BNC1_HUMAN	Zinc finger protein basonuclin-1	BNC1 BNC	Homo sapiens (Human)	994
Q01970	reviewed	PLCB3_HUMAN	1-phosphatidylinositol 4,5-bisphosphate phosphodiesterase beta-3 (EC 3.1.4.11) (Phosphoinositide phospholipase C-beta-3) (Phospholipase C-beta-3) (PLC-beta-3)	PLCB3	Homo sapiens (Human)	1234
Q02108	reviewed	GCYA1_HUMAN	Guanylate cyclase soluble subunit alpha-1 (GCS-alpha-1) (EC 4.6.1.2) (Guanylate cyclase soluble subunit alpha-3) (GCS-alpha-3) (Soluble guanylate cyclase large subunit)	GUCY1A1 GUC1A3 GUCSA3 GUCY1A3	Homo sapiens (Human)	690
Q02153	reviewed	GCYB1_HUMAN	Guanylate cyclase soluble subunit beta-1 (GCS-beta-1) (EC 4.6.1.2) (Guanylate cyclase soluble subunit beta-3) (GCS-beta-3) (Soluble guanylate cyclase small subunit)	GUCY1B1 GUC1B3 GUCSB3 GUCY1B3	Homo sapiens (Human)	619
Q02156	reviewed	KPCE_HUMAN	Protein kinase C epsilon type (EC 2.7.11.13) (nPKC-epsilon)	PRKCE PKCE	Homo sapiens (Human)	737
Q02224	reviewed	CENPE_HUMAN	Centromere-associated protein E (Centromere protein E) (CENP-E) (Kinesin-7) (Kinesin-related protein CENPE)	CENPE	Homo sapiens (Human)	2701
Q02241	reviewed	KIF23_HUMAN	Kinesin-like protein KIF23 (Kinesin-like protein 5) (Mitotic kinesin-like protein 1)	KIF23 KNSL5 MKLP1	Homo sapiens (Human)	960
Q02363	reviewed	ID2_HUMAN	DNA-binding protein inhibitor ID-2 (Class B basic helix-loop-helix protein 26) (bHLHb26) (Inhibitor of DNA binding 2) (Inhibitor of differentiation 2)	ID2 BHLHB26	Homo sapiens (Human)	134
Q02410	reviewed	APBA1_HUMAN	Amyloid-beta A4 precursor protein-binding family A member 1 (Adapter protein X11alpha) (Neuron-specific X11 protein) (Neuronal Munc18-1-interacting protein 1) (Mint-1)	APBA1 MINT1 X11	Homo sapiens (Human)	837
Q02413	reviewed	DSG1_HUMAN	Desmoglein-1 (Cadherin family member 4) (Desmosomal glycoprotein 1) (DG1) (DGI) (Pemphigus foliaceus antigen)	DSG1 CDHF4	Homo sapiens (Human)	1049
Q02543	reviewed	RL18A_HUMAN	60S ribosomal protein L18a (Large ribosomal subunit protein eL20)	RPL18A	Homo sapiens (Human)	176
Q02556	reviewed	IRF8_HUMAN	Interferon regulatory factor 8 (IRF-8) (Interferon consensus sequence-binding protein) (H-ICSBP) (ICSBP)	IRF8 ICSBP1	Homo sapiens (Human)	426
Q02750	reviewed	MP2K1_HUMAN	Dual specificity mitogen-activated protein kinase kinase 1 (MAP kinase kinase 1) (MAPKK 1) (MKK1) (EC 2.7.12.2) (ERK activator kinase 1) (MAPK/ERK kinase 1) (MEK 1)	MAP2K1 MEK1 PRKMK1	Homo sapiens (Human)	393
Q02763	reviewed	TIE2_HUMAN	Angiopoietin-1 receptor (EC 2.7.10.1) (Endothelial tyrosine kinase) (Tunica interna endothelial cell kinase) (Tyrosine kinase with Ig and EGF homology domains-2) (Tyrosine-protein kinase receptor TEK) (Tyrosine-protein kinase receptor TIE-2) (hTIE2) (p140 TEK) (CD antigen CD202b)	TEK TIE2 VMCM VMCM1	Homo sapiens (Human)	1124
Q02790	reviewed	FKBP4_HUMAN	Peptidyl-prolyl cis-trans isomerase FKBP4 (PPIase FKBP4) (EC 5.2.1.8) (51 kDa FK506-binding protein) (FKBP51) (52 kDa FK506-binding protein) (52 kDa FKBP) (FKBP-52) (59 kDa immunophilin) (p59) (FK506-binding protein 4) (FKBP-4) (FKBP59) (HSP-binding immunophilin) (HBI) (Immunophilin FKBP52) (Rotamase) [Cleaved into: Peptidyl-prolyl cis-trans isomerase FKBP4, N-terminally processed]	FKBP4 FKBP52	Homo sapiens (Human)	459
Q02818	reviewed	NUCB1_HUMAN	Nucleobindin-1 (CALNUC)	NUCB1 NUC	Homo sapiens (Human)	461
Q02833	reviewed	RASF7_HUMAN	Ras association domain-containing protein 7 (HRAS1-related cluster protein 1)	RASSF7 C11orf13 HRC1	Homo sapiens (Human)	373
Q02878	reviewed	RL6_HUMAN	60S ribosomal protein L6 (Large ribosomal subunit protein eL6) (Neoplasm-related protein C140) (Tax-responsive enhancer element-binding protein 107) (TaxREB107)	RPL6 TXREB1	Homo sapiens (Human)	288
Q02952	reviewed	AKA12_HUMAN	A-kinase anchor protein 12 (AKAP-12) (A-kinase anchor protein 250 kDa) (AKAP 250) (Gravin) (Myasthenia gravis autoantigen)	AKAP12 AKAP250	Homo sapiens (Human)	1782
Q03001	reviewed	DYST_HUMAN	Dystonin (230 kDa bullous pemphigoid antigen) (230/240 kDa bullous pemphigoid antigen) (Bullous pemphigoid antigen 1) (BPA) (Bullous pemphigoid antigen) (Dystonia musculorum protein) (Hemidesmosomal plaque protein)	DST BP230 BP240 BPAG1 DMH DT KIAA0728	Homo sapiens (Human)	7570
Q03013	reviewed	GSTM4_HUMAN	Glutathione S-transferase Mu 4 (EC 2.5.1.18) (GST class-mu 4) (GST-Mu2) (GSTM4-4) (Leukotriene C4 synthase GSTM4) (EC 4.4.1.20)	GSTM4	Homo sapiens (Human)	218
Q03060	reviewed	CREM_HUMAN	cAMP-responsive element modulator (Inducible cAMP early repressor) (ICER)	CREM	Homo sapiens (Human)	345
Q03112	reviewed	MECOM_HUMAN	Histone-lysine N-methyltransferase MECOM (EC 2.1.1.367) (Ecotropic virus integration site 1 protein homolog) (EVI-1) (MDS1 and EVI1 complex locus protein) (Myelodysplasia syndrome 1 protein) (Myelodysplasia syndrome-associated protein 1)	MECOM EVI1 MDS1 PRDM3	Homo sapiens (Human)	1230
Q03113	reviewed	GNA12_HUMAN	Guanine nucleotide-binding protein subunit alpha-12 (G alpha-12) (G-protein subunit alpha-12)	GNA12	Homo sapiens (Human)	381
Q03154	reviewed	ACY1_HUMAN	Aminoacylase-1 (ACY-1) (EC 3.5.1.14) (N-acyl-L-amino-acid amidohydrolase)	ACY1	Homo sapiens (Human)	408
Q03426	reviewed	KIME_HUMAN	Mevalonate kinase (MK) (EC 2.7.1.36)	MVK	Homo sapiens (Human)	396
Q03933	reviewed	HSF2_HUMAN	Heat shock factor protein 2 (HSF 2) (Heat shock transcription factor 2) (HSTF 2)	HSF2 HSTF2	Homo sapiens (Human)	536
Q04206	reviewed	TF65_HUMAN	Transcription factor p65 (Nuclear factor NF-kappa-B p65 subunit) (Nuclear factor of kappa light polypeptide gene enhancer in B-cells 3)	RELA NFKB3	Homo sapiens (Human)	551
Q04323	reviewed	UBXN1_HUMAN	UBX domain-containing protein 1 (SAPK substrate protein 1) (UBA/UBX 33.3 kDa protein)	UBXN1 SAKS1	Homo sapiens (Human)	297
Q04609	reviewed	FOLH1_HUMAN	Glutamate carboxypeptidase 2 (EC 3.4.17.21) (Cell growth-inhibiting gene 27 protein) (Folate hydrolase 1) (Folylpoly-gamma-glutamate carboxypeptidase) (FGCP) (Glutamate carboxypeptidase II) (GCPII) (Membrane glutamate carboxypeptidase) (mGCP) (N-acetylated-alpha-linked acidic dipeptidase I) (NAALADase I) (Prostate-specific membrane antigen) (PSM) (PSMA) (Pteroylpoly-gamma-glutamate carboxypeptida…	FOLH1 FOLH NAALAD1 PSM PSMA GIG27	Homo sapiens (Human)	750
Q04637	reviewed	IF4G1_HUMAN	Eukaryotic translation initiation factor 4 gamma 1 (eIF-4-gamma 1) (eIF-4G 1) (eIF-4G1) (p220)	EIF4G1 EIF4F EIF4G EIF4GI	Homo sapiens (Human)	1599
Q04656	reviewed	ATP7A_HUMAN	Copper-transporting ATPase 1 (EC 7.2.2.8) (Copper pump 1) (Menkes disease-associated protein)	ATP7A MC1 MNK	Homo sapiens (Human)	1500
Q04695	reviewed	K1C17_HUMAN	Keratin, type I cytoskeletal 17 (39.1) (Cytokeratin-17) (CK-17) (Keratin-17) (K17)	KRT17	Homo sapiens (Human)	432
Q04721	reviewed	NOTC2_HUMAN	Neurogenic locus notch homolog protein 2 (Notch 2) (hN2) [Cleaved into: Notch 2 extracellular truncation (N2ECD); Notch 2 intracellular domain (N2ICD)]	NOTCH2	Homo sapiens (Human)	2471
Q04741	reviewed	EMX1_HUMAN	Homeobox protein EMX1 (Empty spiracles homolog 1) (Empty spiracles-like protein 1)	EMX1	Homo sapiens (Human)	290
Q04759	reviewed	KPCT_HUMAN	Protein kinase C theta type (EC 2.7.11.13) (nPKC-theta)	PRKCQ PRKCT	Homo sapiens (Human)	706
Q04828	reviewed	AK1C1_HUMAN	Aldo-keto reductase family 1 member C1 (EC 1.1.1.-) (EC 1.1.1.112) (EC 1.1.1.209) (EC 1.1.1.210) (EC 1.1.1.357) (EC 1.1.1.51) (EC 1.1.1.53) (EC 1.1.1.62) (EC 1.3.1.20) (20-alpha-hydroxysteroid dehydrogenase) (20-alpha-HSD) (EC 1.1.1.149) (Chlordecone reductase homolog HAKRC) (Dihydrodiol dehydrogenase 1) (DD1) (High-affinity hepatic bile acid-binding protein) (HBAB)	AKR1C1 DDH DDH1	Homo sapiens (Human)	323
Q05066	reviewed	SRY_HUMAN	Sex-determining region Y protein (Testis-determining factor)	SRY TDF	Homo sapiens (Human)	204
Q05084	reviewed	ICA69_HUMAN	Islet cell autoantigen 1 (69 kDa islet cell autoantigen) (ICA69) (Islet cell autoantigen p69) (ICAp69) (p69)	ICA1	Homo sapiens (Human)	483
Q05086	reviewed	UBE3A_HUMAN	Ubiquitin-protein ligase E3A (EC 2.3.2.26) (E6AP ubiquitin-protein ligase) (HECT-type ubiquitin transferase E3A) (Human papillomavirus E6-associated protein) (Oncogenic protein-associated protein E6-AP) (Renal carcinoma antigen NY-REN-54)	UBE3A E6AP EPVE6AP HPVE6A	Homo sapiens (Human)	875
Q05193	reviewed	DYN1_HUMAN	Dynamin-1 (EC 3.6.5.5)	DNM1 DNM	Homo sapiens (Human)	864
Q05209	reviewed	PTN12_HUMAN	Tyrosine-protein phosphatase non-receptor type 12 (EC 3.1.3.48) (PTP-PEST) (Protein-tyrosine phosphatase G1) (PTPG1)	PTPN12	Homo sapiens (Human)	780
Q05315	reviewed	LEG10_HUMAN	Galectin-10 (Gal-10) (Charcot-Leyden crystal protein) (CLC) (Eosinophil lysophospholipase) (Lysolecithin acylhydrolase)	CLC LGALS10 LGALS10A	Homo sapiens (Human)	142
Q05329	reviewed	DCE2_HUMAN	Glutamate decarboxylase 2 (EC 4.1.1.15) (65 kDa glutamic acid decarboxylase) (GAD-65) (Glutamate decarboxylase 65 kDa isoform)	GAD2 GAD65	Homo sapiens (Human)	585
Q05397	reviewed	FAK1_HUMAN	Focal adhesion kinase 1 (FADK 1) (EC 2.7.10.2) (Focal adhesion kinase-related nonkinase) (FRNK) (Protein phosphatase 1 regulatory subunit 71) (PPP1R71) (Protein-tyrosine kinase 2) (p125FAK) (pp125FAK)	PTK2 FAK FAK1	Homo sapiens (Human)	1052
Q05469	reviewed	LIPS_HUMAN	Hormone-sensitive lipase (HSL) (EC 3.1.1.79) (Monoacylglycerol lipase LIPE) (EC 3.1.1.23) (Retinyl ester hydrolase) (REH)	LIPE	Homo sapiens (Human)	1076
Q05513	reviewed	KPCZ_HUMAN	Protein kinase C zeta type (EC 2.7.11.13) (nPKC-zeta)	PRKCZ PKC2	Homo sapiens (Human)	592
Q05655	reviewed	KPCD_HUMAN	Protein kinase C delta type (EC 2.7.11.13) (Tyrosine-protein kinase PRKCD) (EC 2.7.10.2) (nPKC-delta) [Cleaved into: Protein kinase C delta type regulatory subunit; Protein kinase C delta type catalytic subunit (Sphingosine-dependent protein kinase-1) (SDK1)]	PRKCD PKCD	Homo sapiens (Human)	676
Q05682	reviewed	CALD1_HUMAN	Caldesmon (CDM)	CALD1 CAD CDM	Homo sapiens (Human)	793
Q05823	reviewed	RN5A_HUMAN	2-5A-dependent ribonuclease (2-5A-dependent RNase) (EC 3.1.26.-) (Ribonuclease 4) (Ribonuclease L) (RNase L)	RNASEL RNS4	Homo sapiens (Human)	741
Q05932	reviewed	FOLC_HUMAN	Folylpolyglutamate synthase, mitochondrial (EC 6.3.2.17) (Folylpoly-gamma-glutamate synthetase) (FPGS) (Tetrahydrofolylpolyglutamate synthase) (Tetrahydrofolate synthase)	FPGS	Homo sapiens (Human)	587
Q05D60	reviewed	DEUP1_HUMAN	Deuterosome assembly protein 1 (Coiled-coil domain-containing protein 67)	DEUP1 CCDC67	Homo sapiens (Human)	604
Q06124	reviewed	PTN11_HUMAN	Tyrosine-protein phosphatase non-receptor type 11 (EC 3.1.3.48) (Protein-tyrosine phosphatase 1D) (PTP-1D) (Protein-tyrosine phosphatase 2C) (PTP-2C) (SH-PTP2) (SHP-2) (Shp2) (SH-PTP3)	PTPN11 PTP2C SHPTP2	Homo sapiens (Human)	593
Q06187	reviewed	BTK_HUMAN	Tyrosine-protein kinase BTK (EC 2.7.10.2) (Agammaglobulinemia tyrosine kinase) (ATK) (B-cell progenitor kinase) (BPK) (Bruton tyrosine kinase)	BTK AGMX1 ATK BPK	Homo sapiens (Human)	659
Q06265	reviewed	EXOS9_HUMAN	Exosome complex component RRP45 (Autoantigen PM/Scl 1) (Exosome component 9) (P75 polymyositis-scleroderma overlap syndrome-associated autoantigen) (Polymyositis/scleroderma autoantigen 1) (Polymyositis/scleroderma autoantigen 75 kDa) (PM/Scl-75)	EXOSC9 PMSCL1	Homo sapiens (Human)	439
Q06278	reviewed	AOXA_HUMAN	Aldehyde oxidase (EC 1.2.3.1) (Aldehyde oxidase 1) (Azaheterocycle hydroxylase) (EC 1.17.3.-)	AOX1 AO	Homo sapiens (Human)	1338
Q06330	reviewed	SUH_HUMAN	Recombining binding protein suppressor of hairless (CBF-1) (J kappa-recombination signal-binding protein) (RBP-J kappa) (RBP-J) (RBP-JK) (Renal carcinoma antigen NY-REN-30)	RBPJ IGKJRB IGKJRB1 RBPJK RBPSUH	Homo sapiens (Human)	500
Q06413	reviewed	MEF2C_HUMAN	Myocyte-specific enhancer factor 2C (Myocyte enhancer factor 2C)	MEF2C	Homo sapiens (Human)	473
Q06520	reviewed	ST2A1_HUMAN	Sulfotransferase 2A1 (ST2A1) (EC 2.8.2.2) (Bile salt sulfotransferase) (EC 2.8.2.14) (Dehydroepiandrosterone sulfotransferase) (DHEA-ST) (DHEA-ST8) (Hydroxysteroid Sulfotransferase) (HST) (ST2) (SULT2A3)	SULT2A1 HST STD	Homo sapiens (Human)	285
Q06609	reviewed	RAD51_HUMAN	DNA repair protein RAD51 homolog 1 (HsRAD51) (hRAD51) (RAD51 homolog A)	RAD51 RAD51A RECA	Homo sapiens (Human)	339
Q06787	reviewed	FMR1_HUMAN	Fragile X messenger ribonucleoprotein 1 (Fragile X messenger ribonucleoprotein) (FMRP) (Protein FMR-1)	FMR1	Homo sapiens (Human)	632
Q06830	reviewed	PRDX1_HUMAN	Peroxiredoxin-1 (EC 1.11.1.24) (Natural killer cell-enhancing factor A) (NKEF-A) (Proliferation-associated gene protein) (PAG) (Thioredoxin peroxidase 2) (Thioredoxin-dependent peroxide reductase 2) (Thioredoxin-dependent peroxiredoxin 1)	PRDX1 PAGA PAGB TDPX2	Homo sapiens (Human)	199
Q07020	reviewed	RL18_HUMAN	60S ribosomal protein L18 (Large ribosomal subunit protein eL18)	RPL18	Homo sapiens (Human)	188
Q07021	reviewed	C1QBP_HUMAN	Complement component 1 Q subcomponent-binding protein, mitochondrial (ASF/SF2-associated protein p32) (Glycoprotein gC1qBP) (C1qBP) (Hyaluronan-binding protein 1) (Mitochondrial matrix protein p32) (gC1q-R protein) (p33) (SF2AP32)	C1QBP GC1QBP HABP1 SF2P32	Homo sapiens (Human)	282
Q07065	reviewed	CKAP4_HUMAN	Cytoskeleton-associated protein 4 (63-kDa cytoskeleton-linking membrane protein) (Climp-63) (p63)	CKAP4	Homo sapiens (Human)	602
Q07343	reviewed	PDE4B_HUMAN	cAMP-specific 3',5'-cyclic phosphodiesterase 4B (EC 3.1.4.53) (DPDE4) (PDE32)	PDE4B DPDE4	Homo sapiens (Human)	736
Q07352	reviewed	TISB_HUMAN	mRNA decay activator protein ZFP36L1 (Butyrate response factor 1) (EGF-response factor 1) (ERF-1) (TPA-induced sequence 11b) (Zinc finger protein 36, C3H1 type-like 1) (ZFP36-like 1)	ZFP36L1 BERG36 BRF1 ERF1 RNF162B TIS11B	Homo sapiens (Human)	338
Q07617	reviewed	SPAG1_HUMAN	Sperm-associated antigen 1 (HSD-3.8) (Infertility-related sperm protein Spag-1)	SPAG1	Homo sapiens (Human)	926
Q07654	reviewed	TFF3_HUMAN	Trefoil factor 3 (Intestinal trefoil factor) (hITF) (Polypeptide P1.B) (hP1.B)	TFF3 ITF TFI	Homo sapiens (Human)	80
Q07666	reviewed	KHDR1_HUMAN	KH domain-containing, RNA-binding, signal transduction-associated protein 1 (GAP-associated tyrosine phosphoprotein p62) (Src-associated in mitosis 68 kDa protein) (Sam68) (p21 Ras GTPase-activating protein-associated p62) (p68)	KHDRBS1 SAM68	Homo sapiens (Human)	443
Q07812	reviewed	BAX_HUMAN	Apoptosis regulator BAX (Bcl-2-like protein 4) (Bcl2-L-4)	BAX BCL2L4	Homo sapiens (Human)	192
Q07817	reviewed	B2CL1_HUMAN	Bcl-2-like protein 1 (Bcl2-L-1) (Apoptosis regulator Bcl-X)	BCL2L1 BCL2L BCLX	Homo sapiens (Human)	233
Q07820	reviewed	MCL1_HUMAN	Induced myeloid leukemia cell differentiation protein Mcl-1 (Bcl-2-like protein 3) (Bcl2-L-3) (Bcl-2-related protein EAT/mcl1) (mcl1/EAT)	MCL1 BCL2L3	Homo sapiens (Human)	350
Q07866	reviewed	KLC1_HUMAN	Kinesin light chain 1 (KLC 1)	KLC1 KLC KNS2	Homo sapiens (Human)	573
Q07912	reviewed	ACK1_HUMAN	Activated CDC42 kinase 1 (ACK-1) (EC 2.7.10.2) (EC 2.7.11.1) (Tyrosine kinase non-receptor protein 2)	TNK2 ACK1	Homo sapiens (Human)	1038
Q07954	reviewed	LRP1_HUMAN	Prolow-density lipoprotein receptor-related protein 1 (LRP-1) (Alpha-2-macroglobulin receptor) (A2MR) (Apolipoprotein E receptor) (APOER) (CD antigen CD91) [Cleaved into: Low-density lipoprotein receptor-related protein 1 85 kDa subunit (LRP-85); Low-density lipoprotein receptor-related protein 1 515 kDa subunit (LRP-515); Low-density lipoprotein receptor-related protein 1 intracellular domain (L…	LRP1 A2MR APR	Homo sapiens (Human)	4544
Q07955	reviewed	SRSF1_HUMAN	Serine/arginine-rich splicing factor 1 (Alternative-splicing factor 1) (ASF-1) (Splicing factor, arginine/serine-rich 1) (pre-mRNA-splicing factor SF2, P33 subunit)	SRSF1 ASF SF2 SF2P33 SFRS1 OK/SW-cl.3	Homo sapiens (Human)	248
Q07960	reviewed	RHG01_HUMAN	Rho GTPase-activating protein 1 (CDC42 GTPase-activating protein) (GTPase-activating protein rhoGAP) (Rho-related small GTPase protein activator) (Rho-type GTPase-activating protein 1) (p50-RhoGAP)	ARHGAP1 CDC42GAP RHOGAP1	Homo sapiens (Human)	439
Q08116	reviewed	RGS1_HUMAN	Regulator of G-protein signaling 1 (RGS1) (B-cell activation protein BL34) (Early response protein 1R20)	RGS1 1R20 BL34 IER1	Homo sapiens (Human)	209
Q08188	reviewed	TGM3_HUMAN	Protein-glutamine gamma-glutamyltransferase E (EC 2.3.2.13) (Transglutaminase E) (TG(E)) (TGE) (TGase E) (Transglutaminase-3) (TGase-3) [Cleaved into: Protein-glutamine gamma-glutamyltransferase E 50 kDa catalytic chain; Protein-glutamine gamma-glutamyltransferase E 27 kDa non-catalytic chain]	TGM3	Homo sapiens (Human)	693
Q08209	reviewed	PP2BA_HUMAN	Protein phosphatase 3 catalytic subunit alpha (EC 3.1.3.16) (CAM-PRP catalytic subunit) (Calcineurin A alpha) (Calmodulin-dependent calcineurin A subunit alpha isoform) (CNA alpha) (Serine/threonine-protein phosphatase 2B catalytic subunit alpha isoform)	PPP3CA CALNA CNA	Homo sapiens (Human)	521
Q08211	reviewed	DHX9_HUMAN	ATP-dependent RNA helicase A (EC 3.6.4.13) (DEAH box protein 9) (DExH-box helicase 9) (Leukophysin) (LKP) (Nuclear DNA helicase II) (NDH II) (RNA helicase A)	DHX9 DDX9 LKP NDH2	Homo sapiens (Human)	1270
Q08257	reviewed	QOR_HUMAN	Quinone oxidoreductase (EC 1.6.5.5) (NADPH:quinone reductase) (Zeta-crystallin)	CRYZ	Homo sapiens (Human)	329
Q08378	reviewed	GOGA3_HUMAN	Golgin subfamily A member 3 (Golgi complex-associated protein of 170 kDa) (GCP170) (Golgin-160)	GOLGA3	Homo sapiens (Human)	1498
Q08379	reviewed	GOGA2_HUMAN	Golgin subfamily A member 2 (130 kDa cis-Golgi matrix protein) (GM130) (GM130 autoantigen) (Golgin-95)	GOLGA2	Homo sapiens (Human)	1002
Q08462	reviewed	ADCY2_HUMAN	Adenylate cyclase type 2 (EC 4.6.1.1) (ATP pyrophosphate-lyase 2) (Adenylate cyclase type II) (Adenylyl cyclase 2)	ADCY2 KIAA1060	Homo sapiens (Human)	1091
Q08495	reviewed	DEMA_HUMAN	Dematin (Dematin actin-binding protein) (Erythrocyte membrane protein band 4.9)	DMTN DMT EPB49	Homo sapiens (Human)	405
Q08499	reviewed	PDE4D_HUMAN	cAMP-specific 3',5'-cyclic phosphodiesterase 4D (EC 3.1.4.53) (DPDE3) (PDE43)	PDE4D DPDE3	Homo sapiens (Human)	809
Q08752	reviewed	PPID_HUMAN	Peptidyl-prolyl cis-trans isomerase D (PPIase D) (EC 5.2.1.8) (40 kDa peptidyl-prolyl cis-trans isomerase) (Cyclophilin-40) (CYP-40) (Cyclophilin-related protein) (Rotamase D)	PPID CYP40 CYPD	Homo sapiens (Human)	370
Q08828	reviewed	ADCY1_HUMAN	Adenylate cyclase type 1 (EC 4.6.1.1) (ATP pyrophosphate-lyase 1) (Adenylate cyclase type I) (Adenylyl cyclase 1) (Ca(2+)/calmodulin-activated adenylyl cyclase)	ADCY1	Homo sapiens (Human)	1119
Q08881	reviewed	ITK_HUMAN	Tyrosine-protein kinase ITK/TSK (EC 2.7.10.2) (Interleukin-2-inducible T-cell kinase) (IL-2-inducible T-cell kinase) (Kinase EMT) (T-cell-specific kinase) (Tyrosine-protein kinase Lyk)	ITK EMT LYK	Homo sapiens (Human)	620
Q08AD1	reviewed	CAMP2_HUMAN	Calmodulin-regulated spectrin-associated protein 2 (Calmodulin-regulated spectrin-associated protein 1-like protein 1)	CAMSAP2 CAMSAP1L1 KIAA1078	Homo sapiens (Human)	1489
Q08AE8	reviewed	SPIR1_HUMAN	Protein spire homolog 1 (Spir-1)	SPIRE1 KIAA1135 SPIR1	Homo sapiens (Human)	756
Q08AG7	reviewed	MZT1_HUMAN	Mitotic-spindle organizing protein 1 (Mitotic-spindle organizing protein associated with a ring of gamma-tubulin 1)	MZT1 C13orf37 MOZART1	Homo sapiens (Human)	82
Q08J23	reviewed	NSUN2_HUMAN	RNA cytosine C(5)-methyltransferase NSUN2 (EC 2.1.1.-) (Myc-induced SUN domain-containing protein) (Misu) (NOL1/NOP2/Sun domain family member 2) (Substrate of AIM1/Aurora kinase B) (mRNA cytosine C(5)-methyltransferase) (EC 2.1.1.-) (tRNA cytosine C(5)-methyltransferase) (EC 2.1.1.-, EC 2.1.1.203) (tRNA methyltransferase 4 homolog) (hTrm4)	NSUN2 SAKI TRM4	Homo sapiens (Human)	767
Q09013	reviewed	DMPK_HUMAN	Myotonin-protein kinase (MT-PK) (EC 2.7.11.1) (DM-kinase) (DMK) (DM1 protein kinase) (DMPK) (Myotonic dystrophy protein kinase)	DMPK DM1PK MDPK	Homo sapiens (Human)	629
Q09161	reviewed	NCBP1_HUMAN	Nuclear cap-binding protein subunit 1 (80 kDa nuclear cap-binding protein) (CBP80) (NCBP 80 kDa subunit)	NCBP1 CBP80 NCBP	Homo sapiens (Human)	790
Q09472	reviewed	EP300_HUMAN	Histone acetyltransferase p300 (p300 HAT) (EC 2.3.1.48) (E1A-associated protein p300) (Histone butyryltransferase p300) (EC 2.3.1.-) (Histone crotonyltransferase p300) (EC 2.3.1.-) (Protein 2-hydroxyisobutyryltransferase p300) (EC 2.3.1.-) (Protein lactyltransferas p300) (EC 2.3.1.-) (Protein propionyltransferase p300) (EC 2.3.1.-)	EP300 P300	Homo sapiens (Human)	2414
Q09FC8	reviewed	ZN415_HUMAN	Zinc finger protein 415	ZNF415	Homo sapiens (Human)	603
Q0IIM8	reviewed	TBC8B_HUMAN	TBC1 domain family member 8B	TBC1D8B	Homo sapiens (Human)	1120
Q0P5N6	reviewed	ARL16_HUMAN	ADP-ribosylation factor-like protein 16	ARL16	Homo sapiens (Human)	197
Q0VAK6	reviewed	LMOD3_HUMAN	Leiomodin-3 (Leiomodin, fetal form)	LMOD3	Homo sapiens (Human)	560
Q0VD86	reviewed	INCA1_HUMAN	Protein INCA1 (Inhibitor of CDK interacting with cyclin A1)	INCA1 HSD45	Homo sapiens (Human)	236
Q0VDD8	reviewed	DYH14_HUMAN	Dynein axonemal heavy chain 14 (Axonemal beta dynein heavy chain 14) (Ciliary dynein heavy chain 14)	DNAH14 C1orf67	Homo sapiens (Human)	3507
Q0VDF9	reviewed	HSP7E_HUMAN	Heat shock 70 kDa protein 14 (HSP70-like protein 1) (Heat shock protein HSP60)	HSPA14 HSP60 HSP70L1	Homo sapiens (Human)	509
Q0ZGT2	reviewed	NEXN_HUMAN	Nexilin (F-actin-binding protein) (Nelin)	NEXN	Homo sapiens (Human)	675
Q10589	reviewed	BST2_HUMAN	Bone marrow stromal antigen 2 (BST-2) (HM1.24 antigen) (Tetherin) (CD antigen CD317)	BST2	Homo sapiens (Human)	180
Q12756	reviewed	KIF1A_HUMAN	Kinesin-like protein KIF1A (Axonal transporter of synaptic vesicles) (Microtubule-based motor KIF1A) (Unc-104- and KIF1A-related protein) (hUnc-104)	KIF1A ATSV C2orf20	Homo sapiens (Human)	1690
Q12765	reviewed	SCRN1_HUMAN	Secernin-1	SCRN1 KIAA0193	Homo sapiens (Human)	414
Q12768	reviewed	WASC5_HUMAN	WASH complex subunit 5 (Strumpellin) (WASH complex subunit strumpellin)	WASHC5 KIAA0196	Homo sapiens (Human)	1159
Q12774	reviewed	ARHG5_HUMAN	Rho guanine nucleotide exchange factor 5 (Ephexin-3) (Guanine nucleotide regulatory protein TIM) (Oncogene TIM) (Transforming immortalized mammary oncogene) (p60 TIM)	ARHGEF5 TIM	Homo sapiens (Human)	1597
Q12778	reviewed	FOXO1_HUMAN	Forkhead box protein O1 (Forkhead box protein O1A) (Forkhead in rhabdomyosarcoma)	FOXO1 FKHR FOXO1A	Homo sapiens (Human)	655
Q12792	reviewed	TWF1_HUMAN	Twinfilin-1 (Protein A6) (Protein tyrosine kinase 9)	TWF1 PTK9	Homo sapiens (Human)	350
Q12798	reviewed	CETN1_HUMAN	Centrin-1 (Caltractin isoform 2)	CETN1 CEN1 CETN	Homo sapiens (Human)	172
Q12802	reviewed	AKP13_HUMAN	A-kinase anchor protein 13 (AKAP-13) (AKAP-Lbc) (Breast cancer nuclear receptor-binding auxiliary protein) (Guanine nucleotide exchange factor Lbc) (Human thyroid-anchoring protein 31) (Lymphoid blast crisis oncogene) (LBC oncogene) (Non-oncogenic Rho GTPase-specific GTP exchange factor) (Protein kinase A-anchoring protein 13) (PRKA13) (p47)	AKAP13 BRX HT31 LBC	Homo sapiens (Human)	2813
Q12815	reviewed	TROAP_HUMAN	Tastin (Trophinin-assisting protein) (Trophinin-associated protein)	TROAP	Homo sapiens (Human)	778
Q12830	reviewed	BPTF_HUMAN	Nucleosome-remodeling factor subunit BPTF (Bromodomain and PHD finger-containing transcription factor) (Fetal Alz-50 clone 1 protein) (Fetal Alzheimer antigen)	BPTF FAC1 FALZ	Homo sapiens (Human)	3046
Q12834	reviewed	CDC20_HUMAN	Cell division cycle protein 20 homolog (p55CDC)	CDC20	Homo sapiens (Human)	499
Q12837	reviewed	PO4F2_HUMAN	POU domain, class 4, transcription factor 2 (Brain-specific homeobox/POU domain protein 3B) (Brain-3B) (Brn-3B)	POU4F2 BRN3B	Homo sapiens (Human)	409
Q12840	reviewed	KIF5A_HUMAN	Kinesin heavy chain isoform 5A (Kinesin heavy chain neuron-specific 1) (Neuronal kinesin heavy chain) (NKHC)	KIF5A NKHC1	Homo sapiens (Human)	1032
Q12849	reviewed	GRSF1_HUMAN	G-rich sequence factor 1 (GRSF-1)	GRSF1	Homo sapiens (Human)	480
Q12851	reviewed	M4K2_HUMAN	Mitogen-activated protein kinase kinase kinase kinase 2 (EC 2.7.11.1) (B lymphocyte serine/threonine-protein kinase) (Germinal center kinase) (GC kinase) (MAPK/ERK kinase kinase kinase 2) (MEK kinase kinase 2) (MEKKK 2) (Rab8-interacting protein)	MAP4K2 GCK RAB8IP	Homo sapiens (Human)	820
Q12852	reviewed	M3K12_HUMAN	Mitogen-activated protein kinase kinase kinase 12 (EC 2.7.11.25) (Dual leucine zipper bearing kinase) (DLK) (Leucine-zipper protein kinase) (ZPK) (MAPK-upstream kinase) (MUK) (Mixed lineage kinase)	MAP3K12 ZPK	Homo sapiens (Human)	859
Q12873	reviewed	CHD3_HUMAN	Chromodomain-helicase-DNA-binding protein 3 (CHD-3) (EC 3.6.4.12) (ATP-dependent helicase CHD3) (Mi-2 autoantigen 240 kDa protein) (Mi2-alpha) (Zinc finger helicase) (hZFH)	CHD3	Homo sapiens (Human)	2000
Q12882	reviewed	DPYD_HUMAN	Dihydropyrimidine dehydrogenase [NADP(+)] (DHPDHase) (DPD) (EC 1.3.1.2) (Dihydrothymine dehydrogenase) (Dihydrouracil dehydrogenase)	DPYD	Homo sapiens (Human)	1025
Q12884	reviewed	SEPR_HUMAN	Prolyl endopeptidase FAP (EC 3.4.21.26) (170 kDa melanoma membrane-bound gelatinase) (Dipeptidyl peptidase FAP) (EC 3.4.14.5) (Fibroblast activation protein alpha) (FAPalpha) (Gelatine degradation protease FAP) (EC 3.4.21.-) (Integral membrane serine protease) (Post-proline cleaving enzyme) (Serine integral membrane protease) (SIMP) (Surface-expressed protease) (Seprase) [Cleaved into: Antiplasmi…	FAP	Homo sapiens (Human)	760
Q12899	reviewed	TRI26_HUMAN	Tripartite motif-containing protein 26 (EC 2.3.2.27) (Acid finger protein) (AFP) (RING finger protein 95) (Zinc finger protein 173)	TRIM26 RNF95 ZNF173	Homo sapiens (Human)	539
Q12904	reviewed	AIMP1_HUMAN	Aminoacyl tRNA synthase complex-interacting multifunctional protein 1 (Multisynthase complex auxiliary component p43) [Cleaved into: Endothelial monocyte-activating polypeptide 2 (EMAP-2) (Endothelial monocyte-activating polypeptide II) (EMAP-II) (Small inducible cytokine subfamily E member 1)]	AIMP1 EMAP2 SCYE1	Homo sapiens (Human)	312
Q12905	reviewed	ILF2_HUMAN	Interleukin enhancer-binding factor 2 (Nuclear factor of activated T-cells 45 kDa)	ILF2 NF45 PRO3063	Homo sapiens (Human)	390
Q12906	reviewed	ILF3_HUMAN	Interleukin enhancer-binding factor 3 (Double-stranded RNA-binding protein 76) (DRBP76) (M-phase phosphoprotein 4) (MPP4) (Nuclear factor associated with dsRNA) (NFAR) (Nuclear factor of activated T-cells 90 kDa) (NF-AT-90) (Translational control protein 80) (TCP80)	ILF3 DRBF MPHOSPH4 NF90	Homo sapiens (Human)	894
Q12912	reviewed	IRAG2_HUMAN	Inositol 1,4,5-triphosphate receptor associated 2 (Lymphoid-restricted membrane protein) (Protein Jaw1) [Cleaved into: Processed inositol 1,4,5-triphosphate receptor associated 2]	IRAG2 JAW1 LRMP	Homo sapiens (Human)	555
Q12923	reviewed	PTN13_HUMAN	Tyrosine-protein phosphatase non-receptor type 13 (EC 3.1.3.48) (Fas-associated protein-tyrosine phosphatase 1) (FAP-1) (PTP-BAS) (Protein-tyrosine phosphatase 1E) (PTP-E1) (hPTPE1) (Protein-tyrosine phosphatase PTPL1)	PTPN13 PNP1 PTP1E PTPL1	Homo sapiens (Human)	2485
Q12929	reviewed	EPS8_HUMAN	Epidermal growth factor receptor kinase substrate 8	EPS8	Homo sapiens (Human)	822
Q12933	reviewed	TRAF2_HUMAN	TNF receptor-associated factor 2 (EC 2.3.2.27) (E3 ubiquitin-protein ligase TRAF2) (RING-type E3 ubiquitin transferase TRAF2) (Tumor necrosis factor type 2 receptor-associated protein 3)	TRAF2 TRAP3	Homo sapiens (Human)	501
Q12934	reviewed	BFSP1_HUMAN	Filensin (Beaded filament structural protein 1) (Lens fiber cell beaded-filament structural protein CP 115) (CP115) (Lens intermediate filament-like heavy) (LIFL-H) [Cleaved into: Filensin C-terminal fragment; Filensin N-terminal fragment]	BFSP1	Homo sapiens (Human)	665
Q12955	reviewed	ANK3_HUMAN	Ankyrin-3 (ANK-3) (Ankyrin-G)	ANK3	Homo sapiens (Human)	4377
Q12959	reviewed	DLG1_HUMAN	Disks large homolog 1 (Synapse-associated protein 97) (SAP-97) (SAP97) (hDlg)	DLG1	Homo sapiens (Human)	904
Q12965	reviewed	MYO1E_HUMAN	Unconventional myosin-Ie (Myosin-Ic) (Unconventional myosin 1E)	MYO1E MYO1C	Homo sapiens (Human)	1108
Q12967	reviewed	GNDS_HUMAN	Ral guanine nucleotide dissociation stimulator (RalGDS) (Ral guanine nucleotide exchange factor) (RalGEF)	RALGDS KIAA1308 RGF	Homo sapiens (Human)	914
Q12968	reviewed	NFAC3_HUMAN	Nuclear factor of activated T-cells, cytoplasmic 3 (NF-ATc3) (NFATc3) (NFATx) (T-cell transcription factor NFAT4) (NF-AT4) (NF-AT4c)	NFATC3 NFAT4	Homo sapiens (Human)	1075
Q12972	reviewed	PP1R8_HUMAN	Nuclear inhibitor of protein phosphatase 1 (NIPP-1) (Protein phosphatase 1 regulatory inhibitor subunit 8) [Includes: Activator of RNA decay (EC 3.1.4.-) (ARD-1)]	PPP1R8 ARD1 NIPP1	Homo sapiens (Human)	351
Q12974	reviewed	TP4A2_HUMAN	Protein tyrosine phosphatase type IVA 2 (EC 3.1.3.48) (HU-PP-1) (OV-1) (PTP(CAAXII)) (Protein-tyrosine phosphatase 4a2) (Protein-tyrosine phosphatase of regenerating liver 2) (PRL-2)	PTP4A2 PRL2 PTPCAAX2 BM-008	Homo sapiens (Human)	167
Q12982	reviewed	BNIP2_HUMAN	BCL2/adenovirus E1B 19 kDa protein-interacting protein 2	BNIP2 NIP2	Homo sapiens (Human)	314
Q13015	reviewed	AF1Q_HUMAN	Protein AF1q	MLLT11 AF1Q	Homo sapiens (Human)	90
Q13017	reviewed	RHG05_HUMAN	Rho GTPase-activating protein 5 (Rho-type GTPase-activating protein 5) (p190-B)	ARHGAP5 RHOGAP5	Homo sapiens (Human)	1502
Q13033	reviewed	STRN3_HUMAN	Striatin-3 (Cell cycle autoantigen SG2NA) (S/G2 antigen)	STRN3 GS2NA SG2NA	Homo sapiens (Human)	797
Q13042	reviewed	CDC16_HUMAN	Cell division cycle protein 16 homolog (Anaphase-promoting complex subunit 6) (APC6) (CDC16 homolog) (CDC16Hs) (Cyclosome subunit 6)	CDC16 ANAPC6	Homo sapiens (Human)	620
Q13043	reviewed	STK4_HUMAN	Serine/threonine-protein kinase 4 (EC 2.7.11.1) (Mammalian STE20-like protein kinase 1) (MST-1) (STE20-like kinase MST1) (Serine/threonine-protein kinase Krs-2) [Cleaved into: Serine/threonine-protein kinase 4 37kDa subunit (MST1/N); Serine/threonine-protein kinase 4 18kDa subunit (MST1/C)]	STK4 KRS2 MST1	Homo sapiens (Human)	487
Q13045	reviewed	FLII_HUMAN	Protein flightless-1 homolog	FLII FLIL	Homo sapiens (Human)	1269
Q13049	reviewed	TRI32_HUMAN	E3 ubiquitin-protein ligase TRIM32 (EC 2.3.2.27) (72 kDa Tat-interacting protein) (RING-type E3 ubiquitin transferase TRIM32) (Tripartite motif-containing protein 32) (Zinc finger protein HT2A)	TRIM32 HT2A	Homo sapiens (Human)	653
Q13057	reviewed	COASY_HUMAN	Bifunctional coenzyme A synthase (CoA synthase) (NBP) (POV-2) [Includes: Phosphopantetheine adenylyltransferase (EC 2.7.7.3) (Dephospho-CoA pyrophosphorylase) (Pantetheine-phosphate adenylyltransferase) (PPAT); Dephospho-CoA kinase (DPCK) (EC 2.7.1.24) (Dephosphocoenzyme A kinase) (DPCOAK)]	COASY PSEC0106	Homo sapiens (Human)	564
Q13085	reviewed	ACACA_HUMAN	Acetyl-CoA carboxylase 1 (ACC1) (EC 6.4.1.2) (Acetyl-Coenzyme A carboxylase alpha) (ACC-alpha)	ACACA ACAC ACC1 ACCA	Homo sapiens (Human)	2346
Q13094	reviewed	LCP2_HUMAN	Lymphocyte cytosolic protein 2 (SH2 domain-containing leukocyte protein of 76 kDa) (SLP-76 tyrosine phosphoprotein) (SLP76)	LCP2	Homo sapiens (Human)	533
Q13098	reviewed	CSN1_HUMAN	COP9 signalosome complex subunit 1 (SGN1) (Signalosome subunit 1) (G protein pathway suppressor 1) (GPS-1) (JAB1-containing signalosome subunit 1) (Protein MFH)	GPS1 COPS1 CSN1	Homo sapiens (Human)	491
Q13099	reviewed	IFT88_HUMAN	Intraflagellar transport protein 88 homolog (Recessive polycystic kidney disease protein Tg737 homolog) (Tetratricopeptide repeat protein 10) (TPR repeat protein 10)	IFT88 TG737 TTC10	Homo sapiens (Human)	824
Q13107	reviewed	UBP4_HUMAN	Ubiquitin carboxyl-terminal hydrolase 4 (EC 3.4.19.12) (Deubiquitinating enzyme 4) (Ubiquitin thioesterase 4) (Ubiquitin-specific-processing protease 4) (Ubiquitous nuclear protein homolog)	USP4 UNP UNPH	Homo sapiens (Human)	963
Q13112	reviewed	CAF1B_HUMAN	Chromatin assembly factor 1 subunit B (CAF-1 subunit B) (Chromatin assembly factor I p60 subunit) (CAF-I 60 kDa subunit) (CAF-I p60) (M-phase phosphoprotein 7)	CHAF1B CAF1A CAF1P60 MPHOSPH7 MPP7	Homo sapiens (Human)	559
Q13114	reviewed	TRAF3_HUMAN	TNF receptor-associated factor 3 (EC 2.3.2.27) (CD40 receptor-associated factor 1) (CRAF1) (CD40-binding protein) (CD40BP) (LMP1-associated protein 1) (LAP1) (RING-type E3 ubiquitin transferase TRAF3)	TRAF3 CAP-1 CRAF1 TRAFAMN	Homo sapiens (Human)	568
Q13117	reviewed	DAZ2_HUMAN	Deleted in azoospermia protein 2	DAZ2	Homo sapiens (Human)	558
Q13123	reviewed	RED_HUMAN	Protein Red (Cytokine IK) (IK factor) (Protein RER)	IK RED RER	Homo sapiens (Human)	557
Q13126	reviewed	MTAP_HUMAN	S-methyl-5'-thioadenosine phosphorylase (EC 2.4.2.28) (5'-methylthioadenosine phosphorylase) (MTA phosphorylase) (MTAP) (MTAPase)	MTAP MSAP	Homo sapiens (Human)	283
Q13127	reviewed	REST_HUMAN	RE1-silencing transcription factor (Neural-restrictive silencer factor) (X2 box repressor)	REST NRSF XBR	Homo sapiens (Human)	1097
Q13131	reviewed	AAPK1_HUMAN	5'-AMP-activated protein kinase catalytic subunit alpha-1 (AMPK subunit alpha-1) (EC 2.7.11.1) (Acetyl-CoA carboxylase kinase) (ACACA kinase) (EC 2.7.11.27) (Hydroxymethylglutaryl-CoA reductase kinase) (HMGCR kinase) (EC 2.7.11.31) (Tau-protein kinase PRKAA1) (EC 2.7.11.26)	PRKAA1 AMPK1	Homo sapiens (Human)	559
Q13133	reviewed	NR1H3_HUMAN	Oxysterols receptor LXR-alpha (Liver X receptor alpha) (Nuclear receptor subfamily 1 group H member 3)	NR1H3 LXRA	Homo sapiens (Human)	447
Q13136	reviewed	LIPA1_HUMAN	Liprin-alpha-1 (LAR-interacting protein 1) (LIP-1) (Protein tyrosine phosphatase receptor type f polypeptide-interacting protein alpha-1) (PTPRF-interacting protein alpha-1)	PPFIA1 LIP1	Homo sapiens (Human)	1202
Q13137	reviewed	CACO2_HUMAN	Calcium-binding and coiled-coil domain-containing protein 2 (Antigen nuclear dot 52 kDa protein) (Nuclear domain 10 protein NDP52) (Nuclear domain 10 protein 52) (Nuclear dot protein 52)	CALCOCO2 NDP52	Homo sapiens (Human)	446
Q13148	reviewed	TADBP_HUMAN	TAR DNA-binding protein 43 (TDP-43)	TARDBP TDP43	Homo sapiens (Human)	414
Q13153	reviewed	PAK1_HUMAN	Serine/threonine-protein kinase PAK 1 (EC 2.7.11.1) (Alpha-PAK) (p21-activated kinase 1) (PAK-1) (p65-PAK)	PAK1	Homo sapiens (Human)	545
Q13155	reviewed	AIMP2_HUMAN	Aminoacyl tRNA synthase complex-interacting multifunctional protein 2 (Multisynthase complex auxiliary component p38) (Protein JTV-1)	AIMP2 JTV1 PRO0992	Homo sapiens (Human)	320
Q13162	reviewed	PRDX4_HUMAN	Peroxiredoxin-4 (EC 1.11.1.24) (Antioxidant enzyme AOE372) (AOE37-2) (Peroxiredoxin IV) (Prx-IV) (Thioredoxin peroxidase AO372) (Thioredoxin-dependent peroxide reductase A0372) (Thioredoxin-dependent peroxiredoxin 4)	PRDX4	Homo sapiens (Human)	271
Q13164	reviewed	MK07_HUMAN	Mitogen-activated protein kinase 7 (MAP kinase 7) (MAPK 7) (EC 2.7.11.24) (Big MAP kinase 1) (BMK-1) (Extracellular signal-regulated kinase 5) (ERK-5)	MAPK7 BMK1 ERK5 PRKM7	Homo sapiens (Human)	816
Q13177	reviewed	PAK2_HUMAN	Serine/threonine-protein kinase PAK 2 (EC 2.7.11.1) (Gamma-PAK) (PAK65) (S6/H4 kinase) (p21-activated kinase 2) (PAK-2) (p58) [Cleaved into: PAK-2p27 (p27); PAK-2p34 (p34) (C-t-PAK2)]	PAK2	Homo sapiens (Human)	524
Q13188	reviewed	STK3_HUMAN	Serine/threonine-protein kinase 3 (EC 2.7.11.1) (Mammalian STE20-like protein kinase 2) (MST-2) (STE20-like kinase MST2) (Serine/threonine-protein kinase Krs-1) [Cleaved into: Serine/threonine-protein kinase 3 36kDa subunit (MST2/N); Serine/threonine-protein kinase 3 20kDa subunit (MST2/C)]	STK3 KRS1 MST2	Homo sapiens (Human)	491
Q13191	reviewed	CBLB_HUMAN	E3 ubiquitin-protein ligase CBL-B (EC 2.3.2.27) (Casitas B-lineage lymphoma proto-oncogene b) (RING finger protein 56) (RING-type E3 ubiquitin transferase CBL-B) (SH3-binding protein CBL-B) (Signal transduction protein CBL-B)	CBLB RNF56 Nbla00127	Homo sapiens (Human)	982
Q13202	reviewed	DUS8_HUMAN	Dual specificity protein phosphatase 8 (EC 3.1.3.16) (EC 3.1.3.48) (Dual specificity protein phosphatase hVH-5)	DUSP8 C11orf81 VH5	Homo sapiens (Human)	625
Q13224	reviewed	NMDE2_HUMAN	Glutamate receptor ionotropic, NMDA 2B (GluN2B) (Glutamate [NMDA] receptor subunit epsilon-2) (N-methyl D-aspartate receptor subtype 2B) (NMDAR2B) (NR2B) (N-methyl-D-aspartate receptor subunit 3) (NR3) (hNR3)	GRIN2B NMDAR2B	Homo sapiens (Human)	1484
Q13227	reviewed	GPS2_HUMAN	G protein pathway suppressor 2 (GPS-2)	GPS2	Homo sapiens (Human)	327
Q13228	reviewed	SBP1_HUMAN	Methanethiol oxidase (MTO) (EC 1.8.3.4) (56 kDa selenium-binding protein) (SBP56) (SP56) (Selenium-binding protein 1)	SELENBP1 SBP	Homo sapiens (Human)	472
Q13239	reviewed	SLAP1_HUMAN	Src-like-adapter (Src-like-adapter protein 1) (SLAP-1) (hSLAP)	SLA SLAP SLAP1	Homo sapiens (Human)	276
Q13257	reviewed	MD2L1_HUMAN	Mitotic spindle assembly checkpoint protein MAD2A (HsMAD2) (Mitotic arrest deficient 2-like protein 1) (MAD2-like protein 1)	MAD2L1 MAD2	Homo sapiens (Human)	205
Q13283	reviewed	G3BP1_HUMAN	Ras GTPase-activating protein-binding protein 1 (G3BP-1) (EC 3.6.4.12) (EC 3.6.4.13) (ATP-dependent DNA helicase VIII) (hDH VIII) (GAP SH3 domain-binding protein 1)	G3BP1 G3BP	Homo sapiens (Human)	466
Q13287	reviewed	NMI_HUMAN	N-myc-interactor (Nmi) (N-myc and STAT interactor)	NMI	Homo sapiens (Human)	307
Q13303	reviewed	KCAB2_HUMAN	Voltage-gated potassium channel subunit beta-2 (EC 1.1.1.-) (K(+) channel subunit beta-2) (Kv-beta-2) (hKvbeta2)	KCNAB2 KCNA2B KCNK2	Homo sapiens (Human)	367
Q13309	reviewed	SKP2_HUMAN	S-phase kinase-associated protein 2 (Cyclin-A/CDK2-associated protein p45) (F-box protein Skp2) (F-box/LRR-repeat protein 1) (p45skp2)	SKP2 FBXL1	Homo sapiens (Human)	424
Q13310	reviewed	PABP4_HUMAN	Polyadenylate-binding protein 4 (PABP-4) (Poly(A)-binding protein 4) (Activated-platelet protein 1) (APP-1) (Inducible poly(A)-binding protein) (iPABP)	PABPC4 APP1 PABP4	Homo sapiens (Human)	644
Q13315	reviewed	ATM_HUMAN	Serine-protein kinase ATM (EC 2.7.11.1) (Ataxia telangiectasia mutated) (A-T mutated)	ATM	Homo sapiens (Human)	3056
Q13316	reviewed	DMP1_HUMAN	Dentin matrix acidic phosphoprotein 1 (DMP-1) (Dentin matrix protein 1)	DMP1	Homo sapiens (Human)	513
Q13322	reviewed	GRB10_HUMAN	Growth factor receptor-bound protein 10 (GRB10 adapter protein) (Insulin receptor-binding protein Grb-IR)	GRB10 GRBIR KIAA0207	Homo sapiens (Human)	594
Q13326	reviewed	SGCG_HUMAN	Gamma-sarcoglycan (Gamma-SG) (35 kDa dystrophin-associated glycoprotein) (35DAG)	SGCG	Homo sapiens (Human)	291
Q13330	reviewed	MTA1_HUMAN	Metastasis-associated protein MTA1	MTA1	Homo sapiens (Human)	715
Q13342	reviewed	SP140_HUMAN	Nuclear body protein SP140 (Lymphoid-restricted homolog of Sp100) (LYSp100) (Nuclear autoantigen Sp-140) (Speckled 140 kDa)	SP140 LYSP100	Homo sapiens (Human)	867
Q13347	reviewed	EIF3I_HUMAN	Eukaryotic translation initiation factor 3 subunit I (eIF3i) (Eukaryotic translation initiation factor 3 subunit 2) (TGF-beta receptor-interacting protein 1) (TRIP-1) (eIF-3-beta) (eIF3 p36)	EIF3I EIF3S2 TRIP1	Homo sapiens (Human)	325
Q13352	reviewed	CENPR_HUMAN	Centromere protein R (CENP-R) (Beta-3-endonexin) (Integrin beta-3-binding protein) (Nuclear receptor-interacting factor 3)	ITGB3BP CENPR NRIF3	Homo sapiens (Human)	177
Q13363	reviewed	CTBP1_HUMAN	C-terminal-binding protein 1 (CtBP1) (EC 1.1.1.-)	CTBP1 CTBP	Homo sapiens (Human)	440
Q13387	reviewed	JIP2_HUMAN	C-Jun-amino-terminal kinase-interacting protein 2 (JIP-2) (JNK-interacting protein 2) (Islet-brain-2) (IB-2) (JNK MAP kinase scaffold protein 2) (Mitogen-activated protein kinase 8-interacting protein 2)	MAPK8IP2 IB2 JIP2 PRKM8IPL	Homo sapiens (Human)	824
Q13393	reviewed	PLD1_HUMAN	Phospholipase D1 (PLD 1) (hPLD1) (EC 3.1.4.4) (Choline phosphatase 1) (Phosphatidylcholine-hydrolyzing phospholipase D1)	PLD1	Homo sapiens (Human)	1074
Q13402	reviewed	MYO7A_HUMAN	Unconventional myosin-VIIa	MYO7A USH1B	Homo sapiens (Human)	2215
Q13409	reviewed	DC1I2_HUMAN	Cytoplasmic dynein 1 intermediate chain 2 (Cytoplasmic dynein intermediate chain 2) (Dynein intermediate chain 2, cytosolic) (DH IC-2)	DYNC1I2 DNCI2 DNCIC2	Homo sapiens (Human)	638
Q13418	reviewed	ILK_HUMAN	Integrin-linked protein kinase (EC 2.7.11.1) (59 kDa serine/threonine-protein kinase) (Beta-integrin-linked kinase) (ILK-1) (ILK-2) (p59ILK)	ILK ILK1 ILK2	Homo sapiens (Human)	452
Q13422	reviewed	IKZF1_HUMAN	DNA-binding protein Ikaros (Ikaros family zinc finger protein 1) (Lymphoid transcription factor LyF-1)	IKZF1 IK1 IKAROS LYF1 ZNFN1A1	Homo sapiens (Human)	519
Q13424	reviewed	SNTA1_HUMAN	Alpha-1-syntrophin (59 kDa dystrophin-associated protein A1 acidic component 1) (Pro-TGF-alpha cytoplasmic domain-interacting protein 1) (TACIP1) (Syntrophin-1)	SNTA1 SNT1	Homo sapiens (Human)	505
Q13425	reviewed	SNTB2_HUMAN	Beta-2-syntrophin (59 kDa dystrophin-associated protein A1 basic component 2) (Syntrophin-3) (SNT3) (Syntrophin-like) (SNTL)	SNTB2 D16S2531E SNT2B2 SNTL	Homo sapiens (Human)	540
Q13426	reviewed	XRCC4_HUMAN	DNA repair protein XRCC4 (hXRCC4) (X-ray repair cross-complementing protein 4) [Cleaved into: Protein XRCC4, C-terminus (XRCC4/C)]	XRCC4	Homo sapiens (Human)	336
Q13432	reviewed	U119A_HUMAN	Protein unc-119 homolog A (Retinal protein 4) (hRG4)	UNC119 RG4	Homo sapiens (Human)	240
Q13439	reviewed	GOGA4_HUMAN	Golgin subfamily A member 4 (256 kDa golgin) (Golgin-245) (Protein 72.1) (Trans-Golgi p230)	GOLGA4	Homo sapiens (Human)	2230
Q13451	reviewed	FKBP5_HUMAN	Peptidyl-prolyl cis-trans isomerase FKBP5 (PPIase FKBP5) (EC 5.2.1.8) (51 kDa FK506-binding protein) (51 kDa FKBP) (FKBP-51) (54 kDa progesterone receptor-associated immunophilin) (Androgen-regulated protein 6) (FF1 antigen) (FK506-binding protein 5) (FKBP-5) (FKBP54) (p54) (HSP90-binding immunophilin) (Rotamase)	FKBP5 AIG6 FKBP51	Homo sapiens (Human)	457
Q13459	reviewed	MYO9B_HUMAN	Unconventional myosin-IXb (Unconventional myosin-9b)	MYO9B MYR5	Homo sapiens (Human)	2157
Q13464	reviewed	ROCK1_HUMAN	Rho-associated protein kinase 1 (EC 2.7.11.1) (Renal carcinoma antigen NY-REN-35) (Rho-associated, coiled-coil-containing protein kinase 1) (Rho-associated, coiled-coil-containing protein kinase I) (ROCK-I) (p160 ROCK-1) (p160ROCK)	ROCK1	Homo sapiens (Human)	1354
Q13469	reviewed	NFAC2_HUMAN	Nuclear factor of activated T-cells, cytoplasmic 2 (NF-ATc2) (NFATc2) (NFAT pre-existing subunit) (NF-ATp) (T-cell transcription factor NFAT1)	NFATC2 NFAT1 NFATP	Homo sapiens (Human)	925
Q13470	reviewed	TNK1_HUMAN	Non-receptor tyrosine-protein kinase TNK1 (EC 2.7.10.2) (CD38 negative kinase 1)	TNK1	Homo sapiens (Human)	666
Q13485	reviewed	SMAD4_HUMAN	Mothers against decapentaplegic homolog 4 (MAD homolog 4) (Mothers against DPP homolog 4) (Deletion target in pancreatic carcinoma 4) (SMAD family member 4) (SMAD 4) (Smad4) (hSMAD4)	SMAD4 DPC4 MADH4	Homo sapiens (Human)	552
Q13489	reviewed	BIRC3_HUMAN	Baculoviral IAP repeat-containing protein 3 (EC 2.3.2.27) (Apoptosis inhibitor 2) (API2) (Cellular inhibitor of apoptosis 2) (C-IAP2) (IAP homolog C) (Inhibitor of apoptosis protein 1) (hIAP-1) (hIAP1) (RING finger protein 49) (RING-type E3 ubiquitin transferase BIRC3) (TNFR2-TRAF-signaling complex protein 1)	BIRC3 API2 MIHC RNF49	Homo sapiens (Human)	604
Q13490	reviewed	BIRC2_HUMAN	Baculoviral IAP repeat-containing protein 2 (EC 2.3.2.27) (Cellular inhibitor of apoptosis 1) (C-IAP1) (IAP homolog B) (Inhibitor of apoptosis protein 2) (hIAP-2) (hIAP2) (RING finger protein 48) (RING-type E3 ubiquitin transferase BIRC2) (TNFR2-TRAF-signaling complex protein 2)	BIRC2 API1 MIHB RNF48	Homo sapiens (Human)	618
Q13496	reviewed	MTM1_HUMAN	Myotubularin (Phosphatidylinositol-3,5-bisphosphate 3-phosphatase) (EC 3.1.3.95) (Phosphatidylinositol-3-phosphate phosphatase) (EC 3.1.3.64)	MTM1 CG2	Homo sapiens (Human)	603
Q13501	reviewed	SQSTM_HUMAN	Sequestosome-1 (EBI3-associated protein of 60 kDa) (EBIAP) (p60) (Phosphotyrosine-independent ligand for the Lck SH2 domain of 62 kDa) (Ubiquitin-binding protein p62)	SQSTM1 ORCA OSIL	Homo sapiens (Human)	440
Q13509	reviewed	TBB3_HUMAN	Tubulin beta-3 chain (Tubulin beta-4 chain) (Tubulin beta-III)	TUBB3 TUBB4	Homo sapiens (Human)	450
Q13510	reviewed	ASAH1_HUMAN	Acid ceramidase (AC) (ACDase) (Acid CDase) (EC 3.5.1.23) (Acylsphingosine deacylase) (N-acylethanolamine hydrolase ASAH1) (EC 3.5.1.-) (N-acylsphingosine amidohydrolase) (Putative 32 kDa heart protein) (PHP32) [Cleaved into: Acid ceramidase subunit alpha; Acid ceramidase subunit beta]	ASAH1 ASAH HSD-33 HSD33	Homo sapiens (Human)	395
Q13515	reviewed	BFSP2_HUMAN	Phakinin (49 kDa cytoskeletal protein) (Beaded filament structural protein 2) (Lens fiber cell beaded filament protein CP 47) (CP47) (Lens fiber cell beaded filament protein CP 49) (CP49) (Lens intermediate filament-like light) (LIFL-L)	BFSP2	Homo sapiens (Human)	415
Q13516	reviewed	OLIG2_HUMAN	Oligodendrocyte transcription factor 2 (Oligo2) (Class B basic helix-loop-helix protein 1) (bHLHb1) (Class E basic helix-loop-helix protein 19) (bHLHe19) (Protein kinase C-binding protein 2) (Protein kinase C-binding protein RACK17)	OLIG2 BHLHB1 BHLHE19 PRKCBP2 RACK17	Homo sapiens (Human)	323
Q13526	reviewed	PIN1_HUMAN	Peptidyl-prolyl cis-trans isomerase NIMA-interacting 1 (EC 5.2.1.8) (Peptidyl-prolyl cis-trans isomerase Pin1) (PPIase Pin1) (Rotamase Pin1)	PIN1	Homo sapiens (Human)	163
Q13530	reviewed	SERC3_HUMAN	Serine incorporator 3 (Tumor differentially expressed protein 1)	SERINC3 DIFF33 TDE1 SBBI99	Homo sapiens (Human)	473
Q13546	reviewed	RIPK1_HUMAN	Receptor-interacting serine/threonine-protein kinase 1 (EC 2.7.11.1) (Cell death protein RIP) (Receptor-interacting protein 1) (RIP-1)	RIPK1 RIP RIP1	Homo sapiens (Human)	671
Q13554	reviewed	KCC2B_HUMAN	Calcium/calmodulin-dependent protein kinase type II subunit beta (CaM kinase II subunit beta) (CaMK-II subunit beta) (EC 2.7.11.17)	CAMK2B CAM2 CAMK2 CAMKB	Homo sapiens (Human)	666
Q13561	reviewed	DCTN2_HUMAN	Dynactin subunit 2 (50 kDa dynein-associated polypeptide) (Dynactin complex 50 kDa subunit) (DCTN-50) (p50 dynamitin)	DCTN2 DCTN50	Homo sapiens (Human)	401
Q13562	reviewed	NDF1_HUMAN	Neurogenic differentiation factor 1 (NeuroD) (NeuroD1) (Class A basic helix-loop-helix protein 3) (bHLHa3)	NEUROD1 BHLHA3 NEUROD	Homo sapiens (Human)	356
Q13568	reviewed	IRF5_HUMAN	Interferon regulatory factor 5 (IRF-5)	IRF5	Homo sapiens (Human)	498
Q13574	reviewed	DGKZ_HUMAN	Diacylglycerol kinase zeta (DAG kinase zeta) (EC 2.7.1.107) (Diglyceride kinase zeta) (DGK-zeta)	DGKZ DAGK6	Homo sapiens (Human)	928
Q13586	reviewed	STIM1_HUMAN	Stromal interaction molecule 1	STIM1 GOK	Homo sapiens (Human)	685
Q13601	reviewed	KRR1_HUMAN	KRR1 small subunit processome component homolog (HIV-1 Rev-binding protein 2) (KRR-R motif-containing protein 1) (Rev-interacting protein 1) (Rip-1)	KRR1 HRB2	Homo sapiens (Human)	381
Q13608	reviewed	PEX6_HUMAN	Peroxisomal ATPase PEX6 (EC 3.6.4.-) (Peroxin-6) (Peroxisomal biogenesis factor 6) (Peroxisomal-type ATPase 1) (Peroxisome assembly factor 2) (PAF-2)	PEX6 PXAAA1	Homo sapiens (Human)	980
Q13613	reviewed	MTMR1_HUMAN	Myotubularin-related protein 1 (Phosphatidylinositol-3,5-bisphosphate 3-phosphatase) (EC 3.1.3.95) (Phosphatidylinositol-3-phosphate phosphatase) (EC 3.1.3.64)	MTMR1	Homo sapiens (Human)	665
Q13614	reviewed	MTMR2_HUMAN	Myotubularin-related protein 2 (Phosphatidylinositol-3,5-bisphosphate 3-phosphatase) (EC 3.1.3.95) (Phosphatidylinositol-3-phosphate phosphatase) (EC 3.1.3.64)	MTMR2 KIAA1073	Homo sapiens (Human)	643
Q13615	reviewed	MTMR3_HUMAN	Myotubularin-related protein 3 (EC 3.1.3.48) (FYVE domain-containing dual specificity protein phosphatase 1) (FYVE-DSP1) (Phosphatidylinositol-3,5-bisphosphate 3-phosphatase) (EC 3.1.3.95) (Phosphatidylinositol-3-phosphate phosphatase) (EC 3.1.3.64) (Zinc finger FYVE domain-containing protein 10)	MTMR3 KIAA0371 ZFYVE10	Homo sapiens (Human)	1198
Q13618	reviewed	CUL3_HUMAN	Cullin-3 (CUL-3)	CUL3 KIAA0617	Homo sapiens (Human)	768
Q13625	reviewed	ASPP2_HUMAN	Apoptosis-stimulating of p53 protein 2 (Bcl2-binding protein) (Bbp) (Renal carcinoma antigen NY-REN-51) (Tumor suppressor p53-binding protein 2) (53BP2) (p53-binding protein 2) (p53BP2)	TP53BP2 ASPP2 BBP	Homo sapiens (Human)	1128
Q13642	reviewed	FHL1_HUMAN	Four and a half LIM domains protein 1 (FHL-1) (Skeletal muscle LIM-protein 1) (SLIM) (SLIM-1)	FHL1 SLIM1	Homo sapiens (Human)	323
Q13643	reviewed	FHL3_HUMAN	Four and a half LIM domains protein 3 (FHL-3) (Skeletal muscle LIM-protein 2) (SLIM-2)	FHL3 SLIM2	Homo sapiens (Human)	280
Q13651	reviewed	I10R1_HUMAN	Interleukin-10 receptor subunit alpha (IL-10 receptor subunit alpha) (IL-10R subunit alpha) (IL-10RA) (CDw210a) (Interleukin-10 receptor subunit 1) (IL-10R subunit 1) (IL-10R1) (CD antigen CD210)	IL10RA IL10R	Homo sapiens (Human)	578
Q13671	reviewed	RIN1_HUMAN	Ras and Rab interactor 1 (Ras inhibitor JC99) (Ras interaction/interference protein 1)	RIN1	Homo sapiens (Human)	783
Q13685	reviewed	AAMP_HUMAN	Angio-associated migratory cell protein	AAMP	Homo sapiens (Human)	434
Q13702	reviewed	RAPSN_HUMAN	43 kDa receptor-associated protein of the synapse (RAPsyn) (43 kDa postsynaptic protein) (Acetylcholine receptor-associated 43 kDa protein) (RING finger protein 205)	RAPSN RNF205	Homo sapiens (Human)	412
Q13761	reviewed	RUNX3_HUMAN	Runt-related transcription factor 3 (Acute myeloid leukemia 2 protein) (Core-binding factor subunit alpha-3) (CBF-alpha-3) (Oncogene AML-2) (Polyomavirus enhancer-binding protein 2 alpha C subunit) (PEA2-alpha C) (PEBP2-alpha C) (SL3-3 enhancer factor 1 alpha C subunit) (SL3/AKV core-binding factor alpha C subunit)	RUNX3 AML2 CBFA3 PEBP2A3	Homo sapiens (Human)	415
Q13765	reviewed	NACA_HUMAN	Nascent polypeptide-associated complex subunit alpha (NAC-alpha) (Alpha-NAC) (allergen Hom s 2)	NACA HSD48	Homo sapiens (Human)	215
Q13769	reviewed	THOC5_HUMAN	THO complex subunit 5 homolog (Functional spliceosome-associated protein 79) (fSAP79) (NF2/meningioma region protein pK1.3) (Placental protein 39.2) (PP39.2) (hTREX90)	THOC5 C22orf19 KIAA0983	Homo sapiens (Human)	683
Q13796	reviewed	SHRM2_HUMAN	Protein Shroom2 (Apical-like protein) (Protein APXL)	SHROOM2 APXL	Homo sapiens (Human)	1616
Q13813	reviewed	SPTN1_HUMAN	Spectrin alpha chain, non-erythrocytic 1 (Alpha-II spectrin) (Fodrin alpha chain) (Spectrin, non-erythroid alpha subunit)	SPTAN1 NEAS SPTA2	Homo sapiens (Human)	2472
Q13829	reviewed	BACD2_HUMAN	BTB/POZ domain-containing adapter for CUL3-mediated RhoA degradation protein 2 (hBACURD2) (BTB/POZ domain-containing protein TNFAIP1) (Protein B12) (Tumor necrosis factor, alpha-induced protein 1, endothelial)	TNFAIP1 BACURD2 EDP1	Homo sapiens (Human)	316
Q13838	reviewed	DX39B_HUMAN	Spliceosome RNA helicase DDX39B (EC 3.6.4.13) (56 kDa U2AF65-associated protein) (ATP-dependent RNA helicase p47) (DEAD box protein UAP56) (HLA-B-associated transcript 1 protein)	DDX39B BAT1 UAP56	Homo sapiens (Human)	428
Q13867	reviewed	BLMH_HUMAN	Bleomycin hydrolase (BH) (BLM hydrolase) (BMH) (EC 3.4.22.40)	BLMH	Homo sapiens (Human)	455
Q13868	reviewed	EXOS2_HUMAN	Exosome complex component RRP4 (Exosome component 2) (Ribosomal RNA-processing protein 4)	EXOSC2 RRP4	Homo sapiens (Human)	293
Q13875	reviewed	MOBP_HUMAN	Myelin-associated oligodendrocyte basic protein	MOBP	Homo sapiens (Human)	183
Q13882	reviewed	PTK6_HUMAN	Protein-tyrosine kinase 6 (EC 2.7.10.2) (Breast tumor kinase) (Tyrosine-protein kinase BRK)	PTK6 BRK	Homo sapiens (Human)	451
Q13884	reviewed	SNTB1_HUMAN	Beta-1-syntrophin (59 kDa dystrophin-associated protein A1 basic component 1) (DAPA1B) (BSYN2) (Syntrophin-2) (Tax interaction protein 43) (TIP-43)	SNTB1 SNT2B1	Homo sapiens (Human)	538
Q13885	reviewed	TBB2A_HUMAN	Tubulin beta-2A chain (Tubulin beta class IIa)	TUBB2A TUBB2	Homo sapiens (Human)	445
Q13895	reviewed	BYST_HUMAN	Bystin	BYSL ENP1	Homo sapiens (Human)	437
Q13901	reviewed	C1D_HUMAN	Nuclear nucleic acid-binding protein C1D (hC1D)	C1D	Homo sapiens (Human)	141
Q13946	reviewed	PDE7A_HUMAN	High affinity cAMP-specific 3',5'-cyclic phosphodiesterase 7A (EC 3.1.4.53) (HCP1) (TM22)	PDE7A	Homo sapiens (Human)	482
Q13976	reviewed	KGP1_HUMAN	cGMP-dependent protein kinase 1 (cGK 1) (cGK1) (EC 2.7.11.12) (cGMP-dependent protein kinase I) (cGKI)	PRKG1 PRKG1B PRKGR1A PRKGR1B	Homo sapiens (Human)	671
Q14003	reviewed	KCNC3_HUMAN	Potassium voltage-gated channel subfamily C member 3 (KSHIIID) (Voltage-gated potassium channel subunit Kv3.3)	KCNC3	Homo sapiens (Human)	757
Q14005	reviewed	IL16_HUMAN	Pro-interleukin-16 [Cleaved into: Interleukin-16 (IL-16) (Lymphocyte chemoattractant factor) (LCF)]	IL16	Homo sapiens (Human)	1332
Q14008	reviewed	CKAP5_HUMAN	Cytoskeleton-associated protein 5 (Colonic and hepatic tumor overexpressed gene protein) (Ch-TOG)	CKAP5 KIAA0097	Homo sapiens (Human)	2032
Q14011	reviewed	CIRBP_HUMAN	Cold-inducible RNA-binding protein (A18 hnRNP) (Glycine-rich RNA-binding protein CIRP)	CIRBP A18HNRNP CIRP	Homo sapiens (Human)	172
Q14012	reviewed	KCC1A_HUMAN	Calcium/calmodulin-dependent protein kinase type 1 (EC 2.7.11.17) (CaM kinase I) (CaM-KI) (CaM kinase I alpha) (CaMKI-alpha)	CAMK1	Homo sapiens (Human)	370
Q14019	reviewed	COTL1_HUMAN	Coactosin-like protein	COTL1 CLP	Homo sapiens (Human)	142
Q14032	reviewed	BAAT_HUMAN	Bile acid-CoA:amino acid N-acyltransferase (BACAT) (BAT) (EC 2.3.1.65) (Bile acid-CoA thioesterase) (Choloyl-CoA hydrolase) (EC 3.1.2.27) (Glycine N-choloyltransferase) (Long-chain fatty-acyl-CoA hydrolase) (EC 3.1.2.2)	BAAT	Homo sapiens (Human)	418
Q14061	reviewed	COX17_HUMAN	Cytochrome c oxidase copper chaperone	COX17	Homo sapiens (Human)	63
Q14103	reviewed	HNRPD_HUMAN	Heterogeneous nuclear ribonucleoprotein D0 (hnRNP D0) (AU-rich element RNA-binding protein 1)	HNRNPD AUF1 HNRPD	Homo sapiens (Human)	355
Q14106	reviewed	TOB2_HUMAN	Protein Tob2 (Protein Tob4) (Transducer of erbB-2 2)	TOB2 KIAA1663 TOB4 TROB2	Homo sapiens (Human)	344
Q14116	reviewed	IL18_HUMAN	Interleukin-18 (IL-18) (Iboctadekin) (Interferon gamma-inducing factor) (IFN-gamma-inducing factor) (Interleukin-1 gamma) (IL-1 gamma)	IL18 IGIF IL1F4	Homo sapiens (Human)	193
Q14118	reviewed	DAG1_HUMAN	Dystroglycan 1 (Dystroglycan) (Dystrophin-associated glycoprotein 1) [Cleaved into: Alpha-dystroglycan (Alpha-DG); Beta-dystroglycan (Beta-DG)]	DAG1	Homo sapiens (Human)	895
Q14134	reviewed	TRI29_HUMAN	Tripartite motif-containing protein 29 (Ataxia telangiectasia group D-associated protein)	TRIM29 ATDC	Homo sapiens (Human)	588
Q14139	reviewed	UBE4A_HUMAN	Ubiquitin conjugation factor E4 A (EC 2.3.2.27) (RING-type E3 ubiquitin transferase E4 A)	UBE4A KIAA0126	Homo sapiens (Human)	1066
Q14140	reviewed	SRTD2_HUMAN	SERTA domain-containing protein 2 (Transcriptional regulator interacting with the PHD-bromodomain 2) (TRIP-Br2)	SERTAD2 KIAA0127 TRIPBR2	Homo sapiens (Human)	314
Q14141	reviewed	SEPT6_HUMAN	Septin-6	SEPTIN6 KIAA0128 SEP2 SEPT6	Homo sapiens (Human)	434
Q14145	reviewed	KEAP1_HUMAN	Kelch-like ECH-associated protein 1 (Cytosolic inhibitor of Nrf2) (INrf2) (Kelch-like protein 19)	KEAP1 INRF2 KIAA0132 KLHL19	Homo sapiens (Human)	624
Q14151	reviewed	SAFB2_HUMAN	Scaffold attachment factor B2 (SAF-B2)	SAFB2 KIAA0138	Homo sapiens (Human)	953
Q14152	reviewed	EIF3A_HUMAN	Eukaryotic translation initiation factor 3 subunit A (eIF3a) (Eukaryotic translation initiation factor 3 subunit 10) (eIF-3-theta) (eIF3 p167) (eIF3 p180) (eIF3 p185)	EIF3A EIF3S10 KIAA0139	Homo sapiens (Human)	1382
Q14154	reviewed	DELE1_HUMAN	DAP3-binding cell death enhancer 1 (DAP3-binding cell death enhancer 1, long form) (DELE1(L)) (Death ligand signal enhancer) [Cleaved into: DAP3-binding cell death enhancer 1 short form (DELE1(S)) (S-DELE1)]	DELE1 DELE KIAA0141	Homo sapiens (Human)	515
Q14155	reviewed	ARHG7_HUMAN	Rho guanine nucleotide exchange factor 7 (Beta-Pix) (COOL-1) (PAK-interacting exchange factor beta) (p85)	ARHGEF7 COOL1 KIAA0142 P85SPR PAK3BP PIXB Nbla10314	Homo sapiens (Human)	803
Q14156	reviewed	EFR3A_HUMAN	Protein EFR3 homolog A (Protein EFR3-like)	EFR3A KIAA0143	Homo sapiens (Human)	821
Q14157	reviewed	UBP2L_HUMAN	Ubiquitin-associated protein 2-like (Protein NICE-4) (RNA polymerase II degradation factor UBAP2L)	UBAP2L KIAA0144 NICE4	Homo sapiens (Human)	1087
Q14160	reviewed	SCRIB_HUMAN	Protein scribble homolog (Scribble) (hScrib) (Protein LAP4)	SCRIB CRIB1 KIAA0147 LAP4 SCRB1 VARTUL	Homo sapiens (Human)	1630
[truncated: 3,491 more rows]

## Sheet: Endoplasmic Reticulum
Entry	Reviewed	Entry Name	Protein names	Gene Names	Organism	Length
A0AVI4	reviewed	TM129_HUMAN	E3 ubiquitin-protein ligase TM129 (EC 2.3.2.27) (RING-type E3 ubiquitin transferase TM129)	TMEM129	Homo sapiens (Human)	362
A0FGR8	reviewed	ESYT2_HUMAN	Extended synaptotagmin-2 (E-Syt2) (Chr2Syt)	ESYT2 FAM62B KIAA1228	Homo sapiens (Human)	921
A0FGR9	reviewed	ESYT3_HUMAN	Extended synaptotagmin-3 (E-Syt3) (Chr3Syt)	ESYT3 FAM62C	Homo sapiens (Human)	886
A1KZ92	reviewed	PXDNL_HUMAN	Probable oxidoreductase PXDNL (EC 1.-.-.-) (Cardiac peroxidase) (Inactive peroxidasin-like protein) (Polysomal ribonuclease 1) (PRM1) (Vascular peroxidase 2)	PXDNL VPO2	Homo sapiens (Human)	1463
A1L0T0	reviewed	HACL2_HUMAN	2-hydroxyacyl-CoA lyase 2 (EC 4.1.2.-) (Acetolactate synthase-like protein) (IlvB-like protein)	ILVBL AHAS HACL2	Homo sapiens (Human)	632
A1L3X0	reviewed	ELOV7_HUMAN	Elongation of very long chain fatty acids protein 7 (EC 2.3.1.199) (3-keto acyl-CoA synthase ELOVL7) (ELOVL fatty acid elongase 7) (ELOVL FA elongase 7) (Very long chain 3-ketoacyl-CoA synthase 7) (Very long chain 3-oxoacyl-CoA synthase 7)	ELOVL7	Homo sapiens (Human)	281
A2RRP1	reviewed	NBAS_HUMAN	NBAS subunit of NRZ tethering complex (Neuroblastoma-amplified gene protein) (Neuroblastoma-amplified sequence)	NBAS NAG	Homo sapiens (Human)	2371
A2RU30	reviewed	TESP1_HUMAN	Protein TESPA1 (Thymocyte-expressed positive selection-associated protein 1)	TESPA1 KIAA0748 HSPC257	Homo sapiens (Human)	521
A2VDJ0	reviewed	T131L_HUMAN	Transmembrane protein 131-like	TMEM131L KIAA0922	Homo sapiens (Human)	1609
A4D256	reviewed	CC14C_HUMAN	Dual specificity protein phosphatase CDC14C (EC 3.1.3.16) (EC 3.1.3.48) (CDC14 cell division cycle 14 homolog C)	CDC14C CDC14B2 CDC14Bretro	Homo sapiens (Human)	447
A5D8T8	reviewed	CL18A_HUMAN	C-type lectin domain family 18 member A (Mannose receptor-like protein 2)	CLEC18A MRLP2	Homo sapiens (Human)	446
A5PLL7	reviewed	PDES1_HUMAN	Plasmanylethanolamine desaturase (EC 1.14.19.77) (Plasmanylethanolamine desaturase 1) (Transmembrane protein 189)	PEDS1 KUA PDES TMEM189	Homo sapiens (Human)	270
A6NC98	reviewed	CC88B_HUMAN	Coiled-coil domain-containing protein 88B (Brain leucine zipper domain-containing protein) (Gipie) (Hook-related protein 3) (HkRP3)	CCDC88B BRLZ	Homo sapiens (Human)	1476
A6NDV4	reviewed	TMM8B_HUMAN	Transmembrane protein 8B (Nasopharyngeal carcinoma-associated gene 6 protein) (Protein NAG-5) (Protein NGX6)	TMEM8B C9orf127 NGX6	Homo sapiens (Human)	472
A7KAX9	reviewed	RHG32_HUMAN	Rho GTPase-activating protein 32 (Brain-specific Rho GTPase-activating protein) (GAB-associated Cdc42/Rac GTPase-activating protein) (GC-GAP) (GTPase regulator interacting with TrkA) (Rho-type GTPase-activating protein 32) (Rho/Cdc42/Rac GTPase-activating protein RICS) (RhoGAP involved in the beta-catenin-N-cadherin and NMDA receptor signaling) (p200RhoGAP) (p250GAP)	ARHGAP32 GRIT KIAA0712 RICS	Homo sapiens (Human)	2087
A8CG34	reviewed	P121C_HUMAN	Nuclear envelope pore membrane protein POM 121C (Nuclear pore membrane protein 121-2) (POM121-2) (Pore membrane protein of 121 kDa C)	POM121C	Homo sapiens (Human)	1229
B0YJ81	reviewed	HACD1_HUMAN	Very-long-chain (3R)-3-hydroxyacyl-CoA dehydratase 1 (EC 4.2.1.134) (3-hydroxyacyl-CoA dehydratase 1) (HACD1) (Cementum-attachment protein) (CAP) (Protein-tyrosine phosphatase-like member A)	HACD1 PTPLA	Homo sapiens (Human)	288
F5H094	reviewed	SO1BT_HUMAN	SLCO1B3-SLCO1B7 readthrough transcript protein (Liver specific transporter-3 transmembrane 12) (LST-3TM12) (Organic anion transporting polypeptide 1B3-1B7) (OATP1B3-1B7) (Solute carrier organic anion transporter family member 1B3-1B7) (SLCO1B3-SLCO1B7)	SLCO1B3-SLCO1B7	Homo sapiens (Human)	687
O00124	reviewed	UBXN8_HUMAN	UBX domain-containing protein 8 (Reproduction 8 protein) (Rep-8 protein) (UBX domain-containing protein 6)	UBXN8 D8S2298E REP8 UBXD6	Homo sapiens (Human)	270
O00141	reviewed	SGK1_HUMAN	Serine/threonine-protein kinase Sgk1 (EC 2.7.11.1) (Serum/glucocorticoid-regulated kinase 1)	SGK1 SGK	Homo sapiens (Human)	431
O00165	reviewed	HAX1_HUMAN	HCLS1-associated protein X-1 (HS1-associating protein X-1) (HAX-1) (HS1-binding protein 1) (HSP1BP-1)	HAX1 HS1BP1	Homo sapiens (Human)	279
O00204	reviewed	ST2B1_HUMAN	Sulfotransferase 2B1 (EC 2.8.2.2) (Alcohol sulfotransferase) (Hydroxysteroid sulfotransferase 2) (Sulfotransferase family 2B member 1) (Sulfotransferase family cytosolic 2B member 1) (ST2B1)	SULT2B1 HSST2	Homo sapiens (Human)	365
O00237	reviewed	RN103_HUMAN	E3 ubiquitin-protein ligase RNF103 (EC 2.3.2.27) (KF-1) (hKF-1) (RING finger protein 103) (RING-type E3 ubiquitin transferase RNF103) (Zinc finger protein 103 homolog) (Zfp-103)	RNF103 ZFP103	Homo sapiens (Human)	685
O00258	reviewed	GET1_HUMAN	Guided entry of tail-anchored proteins factor 1 (Congenital heart disease 5 protein) (Tail-anchored protein insertion receptor WRB) (Tryptophan-rich basic protein)	GET1 CHD5 WRB	Homo sapiens (Human)	174
O00264	reviewed	PGRC1_HUMAN	Membrane-associated progesterone receptor component 1 (mPR) (Dap1) (IZA)	PGRMC1 HPR6.6 PGRMC	Homo sapiens (Human)	195
O00400	reviewed	ACATN_HUMAN	Acetyl-coenzyme A transporter 1 (AT-1) (Acetyl-CoA transporter 1) (Solute carrier family 33 member 1)	SLC33A1 ACATN AT1	Homo sapiens (Human)	549
O00469	reviewed	PLOD2_HUMAN	Procollagen-lysine,2-oxoglutarate 5-dioxygenase 2 (EC 1.14.11.4) (Lysyl hydroxylase 2) (LH2)	PLOD2	Homo sapiens (Human)	737
O00476	reviewed	NPT4_HUMAN	Sodium-dependent phosphate transport protein 4 (Na(+)/PI cotransporter 4) (NPT4) (Sodium/phosphate cotransporter 4) (Solute carrier family 17 member 3)	SLC17A3 NPT4	Homo sapiens (Human)	420
O00560	reviewed	SDCB1_HUMAN	Syntenin-1 (Melanoma differentiation-associated protein 9) (MDA-9) (Pro-TGF-alpha cytoplasmic domain-interacting protein 18) (TACIP18) (Scaffold protein Pbp1) (Syndecan-binding protein 1)	SDCBP MDA9 SYCL	Homo sapiens (Human)	298
O00562	reviewed	PITM1_HUMAN	Membrane-associated phosphatidylinositol transfer protein 1 (Drosophila retinal degeneration B homolog) (Phosphatidylinositol transfer protein, membrane-associated 1) (PITPnm 1) (Pyk2 N-terminal domain-interacting receptor 2) (NIR-2)	PITPNM1 DRES9 NIR2 PITPNM	Homo sapiens (Human)	1244
O00584	reviewed	RNT2_HUMAN	Ribonuclease T2 (EC 4.6.1.19) (Ribonuclease 6)	RNASET2 RNASE6PL	Homo sapiens (Human)	256
O00631	reviewed	SARCO_HUMAN	Sarcolipin	SLN	Homo sapiens (Human)	31
O00748	reviewed	EST2_HUMAN	Cocaine esterase (EC 3.1.1.84) (Carboxylesterase 2) (CE-2) (hCE-2) (EC 3.1.1.1) (Methylumbelliferyl-acetate deacetylase 2) (EC 3.1.1.56)	CES2 ICE	Homo sapiens (Human)	559
O00750	reviewed	P3C2B_HUMAN	Phosphatidylinositol 4-phosphate 3-kinase C2 domain-containing subunit beta (PI3K-C2-beta) (PtdIns-3-kinase C2 subunit beta) (EC 2.7.1.137) (EC 2.7.1.154) (C2-PI3K) (Phosphoinositide 3-kinase-C2-beta)	PIK3C2B	Homo sapiens (Human)	1634
O00767	reviewed	SCD_HUMAN	Stearoyl-CoA desaturase (hSCD1) (EC 1.14.19.1) (Acyl-CoA desaturase) (Delta(9)-desaturase) (Delta-9 desaturase) (Fatty acid desaturase)	SCD FADS5 SCD1 SCDOS	Homo sapiens (Human)	359
O14495	reviewed	PLPP3_HUMAN	Phospholipid phosphatase 3 (EC 3.1.3.-) (EC 3.1.3.4) (Lipid phosphate phosphohydrolase 3) (PAP2-beta) (Phosphatidate phosphohydrolase type 2b) (Phosphatidic acid phosphatase 2b) (PAP-2b) (PAP2b) (Vascular endothelial growth factor and type I collagen-inducible protein) (VCIP)	PLPP3 LPP3 PPAP2B	Homo sapiens (Human)	311
O14523	reviewed	C2C2L_HUMAN	Phospholipid transfer protein C2CD2L (C2 domain-containing protein 2-like) (C2CD2-like) (Transmembrane protein 24)	C2CD2L KIAA0285 TMEM24 DLNB23	Homo sapiens (Human)	706
O14569	reviewed	C56D2_HUMAN	Transmembrane reductase CYB561D2 (EC 7.2.1.3) (Cytochrome b561 domain-containing protein 2) (Putative tumor suppressor protein 101F6)	CYB561D2 101F6 LUCA12.2	Homo sapiens (Human)	222
O14653	reviewed	GOSR2_HUMAN	Golgi SNAP receptor complex member 2 (27 kDa Golgi SNARE protein) (Membrin)	GOSR2 GS27	Homo sapiens (Human)	212
O14656	reviewed	TOR1A_HUMAN	Torsin-1A (Dystonia 1 protein) (Torsin ATPase-1A) (EC 3.6.4.-) (Torsin family 1 member A)	TOR1A DQ2 DYT1 TA TORA	Homo sapiens (Human)	332
O14657	reviewed	TOR1B_HUMAN	Torsin-1B (Torsin ATPase-1B) (EC 3.6.4.-) (Torsin family 1 member B)	TOR1B DQ1 FKSG18	Homo sapiens (Human)	336
O14678	reviewed	ABCD4_HUMAN	Lysosomal cobalamin transporter ABCD4 (EC 7.6.2.8) (ATP-binding cassette sub-family D member 4) (PMP70-related protein) (P70R) (Peroxisomal membrane protein 1-like) (PXMP1-L) (Peroxisomal membrane protein 69) (PMP69)	ABCD4 PXMP1L	Homo sapiens (Human)	606
O14681	reviewed	EI24_HUMAN	Etoposide-induced protein 2.4 homolog (p53-induced gene 8 protein)	EI24 PIG8	Homo sapiens (Human)	340
O14735	reviewed	CDIPT_HUMAN	CDP-diacylglycerol--inositol 3-phosphatidyltransferase (EC 2.7.8.11) (Phosphatidylinositol synthase) (PI synthase) (PtdIns synthase)	CDIPT PIS PIS1	Homo sapiens (Human)	213
O14756	reviewed	H17B6_HUMAN	17-beta-hydroxysteroid dehydrogenase type 6 (17-beta-HSD 6) (17-beta-HSD6) (EC 1.1.1.105) (EC 1.1.1.209) (EC 1.1.1.239) (EC 1.1.1.53) (EC 1.1.1.62) (3-alpha->beta-hydroxysteroid epimerase) (3-alpha->beta-HSE) (Oxidative 3-alpha hydroxysteroid dehydrogenase) (Short chain dehydrogenase/reductase family 9C member 6)	HSD17B6 RODH SDR9C6	Homo sapiens (Human)	317
O14827	reviewed	RGRF2_HUMAN	Ras-specific guanine nucleotide-releasing factor 2 (Ras-GRF2) (Ras guanine nucleotide exchange factor 2)	RASGRF2 GRF2	Homo sapiens (Human)	1237
O14880	reviewed	MGST3_HUMAN	Microsomal glutathione S-transferase 3 (Microsomal GST-3) (Glutathione peroxidase MGST3) (EC 1.11.1.-) (LTC4 synthase MGST3) (EC 4.4.1.20) (Microsomal glutathione S-transferase III) (Microsomal GST-III)	MGST3	Homo sapiens (Human)	152
O14967	reviewed	CLGN_HUMAN	Calmegin	CLGN	Homo sapiens (Human)	610
O14975	reviewed	S27A2_HUMAN	Long-chain fatty acid transport protein 2 (Arachidonate--CoA ligase) (EC 6.2.1.15) (Fatty acid transport protein 2) (FATP-2) (Fatty-acid-coenzyme A ligase, very long-chain 1) (Long-chain-fatty-acid--CoA ligase) (EC 6.2.1.3) (Phytanate--CoA ligase) (EC 6.2.1.24) (Solute carrier family 27 member 2) (THCA-CoA ligase) (EC 6.2.1.7) (Very long-chain acyl-CoA synthetase) (VLACS) (VLCS) (EC 6.2.1.-) (Ver…	SLC27A2 ACSVL1 FACVL1 FATP2 VLACS	Homo sapiens (Human)	620
O14983	reviewed	AT2A1_HUMAN	Sarcoplasmic/endoplasmic reticulum calcium ATPase 1 (SERCA1) (SR Ca(2+)-ATPase 1) (EC 7.2.2.10) (Calcium pump 1) (Calcium-transporting ATPase sarcoplasmic reticulum type, fast twitch skeletal muscle isoform) (Endoplasmic reticulum class 1/2 Ca(2+) ATPase)	ATP2A1	Homo sapiens (Human)	1001
O15018	reviewed	PDZD2_HUMAN	PDZ domain-containing protein 2 (Activated in prostate cancer protein) (PDZ domain-containing protein 3) [Cleaved into: Processed PDZ domain-containing protein 2]	PDZD2 AIPC KIAA0300 PDZK3	Homo sapiens (Human)	2839
O15027	reviewed	SC16A_HUMAN	Protein transport protein Sec16A (SEC16 homolog A) (p250)	SEC16A KIAA0310 SEC16 SEC16L	Homo sapiens (Human)	2357
O15120	reviewed	PLCB_HUMAN	1-acyl-sn-glycerol-3-phosphate acyltransferase beta (EC 2.3.1.51) (1-acylglycerol-3-phosphate O-acyltransferase 2) (1-AGP acyltransferase 2) (1-AGPAT 2) (Lysophosphatidic acid acyltransferase beta) (LPAAT-beta)	AGPAT2	Homo sapiens (Human)	278
O15121	reviewed	DEGS1_HUMAN	Sphingolipid delta(4)-desaturase DES1 (EC 1.14.19.17) (Cell migration-inducing gene 15 protein) (Degenerative spermatocyte homolog 1) (Dihydroceramide desaturase-1) (Membrane lipid desaturase) (Retinol isomerase) (EC 5.2.1.-)	DEGS1 DES1 MLD MIG15	Homo sapiens (Human)	323
O15155	reviewed	BET1_HUMAN	BET1 homolog (hBET1) (Golgi vesicular membrane-trafficking protein p18)	BET1	Homo sapiens (Human)	118
O15173	reviewed	PGRC2_HUMAN	Membrane-associated progesterone receptor component 2 (Progesterone membrane-binding protein) (Steroid receptor protein DG6)	PGRMC2 DG6 PMBP	Homo sapiens (Human)	223
O15260	reviewed	SURF4_HUMAN	Surfeit locus protein 4	SURF4 SURF-4	Homo sapiens (Human)	269
O15269	reviewed	SPTC1_HUMAN	Serine palmitoyltransferase 1 (EC 2.3.1.50) (Long chain base biosynthesis protein 1) (LCB 1) (Serine-palmitoyl-CoA transferase 1) (SPT 1) (SPT1)	SPTLC1 LCB1	Homo sapiens (Human)	473
O15270	reviewed	SPTC2_HUMAN	Serine palmitoyltransferase 2 (EC 2.3.1.50) (Long chain base biosynthesis protein 2) (LCB 2) (Long chain base biosynthesis protein 2a) (LCB2a) (Serine-palmitoyl-CoA transferase 2) (SPT 2)	SPTLC2 KIAA0526 LCB2	Homo sapiens (Human)	562
O15303	reviewed	GRM6_HUMAN	Metabotropic glutamate receptor 6 (mGluR6)	GRM6 GPRC1F MGLUR6	Homo sapiens (Human)	877
O15354	reviewed	GPR37_HUMAN	Prosaposin receptor GPR37 (Endothelin B receptor-like protein 1) (ETBR-LP-1) (G-protein coupled receptor 37) (Parkin-associated endothelin receptor-like receptor) (PAELR)	GPR37	Homo sapiens (Human)	613
O15455	reviewed	TLR3_HUMAN	Toll-like receptor 3 (CD antigen CD283)	TLR3	Homo sapiens (Human)	904
O15460	reviewed	P4HA2_HUMAN	Prolyl 4-hydroxylase subunit alpha-2 (4-PH alpha-2) (EC 1.14.11.2) (Procollagen-proline,2-oxoglutarate-4-dioxygenase subunit alpha-2)	P4HA2 UNQ290/PRO330	Homo sapiens (Human)	535
O15503	reviewed	INSI1_HUMAN	Insulin-induced gene 1 protein (INSIG-1)	INSIG1	Homo sapiens (Human)	277
O15533	reviewed	TPSN_HUMAN	Tapasin (TPN) (TPSN) (NGS-17) (TAP-associated protein) (TAP-binding protein)	TAPBP NGS17 TAPA	Homo sapiens (Human)	448
[truncated: 1,237 more rows]

## Sheet: Endosome
Entry	Reviewed	Entry Name	Protein names	Gene Names	Organism	Length
[truncated: 644 more rows]

## Sheet: Golgi
Entry	Reviewed	Entry Name	Protein names	Gene Names	Organism	Length
[truncated: 952 more rows]

[truncated: 4 more sheets: Lipid Droplet, Lysosome, Mitochondrion, Nucleus]
