# Supplementary material for: Keep in touch: a perspective on the mitochondrial social network and its implication in health and disease
Source: Cell Death Discov. 2023 Nov 16;9:417. doi: 10.1038/s41420-023-01710-9 (PMC10654391; doi:10.1038/s41420-023-01710-9)
Supplement: Supplementary file 3 — Supplementary Table 2 [file 41420_2023_1710_MOESM3_ESM.xlsx]

## Sheet: READ ME
Supplementary Table 2 | Proteins with unique or multiple cellular localization
Intersaction protein IDs - Excel Sheet
Column header	Remarks
Organelle names	All the names of the organelles that have specific proteins in common
Total number of proteins	Total number of proteins in common between the listed cytoplasmic organelles
UniProt protein IDs	UniProt protein IDs of the proteins in common between the listed cytoplasmic organelles
All - Excel Sheet
Column header	Remarks
Cytoplasmic organelle	Name of the cytoplasmic organelle(s)
Number of Unique Proteins	Total number of proteins specific for a unique cytoplasmic organelle or in common between the listed cytoplasmic organelles
Mitochondrion - Excel Sheet
Column header	Remarks
Cytoplasmic organelle	Name of the cytoplasmic organelle(s)
Number of Unique Proteins	Total number of proteins specific for the mitochondrion or in common between the mitochondrion and the other listed cytoplasmic organelles

## Sheet: Intersection Protein IDs
Organelle Names	Total number of proteins	UniProt Protein IDs
Cytoplasm EndoplasmicReticulum Endosome Golgi Mitochondrion Nucleus	3	Q14457
		Q9UMX3
		Q99527
Cytoplasm EndoplasmicReticulum Endosome Lysosome Mitochondrion Nucleus	1	P54257
Cytoplasm EndoplasmicReticulum Golgi Lysosome Mitochondrion Nucleus	1	P42345
EndoplasmicReticulum Endosome Golgi LipidDroplet Lysosome Mitochondrion	1	Q96RL7
Cytoplasm EndoplasmicReticulum Endosome Golgi Lysosome	2	Q9P0N8
		Q8NBP7
Cytoplasm EndoplasmicReticulum Endosome Golgi Nucleus	1	P05067
Cytoplasm EndoplasmicReticulum Endosome LipidDroplet Nucleus	1	Q9UBP0
Cytoplasm EndoplasmicReticulum Endosome Lysosome Nucleus	1	Q13501
Cytoplasm EndoplasmicReticulum Golgi Mitochondrion Nucleus	2	Q9ULZ3
		Q9Y5Z9
Cytoplasm EndoplasmicReticulum Lysosome Mitochondrion Nucleus	2	Q9NRA0
		P53816
Cytoplasm Endosome Golgi Lysosome Nucleus	1	Q99732
EndoplasmicReticulum Endosome Golgi Lysosome Mitochondrion	2	Q5S007
		Q9NP58
EndoplasmicReticulum Endosome Golgi Lysosome Nucleus	1	Q99523
EndoplasmicReticulum Endosome LipidDroplet Lysosome Mitochondrion	1	Q709C8
Cytoplasm EndoplasmicReticulum Endosome Golgi	9	Q13393
		P62820
		Q6ZNL6
		P61026
		Q04656
		Q86XR7
		A7KAX9
		Q8IZY2
		Q8TCG2
Cytoplasm EndoplasmicReticulum Endosome Lysosome	1	Q86YV9
Cytoplasm EndoplasmicReticulum Endosome Nucleus	8	P09429
		P29590
		O75340
		Q96EV8
		Q5VYK3
		P35968
		Q9BZF3
		Q93096
Cytoplasm EndoplasmicReticulum Golgi LipidDroplet	2	O00562
		Q8NHV1
Cytoplasm EndoplasmicReticulum Golgi Mitochondrion	3	Q86WV6
		Q9UBF8
		Q8ND71
Cytoplasm EndoplasmicReticulum Golgi Nucleus	14	P80303
		P08F94
		Q12904
		P11801
		P52292
		Q49MI3
		P41222
		Q96RQ1
		O43889
		Q96JH7
		Q14CS0
		Q96P20
		Q9GZZ9
		Q9Y2W7
Cytoplasm EndoplasmicReticulum Mitochondrion Nucleus	20	P02760
		P00973
		O00141
		P04637
		Q09013
		A6NDV4
		P31689
		Q9UQF2
		P10415
		P10909
		Q6NZI2
		Q92876
		Q99497
		Q9HD36
		P27695
		Q9C0C7
		Q86Y07
		O00165
		P52306
		O60260
Cytoplasm Endosome Golgi Lysosome	1	P49754
Cytoplasm Endosome Golgi Mitochondrion	2	P35670
		Q9BXF6
Cytoplasm Endosome Golgi Nucleus	4	Q5TA50
		Q9UM54
		Q9BVN2
		P62993
Cytoplasm Endosome Lysosome Mitochondrion	2	Q562E7
		Q01484
Cytoplasm Endosome Lysosome Nucleus	5	Q96LT7
		Q8TAF3
		Q8TDB6
		Q9HAI6
		Q9BZV1
Cytoplasm Endosome Mitochondrion Nucleus	1	Q9UPV9
Cytoplasm Golgi Lysosome Nucleus	1	P08631
Cytoplasm Golgi Mitochondrion Nucleus	3	P59047
		Q9ULD2
		Q9NZC7
Cytoplasm LipidDroplet Mitochondrion Nucleus	1	Q9BRQ8
EndoplasmicReticulum Endosome Golgi Lysosome	14	P13762
		P01906
		Q6UXG2
		Q30154
		P05538
		P42857
		P51809
		P01920
		P20036
		P04440
		P01909
		P56817
		Q8IV08
		P04233
EndoplasmicReticulum Endosome Golgi Mitochondrion	1	Q7Z3C6
EndoplasmicReticulum Endosome Golgi Nucleus	2	Q96BZ4
		P00533
EndoplasmicReticulum Endosome Lysosome Nucleus	1	O43567
EndoplasmicReticulum Golgi LipidDroplet Mitochondrion	2	Q8WXG1
		Q9HBF4
Endosome LipidDroplet Lysosome Mitochondrion	1	P51149
Cytoplasm EndoplasmicReticulum Endosome	2	O95237
		Q12768
Cytoplasm EndoplasmicReticulum Golgi	21	P32754
		O43164
		Q8WWX9
		O76083
		Q8IYU2
		O95970
		Q96Q05
		Q5W0Z9
		O15027
		Q8WVM8
		P38484
		Q9Y5P4
		P22059
		Q86YR5
		Q6XPS3
		Q15382
		A6NC98
		Q9UL33
		Q9H9S5
		O95267
		Q9H0R8
Cytoplasm EndoplasmicReticulum LipidDroplet	4	O43264
		Q96PD7
		P23141
		Q96CS3
Cytoplasm EndoplasmicReticulum Lysosome	1	P27797
Cytoplasm EndoplasmicReticulum Mitochondrion	10	P57103
		P49662
		Q9Y4P1
		P15104
		Q9NSK7
		P22307
		P00387
		Q8N9F0
		P04798
		P56962
Cytoplasm EndoplasmicReticulum Nucleus	63	O95278
		P49585
		Q9BRC7
		P55072
		P63241
		Q8TAT6
		Q14693
		O43681
		Q9UHB9
		P01100
		Q5D1E8
		Q92539
		O60506
		P08235
		O00750
		Q8WUF8
		O43390
		Q8IV20
		Q96SB4
		Q9Y6I9
		Q9H6E4
		O14681
		Q9GZV4
		P25686
		Q9H9Z2
		P16333
		Q6IS14
		O94874
		Q9H089
		O15018
		Q03001
		P20591
		O14656
		P39687
		P61011
		O00560
		Q9NUQ7
		P78356
		Q9NSU2
		Q9UMX0
		Q9NQ94
		Q86UE4
		P17861
		Q12912
		Q9H4L5
		Q9Y2G1
		O94850
		Q01105
		Q9NUU6
		Q86VQ6
		P29373
		O75608
		Q9NUL3
		Q9NRR5
		P62633
		Q8WUJ3
		Q6PML9
		P56279
		P17706
		Q14739
		Q9Y244
		O00204
		Q99653
Cytoplasm Endosome Golgi	19	Q9NR09
		Q99805
		O75382
		Q9UJU6
		O75674
		Q9NZD8
		Q5JSH3
		Q9Y6D5
		Q9H1H9
		P32019
		Q10589
		Q5MNZ9
		Q96CV9
		Q93045
		Q96PU5
		P62330
		Q15334
		P61006
		O94812
Cytoplasm Endosome LipidDroplet	1	O60664
Cytoplasm Endosome Lysosome	15	Q70J99
		Q9H6Y7
		Q96JC1
		Q96BM9
		Q676U5
		Q9NYJ8
		Q9H0R1
		P30740
		Q9NVJ2
		P57768
		Q13224
		Q9NUS5
		Q3MJ16
		Q01628
		Q96B67
Cytoplasm Endosome Mitochondrion	4	O60296
		P0C869
		P30048
		Q13114
Cytoplasm Endosome Nucleus	45	Q7Z614
		Q96J02
		P23610
		Q86VN1
		Q9ULX5
		P41743
		Q9H444
		O60291
		O00499
		Q13829
		Q96EY5
		P40818
		Q9UKG1
		Q9Y3C5
		Q7Z3Z2
		Q96PE3
		Q15811
		Q14694
		P14373
		Q9UJ55
		Q9H3S7
		Q9BRG1
		Q9BVT8
		Q9UKE5
		Q8N668
		Q7Z6J4
		Q99816
		O95630
		Q8NEU8
		Q9NYA1
		P31751
		Q16512
		O75791
		Q8TE04
		Q9BW19
		P04626
		P24941
		Q96H20
		P42858
		Q9UNH7
		P46527
		P50479
		Q9HD42
		P04083
		Q07912
Cytoplasm Golgi LipidDroplet	1	Q92538
Cytoplasm Golgi Lysosome	4	O95295
		Q15642
		Q12955
		P36406
Cytoplasm Golgi Mitochondrion	5	Q9Y371
		O43488
		Q8IZ52
		Q6ICL3
		O00429
Cytoplasm Golgi Nucleus	45	Q96CA5
		P07948
		Q9H4B4
		Q8TD16
		Q8TD08
		O95271
		Q9Y6D6
		Q99598
		P78395
		Q9BZH6
		P01112
		P82094
		Q9Y2M5
		O14744
		Q99828
		Q9H2K2
		Q8NF91
		Q07954
		P53804
		Q9NRR6
		P47712
		O94811
		Q02410
		Q9BZL6
		P51636
		O75072
		Q4J6C6
		P48730
		Q9UNZ2
		P54851
		Q96A70
		Q9H2G9
		P03372
		Q14511
		Q13618
		Q7Z624
		Q96PP9
		P36405
		O00443
		Q9Y3M2
		Q8N1S5
		Q9BV47
		Q9Y615
		Q96KG9
		Q6UWU4
Cytoplasm LipidDroplet Mitochondrion	3	Q9Y3M8
		Q9UG56
		Q00G26
Cytoplasm LipidDroplet Nucleus	3	Q9Y4K3
		Q9UMS4
		P51617
Cytoplasm Lysosome Mitochondrion	1	P78537
Cytoplasm Lysosome Nucleus	16	Q8TDY2
		P21580
		Q53GT1
		P02511
		P19484
		Q9HB90
		Q01085
		P08311
		Q7L523
		Q8NFG4
		P15309
		Q96S99
		Q9NQL2
		O95415
		Q13510
		P48426
Cytoplasm Mitochondrion Nucleus	128	P19793
		P21980
		P04150
		P53779
		Q9BZ23
		Q9H1K1
		P00519
		Q96CM3
		Q9BV79
		P41220
		P22314
		Q05655
		P0CG47
		P04049
		P06401
		Q96PN6
		P34897
		Q15311
		Q9UHV9
		Q15831
		Q96N06
		P07954
		Q7Z6Z7
		Q9Y3I1
		P49789
		Q07817
		Q96TC7
		O43524
		O95571
		P15336
		Q9NXA8
		Q8IVG9
		P17252
		Q9NPJ3
		P17612
		Q9UKL3
		P22736
		O15164
		Q9Y237
		P49419
		Q8N6R0
		Q9NQ88
		P36404
		Q9Y4E8
		O60936
		O14929
		P29372
		Q14397
		Q8N0Z6
		Q9P286
		Q9NX46
		Q9Y697
		P12931
		P56693
		P52758
		P23396
		Q9Y2Y0
		Q08J23
		A0A6I8PU40
		Q9UBZ4
		O43236
		Q9H2U1
		Q9NR30
		Q07021
		O15294
		O95831
		Q06609
		Q8N490
		P00441
		P06493
		Q92499
		P0CG48
		Q13227
		Q14653
		Q9BQ95
		Q9ULZ2
		Q8WXH0
		P35557
		Q9H7D7
		Q9BYX4
		Q6GPH4
		P04818
		Q9Y3B8
		Q8N3J2
		Q9NX63
		P63167
		Q9Y2N7
		Q6FI81
		Q9Y696
		P53778
		P08253
		O60829
		Q9NQP4
		Q9Y606
		Q9UH62
		Q32P41
		Q9HCM9
		O94763
		Q9H773
		Q9HAP2
		Q07820
		P35232
		Q13148
		Q9UJ68
		P36639
		Q9UKA2
		Q330K2
		Q587J8
		Q15046
		Q86W56
		Q02790
		Q96EB6
		Q99417
		O43542
		P53370
		Q9UPW5
		Q3MIT2
		Q99623
		A1XBS5
		Q9H596
		P07900
		P23443
		Q8NEJ0
		O43502
		Q5T890
		P09211
		Q9UK39
		P36873
EndoplasmicReticulum Endosome Golgi	17	P40967
		Q5T9L3
		Q8NCF0
		Q9UIJ5
		Q92673
		Q95460
		P30533
		Q8WTX9
		Q9UL25
		Q9Y2G3
		P49768
		P51151
		A5D8T8
		Q92870
		Q8N4V1
		Q9Y5Z0
		Q6UXF7
EndoplasmicReticulum Endosome Lysosome	12	P01911
		Q9NR96
		Q9P2Y5
		O94823
		Q9NYK1
		P15813
		P79483
		P01903
		Q9H1C4
		P51793
		Q96NT0
		O75787
EndoplasmicReticulum Endosome Nucleus	2	O75844
		P13569
EndoplasmicReticulum Golgi LipidDroplet	2	Q7L5N7
		Q8NF37
EndoplasmicReticulum Golgi Lysosome	5	Q6P4F1
		Q9Y646
		Q92819
		Q96D59
		P50851
EndoplasmicReticulum Golgi Mitochondrion	2	Q99972
		Q9BUR5
EndoplasmicReticulum Golgi Nucleus	9	P18850
		Q12772
		P36956
		Q96S66
		Q9NT68
		Q8TEY5
		O94985
		Q13261
		Q9NXE4
EndoplasmicReticulum LipidDroplet Mitochondrion	1	Q9UP65
EndoplasmicReticulum LipidDroplet Nucleus	2	Q96AQ7
		Q99720
EndoplasmicReticulum Lysosome Mitochondrion	3	P33897
		O00584
		Q8WWR8
EndoplasmicReticulum Lysosome Nucleus	1	P55735
EndoplasmicReticulum Mitochondrion Nucleus	4	Q9NUQ2
		P40305
		O60238
		Q96LW7
Endosome Golgi Lysosome	16	P01130
		Q8TCT7
		Q96AH8
		Q13286
		Q8TCQ1
		P15812
		P51790
		Q8WWZ7
		Q9BT88
		Q01968
		Q7Z7G8
		Q9HC07
		Q9Y328
		Q9BXS4
		Q96B21
		Q6IQ22
Endosome Golgi Mitochondrion	2	Q9H4A6
		Q9BTU6
Endosome Golgi Nucleus	1	Q6IQ20
Endosome Lysosome Mitochondrion	2	Q9BRI3
		Q9BV23
Golgi Lysosome Mitochondrion	1	Q9Y228
Cytoplasm EndoplasmicReticulum	100	O43865
		Q99487
		Q15437
		O94979
		P11021
		Q9NZU1
		Q9NQW1
		Q4V9L6
		P46778
		O75298
		Q9H2M9
		Q5HYA8
		O76094
		Q86VF5
		P09936
		Q8IWX8
		Q96S16
		Q9H0P0
		Q9H0K1
		O95487
		Q9H2J4
		P63220
		Q9NV29
		P36268
		Q8NBQ7
		Q92530
		P00167
		Q7L5L3
		Q8WU39
		Q8IVT5
		P62266
		Q02878
		Q6ZNE5
		Q5BJD5
		Q8IWQ3
		Q17RY0
		O95793
		Q3SYC2
		A1KZ92
		Q6IWH7
		P62854
		Q15436
		Q8TBX8
		A2RU30
		Q6PIL6
		Q8WZ04
		Q9H9P2
		O14827
		O60662
		Q96GR2
		Q96HN2
		O94855
		Q9NX74
		Q6BAA4
		Q15042
		P27987
		O43353
		Q14247
		Q9BQE4
		Q9NRJ1
		P62273
		A2VDJ0
		Q99683
		O95456
		O75915
		Q9UK22
		P22309
		P61165
		Q13162
		O95486
		Q9Y3R0
		P62857
		Q9Y217
		P53992
		Q07020
		P35558
		Q13586
		P49207
		Q12959
		P09913
		Q14643
		Q07065
		Q16518
		O43639
		A2RRP1
		Q9BZF2
		O95433
		Q9H497
		P61353
		Q15049
		Q9BY64
		P36222
		Q8TB92
		Q8N9F7
		Q96QG7
		Q9BT40
		Q9P2G3
		Q9UBV8
		Q9Y5K3
		Q6NUQ1
Cytoplasm Endosome	93	P78524
		Q15276
		Q9HCC9
		Q9Y2I1
		A0JNW5
		Q86WG5
		Q13239
		C4AMC7
		Q9UJ41
		Q9UBQ0
		Q9H5N1
		O75436
		O75154
		O75129
		Q9HA65
		Q15080
		Q9Y3E7
		Q8TB24
		Q99963
		O14964
		Q8NDI1
		Q96L92
		Q86UL8
		P35125
		Q13614
		Q96C92
		Q96P53
		Q6VEQ5
		Q99961
		P20339
		Q9UBB6
		Q9UN37
		Q96HB5
		Q8IY33
		P42566
		Q8IWF6
		Q96S38
		Q9Y5X0
		O60784
		Q12974
		O94832
		Q9P2R3
		Q9NZ09
		Q96L93
		Q9H0E2
		Q05513
		Q7LC44
		P62834
		Q13496
		O95741
		A8K0Z3
		Q86YS3
		Q7LBR1
		Q9ULV4
		Q4G0F5
		Q9Y5X3
		Q16620
		Q9NP79
		Q15075
		O75886
		Q96AX9
		Q9NZN4
		Q8NEG7
		Q92783
		O60826
		P20338
		Q96NT5
		Q8WZ73
		Q9ULC3
		Q9Y3L5
		Q96T51
		Q5T1M5
		Q14699
		O60759
		Q99962
		Q7Z6M1
		Q6ZMB5
		Q9UQN3
		P17948
		Q14449
		Q96QK1
		Q96CF2
		O95405
		Q9Y4G8
		Q9NZ20
		Q9NZZ3
		Q7Z3T8
		O60879
		P35372
		Q9H9C1
		Q8WUH2
		Q9UNF0
		Q15036
Cytoplasm Golgi	146	Q08378
		Q8IV36
		Q9H9H5
		Q9C029
		A8MVW5
		Q7RTS9
		Q9BXU9
		Q5YKI7
		P26572
		O95954
		P53621
		Q8TCX1
		Q86V35
		Q7Z460
		Q96A49
		Q9BSW2
		Q9NX95
		P57737
		O75122
		Q92503
		Q96SN8
		Q8N6H7
		Q8IWJ2
		Q8TEY7
		Q96ED9
		Q8N4C8
		Q13530
		Q92834
		Q13439
		P07332
		Q9H0R5
		P53618
		O43150
		Q96P48
		Q96PP8
		O14966
		O14672
		Q7Z6J0
		Q9UMZ2
		Q86VS8
		O15498
		Q9HD26
		Q92896
		Q9Y3A3
		Q99996
		P32455
		O14617
		Q9NPB3
		Q8N3Y1
		Q8TF30
		Q9BRK5
		Q9BUX1
		Q5VU57
		Q9P299
		P61204
		O95235
		Q05329
		Q9H7Z7
		O00506
		A6NHC0
		Q13464
		P63172
		Q8NFM7
		Q96DZ5
		O60266
		Q6Q759
		Q9UPN3
		P48444
		Q9GZM5
		Q9UBF2
		Q8NFY9
		Q05084
		Q9NZA1
		Q2NKQ1
		Q6ZS17
		Q5T7V8
		Q9BZQ4
		Q9Y6Z7
		Q9NQM4
		Q9P212
		Q9UI14
		O75147
		Q96N21
		Q9Y678
		Q92614
		Q8IUD2
		O95721
		O95166
		P32456
		Q5U651
		Q9UP83
		Q8IY31
		Q8N6T3
		O95996
		Q15139
		Q9P289
		P31150
		Q08379
		Q92974
		Q9NZU7
		O60645
		Q15771
		P84085
		Q15691
		Q5T2E6
		Q96NX5
		Q96CN9
		Q15643
		O14662
		A2RU67
		Q8WVZ1
		Q9UPT6
		O60763
		Q9H9E3
		Q08AD1
		Q6ZWE6
		Q8TCI5
		Q5VU43
		P22681
		P29474
		Q9BZG1
		P62166
		O14976
		O94830
		Q8IZE3
		Q6A555
		P61923
		Q9NP61
		Q9NZ72
		Q99550
		Q6XZF7
		Q5T5U3
		Q9UIL1
		O95995
		Q9Y5X1
		Q14999
		O43556
		Q9BUL8
		Q96JE9
		Q15751
		P35606
		Q02818
		O14579
		Q9C093
		O43747
		Q12851
Cytoplasm LipidDroplet	12	Q63HN8
		Q96AD5
		P04114
		P16050
		O14520
		P35790
		Q96KR4
		Q9H1P3
		Q96Q06
		Q8WTS1
		P09455
		Q05469
Cytoplasm Lysosome	24	O43504
		Q9HCE0
		P30041
		Q96RU3
		Q5VZM2
		Q9Y577
		O75140
		P16278
		Q6P9B6
		P33176
		P01584
		O60271
		Q14134
		Q8IWE5
		P38606
		Q9P278
		Q9H0B6
		Q6QNY1
		Q14596
		Q8TF40
		O00338
		Q8N122
		P00813
		P20336
Cytoplasm Mitochondrion	128	Q96EY1
		Q9H974
		Q96DU9
		Q8IUC6
		Q86X76
		O95153
		Q9BZY9
		Q8TB36
		O00408
		Q2TB90
		Q6SZW1
		Q7L2E3
		Q86TL0
		Q9BYT8
		P14317
		Q5TYM5
		Q8NCR3
		Q9NVV4
		P0C0E4
		Q86WG3
		Q9NTK1
		Q5T1C6
		Q9UJZ1
		Q9Y2W6
		P30520
		O95822
		O60333
		Q7Z4T9
		Q96KC9
		O94925
		Q14061
		Q05823
		Q9NX09
		Q00005
		Q07812
		P22033
		Q14409
		Q9UMS0
		Q9HC29
		Q16775
		P49901
		P12277
		Q8IVS8
		Q05932
		Q96D53
		P00374
		P30044
		P07195
		Q9H3H1
		Q16635
		Q9NWX6
		Q9NRI5
		Q8TCS8
		Q9H3L0
		Q96ST8
		Q49B96
		P52789
		Q8IZY5
		Q9H8K7
		O75323
		Q86U90
		Q14410
		Q68DD2
		Q96C36
		Q8IVH4
		Q9NQH7
		O95865
		Q9Y5Z4
		Q9BXR0
		Q6P597
		C9JRZ8
		Q99536
		O00743
		Q9P2E3
		Q8TC71
		O14786
		Q14154
		P50440
		Q9BXM7
		Q12849
		Q92934
		P23297
		Q13057
		P36969
		Q8NFF5
		P00390
		Q9Y512
		Q6P587
		P29353
		P09769
		P61221
		O00154
		Q96H55
		P25325
		Q9BSK4
		Q16595
		P55957
		O76095
		O43822
		P19367
		A0A087X1C5
		Q15785
		Q92552
		Q8NB90
		P41250
		Q6IMN6
		Q9BYJ4
		Q86VP1
		O14879
		Q63ZY3
		Q8IXQ9
		Q96ND0
		Q9NVT9
		Q8IWL3
		P32189
		Q9GZQ8
		Q96BY2
		Q9NPG2
		O60733
		Q8WXI4
		P50747
		P55789
		Q7Z419
		O43572
		Q9BT92
		Q8IWA4
		O43900
		Q9BUK6
Cytoplasm Nucleus	1944	P09651
		Q9H2T7
		P57075
		Q9P2P6
		O76081
		P05388
		Q99933
		Q9UBN7
		Q9Y3A4
		Q96RK1
		Q96PM9
		Q8WXW3
		Q9H8V3
		Q9HBH7
		P51587
		Q6PI26
		O75604
		P49427
		Q6PI77
		Q9H4X1
		P61247
		Q16526
		Q13601
		Q99952
		O75113
		Q8NA42
		Q6PIJ6
		P10275
		P62312
		Q9NS73
		P53041
		Q969T4
		O60481
		P49796
		P28074
		Q01831
		O75116
		Q12923
		Q9C0K7
		Q96CW6
		Q9UPZ9
		Q9NZH5
		Q9UM07
		P46934
		P78362
		Q14CZ0
		Q9UKV8
		P51812
		O75592
		P62136
		Q08881
		Q9H1J1
		Q15475
		O94916
		Q5SNT2
		P51817
		Q9NUQ6
		P53667
		Q00978
		P45983
		O60869
		Q9BW27
		Q9UN79
		Q9NQW6
		Q13228
		Q8IWD4
		P51843
		Q6W0C5
		P05787
		Q8N684
		P0C870
		Q69YN4
		P49137
		Q9Y314
		O00299
		Q9HAU4
		Q9UF56
		O75131
		Q9GZU2
		O43301
		Q9BRR0
		Q9C0C6
		Q99490
		Q8IUH3
		Q9C035
		Q9ULJ6
		H0YL14
		Q6ZYL4
		P0DI81
		P41227
		Q9UJX4
		Q99755
		Q86Y26
		Q14005
		O15516
		Q9HCU9
		P30279
		Q96KQ4
		P98179
		O60318
		Q15915
		P22674
		P49721
		A2RTX5
		Q9Y6P5
		Q99496
		Q9Y2I8
		P50613
		O14593
		O60504
		P43364
		Q9UQB9
		Q5TA45
		Q15287
		Q9H9Q2
		Q96J87
		Q8NB16
		Q13164
		P51784
		Q86Y01
		Q3KRA9
		Q7Z3H0
		Q96S59
		Q9UMX1
		O14512
		Q9Y572
		P28482
		P06703
		Q5VVH5
		Q92769
		P40337
		Q6SJ96
		O60346
		Q9P287
		P26651
		P30153
		Q9GZV1
		O94829
		Q14166
		Q96E09
		Q9UI26
		Q9NYB0
		Q6ZVD7
		Q6PRD7
		Q92748
		O95163
		Q9H0H5
		O75344
		P53384
		Q5T4S7
		P25786
		Q9Y6Y0
		Q9BSF8
		O15234
		Q5H9R7
		P02533
		Q9HCJ3
		Q9H000
		Q8WYP5
		Q5TB80
		Q96PZ2
		O75817
		O00213
		Q9UKK6
		Q9UNI6
		P25815
		Q96BW1
		A2A288
		O95863
		Q9H2F5
		Q9H2G4
		Q14186
		Q8WUX9
		O96028
		Q9Y2G2
		Q8TE02
		Q8N196
		Q496M5
		Q96JY0
		Q8IXQ5
		O14641
		Q96RS0
		O00401
		Q0VD86
		Q96EP5
		P61962
		O43765
		Q96QU8
		P78406
		P19544
		Q96LD4
		P20290
		P61573
		Q96RR4
		Q5VWP2
		P30260
		Q16520
		Q9NQZ3
		Q9H009
		Q96A56
		Q15025
		O60870
		Q9UK73
		Q969T9
		P43354
		Q99986
		Q7Z591
		Q9HC98
		P57772
		O95260
		Q9NX04
		O75952
		O95997
		Q86YF9
		O43396
		Q6P2M8
		Q96I76
		Q5QGS0
		Q7L9L4
		Q8NI51
		P54105
		Q96BT7
		Q9UGK8
		O15347
		Q14012
		Q02156
		Q86WV1
		Q14995
		Q96G28
		Q8WUI4
		O60566
		Q9Y586
		Q15653
		Q13769
		Q5T1V6
		P55786
		Q9H8X2
		Q96RS6
		Q16881
		Q15942
		Q01954
		Q13451
		Q15021
		Q9UJT1
		O43805
		A6NKD2
		Q13489
		Q86XA0
		P28072
		Q96B42
		Q86U42
		Q96FV9
		Q9C0B1
		Q9BPY8
		Q9NS86
		Q96JY6
		Q9GZQ3
		Q9NR90
		P47929
		Q9NQE9
		Q13765
		O60674
		P22626
		Q06265
		Q9BSU3
		P62258
		Q9NRA1
		Q9P0K7
		Q8WY54
		Q12967
		P61201
		P55201
		Q8IYT2
		Q9NX07
		Q14764
		Q6P9F0
		P42229
		Q93088
		P42681
		Q01860
		Q9P243
		Q9BXM0
		Q96EZ8
		Q2TAY7
		Q69383
		A4D2B0
		Q9BZR9
		Q6U7Q0
		Q9BTV5
		Q9H7T9
		O15523
		Q8TD86
		O75175
		Q8IZ02
		Q9Y3F4
		Q96DU7
		Q9Y5V0
		O00327
		Q96FX2
		Q9UHL0
		Q9NWB1
		O15198
		Q9UL63
		P17980
		Q01851
		Q9UBK9
		Q7Z3K3
		P07101
		Q16621
		Q7Z7K6
		P09132
		Q86Z02
		O75626
		Q9NPD3
		P29350
		P56192
		P55060
		Q9UIA9
		Q8N5U6
		O94992
		Q8TEQ6
		P49841
		Q9UFF9
		P48729
		P54274
		P68104
		Q14103
		Q86V81
		Q9P258
		P52294
		P46379
		Q8TEX9
		P40933
		Q3L8U1
		Q13562
		Q32P51
		Q92540
		Q8IUR7
		Q5HYK7
		Q9H7S9
		P56645
		Q9BZE0
		Q8TC05
		Q16513
		Q03112
		O60502
		Q9UK80
		Q9Y6I3
		Q9H4B6
		P11171
		Q96A09
		Q7Z7C7
		Q6ZNA4
		P31483
		P30085
		Q9H0N0
		Q92782
		P62308
		O95400
		Q96S44
		P31350
		Q9UH65
		Q9UQ07
		A6NLU0
		Q6P2E9
		O95251
		O95155
		Q9HB21
		Q86V97
		Q9UKZ4
		P52945
		P0CG29
		Q92547
		Q86UE8
		Q8N488
		Q9NRY4
		O60832
		Q9H5U6
		P49773
		Q5TEJ8
		Q13098
		P20807
		Q6GQQ9
		P42167
		Q92904
		Q9H091
		Q99627
		P38936
		Q02241
		Q86TI2
		P35240
		Q52LJ0
		Q14978
		Q8IV48
		Q15796
		Q5H9L4
		Q96B26
		Q06787
		P78317
		Q5T6F2
		P14618
		Q8TEE9
		Q9GZN0
		Q6I9Y2
		Q9NPA3
		Q15398
		Q8N6M6
		Q9Y252
		Q9NZJ0
		Q9BZZ5
		Q9UBL6
		Q86YL5
		Q9BWK5
		Q15349
		P49703
		O75679
		Q14980
		Q9H079
		Q96HR8
		Q6ZSB9
		Q8NDL9
		Q9BXG8
		Q9GZT9
		Q5VY09
		Q9H4L4
		Q8IUQ4
		A8MYZ6
		Q9BX46
		Q9NXV2
		Q9NWM0
		Q9NQT4
		P13631
		Q9GZY1
		P26447
		Q9UKT6
		O14787
		Q9BYV6
		O14503
		Q9UQ88
		Q5F1R6
		Q9BV57
		Q9Y2F9
		Q9BXN6
		P50616
		Q9BRK3
		Q14164
		P42771
		Q13838
		Q8NDG6
		Q14790
		O15111
		Q32MZ4
		Q969Q6
		Q9BXT5
		O14924
		P62316
		Q9Y2D8
		Q9UBF6
		Q6ZV65
		Q86YD1
		Q6UUV9
		O15350
		Q9NUU7
		Q96PU8
		P60228
		P06730
		P61578
		O14862
		Q9BZF9
		Q9Y6K1
		Q9NTJ3
		P08254
		Q9Y6K5
		Q8IWE4
		Q92600
		O95990
		P61571
		Q8NG08
		Q53H80
		Q9NWU2
		P10827
		O15553
		A9UHW6
		Q9H477
		O60216
		O15530
		Q9Y2Z0
		Q96A61
		Q14289
		Q9Y605
		Q8N884
		Q8IWY9
		Q96T76
		Q9NWZ5
		Q9UJY1
		Q96RN5
		Q02413
		Q8N3H0
		Q9UL40
		Q6ICB0
		P08865
		Q9NVD3
		Q12899
		O95373
		Q8NC56
		P49761
		Q9C000
		P62913
		Q09161
		P56524
		Q9Y281
		Q9UI95
		Q9UBS0
		O94762
		P35813
		Q5PRF9
		Q9BQA1
		Q93009
		Q01167
		Q15631
		Q13882
		Q86VP6
		Q9UJQ4
		Q6P2H3
		Q9NZN9
		Q9HC62
		Q7Z2Y8
		P0CV98
		Q9NRM7
		Q9H808
		Q8IW41
		Q6GYQ0
		Q8TCB7
		P10826
		O95677
		P49591
		Q9HC16
		P51808
		Q13516
		Q8WVZ9
		A8K830
		Q9UPQ4
		Q9HDD0
		Q9NTM9
		O95897
		Q9NWZ8
		O75312
		P10071
		P29144
		Q14157
		Q56P03
		O43670
		Q8WYR1
		O00192
		Q8N4J0
		O75190
		Q6QN14
		P47974
		Q9Y5L0
		Q96BS2
		O95833
		P57059
		Q8WXX7
		O14646
		Q03933
		Q14738
		O94993
		Q8IU85
		Q14140
		Q9NRA8
		Q7Z7E8
		Q7Z3Z4
		Q9NQU5
		P22392
		P63096
		Q49AN0
		Q96MG7
		Q5VST9
		Q969K3
		P28065
		Q04741
		Q14765
		Q9H3U1
		Q7Z7F0
		Q9NZH6
		O14558
		Q96AZ6
		Q9UK32
		P41002
		Q9GZZ1
		Q13177
		Q53ET0
		Q9P127
		Q9NSI6
		Q96JM3
		Q5TH74
		Q9NRH1
		Q9H816
		P11441
		O60336
		Q8IZL8
		P19838
		P40763
		Q9NPE6
		Q9BWV3
		Q9Y295
		P24928
		Q147X3
		P15090
		Q9NPI6
		O75689
		P54577
		Q9NY27
		Q13153
		P62140
		Q8WXF1
		Q8N2I9
		P51955
		Q99717
		Q03060
		Q96KR1
		Q15628
		Q13330
		Q09472
		P15056
		Q9BTD8
		O15144
		Q53GL0
		Q86U44
		O95704
		Q9Y692
		P20941
		A6NIX2
		O75920
		Q16629
		Q96EA4
		Q96E40
		Q8WXC6
		Q8IY67
		O95714
		Q5T2D3
		Q9NXR7
		Q96RG2
		Q9BTC0
		Q9BXY8
		Q9Y266
		P40121
		P60673
		Q9UNY4
		Q9HCI5
		Q96JZ2
		Q5T481
		Q9BWU1
		Q86XP3
		Q9NSV4
		P61326
		O15169
		P63000
		O00410
		Q9NVH2
		Q13043
		Q5MIZ7
		Q16539
		Q969S8
		Q9Y5V3
		P14921
		Q93062
		Q7LFL8
		P17661
		Q7Z5J4
		P62191
		Q99966
		Q92551
		O75956
		Q8NCR6
		P55273
		Q86VF2
		Q00994
		Q8N815
		Q9NW64
		Q9UBI1
		O15105
		Q8NCV1
		P11473
		Q86SG3
		O00182
		Q13257
		Q15208
		Q96PM5
		P24385
		Q8IXT1
		O75677
		P35368
		Q13895
		Q99502
		Q9BUT9
		Q99836
		O15205
		Q9HB71
		P50748
		Q6IV72
		Q8IX03
		P0DMV8
		O60921
		Q8IW19
		P19338
		Q96GD4
		P62380
		P61978
		Q9H3K6
		Q9BY41
		P49674
		O95760
		Q9BUL5
		Q14674
		Q9BZI7
		Q12802
		O00629
		O60356
		O95757
		Q9Y297
		Q15058
		Q8WU68
		Q5JUK2
		Q9H6R0
		Q99741
		P58546
		O14907
		Q9H467
		Q8TE49
		P30281
		Q96N95
		Q6UUV7
		Q8N140
		P50607
		Q53HL2
		O00571
		P42224
		Q7LG56
		Q8N543
		Q9BYV9
		Q6IQ49
		Q66K74
		Q9NZU5
		A8MU46
		O95391
		Q06187
		Q9H0M0
		O14770
		O15296
		Q16666
		Q6IA86
		Q92993
		Q86X51
		Q9H8W5
		Q15759
		Q8IUX7
		Q6IE81
		Q14872
		Q8N5S9
		P11362
		O14893
		Q14203
		Q96HA7
		P54646
		Q14839
		Q9Y4B6
		P32121
		Q7L5N1
		Q13126
		Q53QV2
		Q9Y616
		P21127
		P84103
		Q15018
		P62979
		P23508
		Q92831
		Q6N022
		P49407
		Q05086
		Q13868
		P11308
		Q969S3
		Q02750
		Q96LI6
		A5LHX3
		O43324
		Q15007
		Q6PJT7
		Q9NPF5
		Q9NP77
		Q9UMR2
		Q8NDF8
		Q8TCY9
		P55265
		Q9BPU9
		P45985
		Q15646
		Q6PID8
		Q6ZN17
		Q92830
		O00291
		Q86US8
		Q13526
		P41134
		Q9BTT0
		Q9Y2V0
		O00488
		Q9Y2T7
		Q6NTF7
		P15531
		Q99661
		Q9UBS8
		Q15633
		P61586
		Q8N1K5
		Q92624
		Q9NYF0
		Q13761
		Q02556
		Q9Y2L1
		Q9Y473
		P17676
		O15318
		Q9BQI6
		P46736
		Q9H6Y2
		Q9NR20
		P05114
		Q9NWT6
		O75821
		Q9H0Z9
		Q9Y6E0
		Q15024
		Q9UGP4
		A1L020
		Q9Y6F1
		Q68E01
		A6NFN3
		Q5JR98
		Q7L622
		O43663
		P42685
		O43745
		Q96JI7
		O14818
		Q07352
		Q9NRG9
		Q9HBY8
		Q99873
		P15941
		Q9H6Z4
		P61758
		Q8IYM9
		O95409
		P09086
		O14896
		Q15078
		P0DPQ6
		Q4L180
		Q9Y243
		P52824
		O95376
		Q15649
		O14920
		Q86UD0
		Q8TE77
		Q9Y265
		P53671
		P78545
		Q16659
		Q86UY6
		P62750
		Q14493
		Q9NVI1
		Q99856
		Q15047
		Q9UNH5
		P61960
		Q9NUQ3
		Q13352
		Q9Y6A4
		Q14192
		Q99504
		Q8WUJ0
		Q6NUN9
		Q8TDC3
		Q9BUB5
		Q9BXT8
		Q8N3C0
		O95273
		O15117
		Q01970
		O75771
		Q96T92
		P50995
		P61575
		Q9Y6D9
		P14678
		Q15257
		Q96GG9
		Q15911
		Q13131
		Q9BZB8
[truncated: 9,396 more rows]

## Sheet: All
Cytoplasmic organelle	N.of Unique Proteins
Nucleus	3074
Cytoplasm	2560
Cytoplasm Nucleus	1944
Mitochondrion	844
EndoplasmicReticulum	665
Golgi	384
Endosome	187
Cytoplasm Golgi	146
Lysosome	142
Cytoplasm Mitochondrion Nucleus	128
Cytoplasm Mitochondrion	128
EndoplasmicReticulum Golgi	125
Cytoplasm EndoplasmicReticulum	100
Cytoplasm Endosome	93
Endosome Lysosome	75
EndoplasmicReticulum Nucleus	73
Cytoplasm EndoplasmicReticulum Nucleus	63
Endosome Golgi	57
Mitochondrion Nucleus	47
Cytoplasm Endosome Nucleus	45
Cytoplasm Golgi Nucleus	45
EndoplasmicReticulum Mitochondrion	42
Cytoplasm Lysosome	24
Cytoplasm EndoplasmicReticulum Golgi	21
Cytoplasm EndoplasmicReticulum Mitochondrion Nucleus	20
Cytoplasm Endosome Golgi	19
EndoplasmicReticulum Endosome	18
EndoplasmicReticulum Endosome Golgi	17
Cytoplasm Lysosome Nucleus	16
Endosome Golgi Lysosome	16
EndoplasmicReticulum LipidDroplet	16
Cytoplasm Endosome Lysosome	15
Cytoplasm EndoplasmicReticulum Golgi Nucleus	14
EndoplasmicReticulum Endosome Golgi Lysosome	14
EndoplasmicReticulum Endosome Lysosome	12
Cytoplasm LipidDroplet	12
Cytoplasm EndoplasmicReticulum Mitochondrion	10
Cytoplasm EndoplasmicReticulum Endosome Golgi	9
EndoplasmicReticulum Golgi Nucleus	9
Cytoplasm EndoplasmicReticulum Endosome Nucleus	8
Golgi Nucleus	8
LipidDroplet	8
EndoplasmicReticulum Lysosome	6
Endosome Nucleus	6
Golgi Mitochondrion	6
Cytoplasm Endosome Lysosome Nucleus	5
Cytoplasm Golgi Mitochondrion	5
EndoplasmicReticulum Golgi Lysosome	5
Cytoplasm Endosome Golgi Nucleus	4
Cytoplasm EndoplasmicReticulum LipidDroplet	4
Cytoplasm Endosome Mitochondrion	4
Cytoplasm Golgi Lysosome	4
EndoplasmicReticulum Mitochondrion Nucleus	4
Golgi Lysosome	4
Lysosome Nucleus	4
Cytoplasm EndoplasmicReticulum Endosome Golgi Mitochondrion Nucleus	3
Cytoplasm EndoplasmicReticulum Golgi Mitochondrion	3
Cytoplasm Golgi Mitochondrion Nucleus	3
Cytoplasm LipidDroplet Mitochondrion	3
Cytoplasm LipidDroplet Nucleus	3
EndoplasmicReticulum Lysosome Mitochondrion	3
Endosome Mitochondrion	3
Cytoplasm EndoplasmicReticulum Endosome Golgi Lysosome	2
Cytoplasm EndoplasmicReticulum Golgi Mitochondrion Nucleus	2
Cytoplasm EndoplasmicReticulum Lysosome Mitochondrion Nucleus	2
EndoplasmicReticulum Endosome Golgi Lysosome Mitochondrion	2
Cytoplasm EndoplasmicReticulum Golgi LipidDroplet	2
Cytoplasm Endosome Golgi Mitochondrion	2
Cytoplasm Endosome Lysosome Mitochondrion	2
EndoplasmicReticulum Endosome Golgi Nucleus	2
EndoplasmicReticulum Golgi LipidDroplet Mitochondrion	2
Cytoplasm EndoplasmicReticulum Endosome	2
EndoplasmicReticulum Endosome Nucleus	2
EndoplasmicReticulum Golgi LipidDroplet	2
EndoplasmicReticulum Golgi Mitochondrion	2
EndoplasmicReticulum LipidDroplet Nucleus	2
Endosome Golgi Mitochondrion	2
Endosome Lysosome Mitochondrion	2
Cytoplasm EndoplasmicReticulum Endosome Lysosome Mitochondrion Nucleus	1
Cytoplasm EndoplasmicReticulum Golgi Lysosome Mitochondrion Nucleus	1
EndoplasmicReticulum Endosome Golgi LipidDroplet Lysosome Mitochondrion	1
Cytoplasm EndoplasmicReticulum Endosome Golgi Nucleus	1
Cytoplasm EndoplasmicReticulum Endosome LipidDroplet Nucleus	1
Cytoplasm EndoplasmicReticulum Endosome Lysosome Nucleus	1
Cytoplasm Endosome Golgi Lysosome Nucleus	1
EndoplasmicReticulum Endosome Golgi Lysosome Nucleus	1
EndoplasmicReticulum Endosome LipidDroplet Lysosome Mitochondrion	1
Cytoplasm EndoplasmicReticulum Endosome Lysosome	1
Cytoplasm Endosome Golgi Lysosome	1
Cytoplasm Endosome Mitochondrion Nucleus	1
Cytoplasm Golgi Lysosome Nucleus	1
Cytoplasm LipidDroplet Mitochondrion Nucleus	1
EndoplasmicReticulum Endosome Golgi Mitochondrion	1
EndoplasmicReticulum Endosome Lysosome Nucleus	1
Endosome LipidDroplet Lysosome Mitochondrion	1
Cytoplasm EndoplasmicReticulum Lysosome	1
Cytoplasm Endosome LipidDroplet	1
Cytoplasm Golgi LipidDroplet	1
Cytoplasm Lysosome Mitochondrion	1
EndoplasmicReticulum LipidDroplet Mitochondrion	1
EndoplasmicReticulum Lysosome Nucleus	1
Endosome Golgi Nucleus	1
Golgi Lysosome Mitochondrion	1
LipidDroplet Lysosome	1
LipidDroplet Nucleus	1
Lysosome Mitochondrion	1

## Sheet: Mitochondrion
Cytoplasmic organelle	N.of Unique Proteins
Mitochondrion	844
Cytoplasm&Mitochondrion	128
Cytoplasm&Mitochondrion&Nucleus	128
Mitochondrion&Nucleus	47
EndoplasmicReticulum&Mitochondrion	42
Cytoplasm&EndoplasmicReticulum&Mitochondrion&Nucleus	20
Cytoplasm&EndoplasmicReticulum&Mitochondrion	10
Golgi&Mitochondrion	6
Cytoplasm&Golgi&Mitochondrion	5
EndoplasmicReticulum&Mitochondrion&Nucleus	4
Cytoplasm&Endosome&Mitochondrion	4
Endosome&Mitochondrion	3
EndoplasmicReticulum&Lysosome&Mitochondrion	3
Cytoplasm&LipidDroplet&Mitochondrion	3
Cytoplasm&Golgi&Mitochondrion&Nucleus	3
Cytoplasm&EndoplasmicReticulum&Golgi&Mitochondrion	3
Cytoplasm&EndoplasmicReticulum&Endosome&Golgi&Mitochondrion&Nucleus	3
Endosome&Lysosome&Mitochondrion	2
Endosome&Golgi&Mitochondrion	2
EndoplasmicReticulum&Golgi&Mitochondrion	2
EndoplasmicReticulum&Golgi&LipidDroplet&Mitochondrion	2
Cytoplasm&Endosome&Lysosome&Mitochondrion	2
Cytoplasm&Endosome&Golgi&Mitochondrion	2
EndoplasmicReticulum&Endosome&Golgi&Lysosome&Mitochondrion	2
Cytoplasm&EndoplasmicReticulum&Lysosome&Mitochondrion&Nucleus	2
Cytoplasm&EndoplasmicReticulum&Golgi&Mitochondrion&Nucleus	2
Lysosome&Mitochondrion	1
Golgi&Lysosome&Mitochondrion	1
EndoplasmicReticulum&LipidDroplet&Mitochondrion	1
Cytoplasm&Lysosome&Mitochondrion	1
Endosome&LipidDroplet&Lysosome&Mitochondrion	1
EndoplasmicReticulum&Endosome&Golgi&Mitochondrion	1
Cytoplasm&LipidDroplet&Mitochondrion&Nucleus	1
Cytoplasm&Endosome&Mitochondrion&Nucleus	1
EndoplasmicReticulum&Endosome&LipidDroplet&Lysosome&Mitochondrion	1
EndoplasmicReticulum&Endosome&Golgi&LipidDroplet&Lysosome&Mitochondrion	1
Cytoplasm&EndoplasmicReticulum&Golgi&Lysosome&Mitochondrion&Nucleus	1
Cytoplasm&EndoplasmicReticulum&Endosome&Lysosome&Mitochondrion&Nucleus	1
