# Supplementary material for: Keep in touch: a perspective on the mitochondrial social network and its implication in health and disease
Source: Cell Death Discov. 2023 Nov 16;9:417. doi: 10.1038/s41420-023-01710-9 (PMC10654391; doi:10.1038/s41420-023-01710-9)
Supplement: Supplementary file 4 — Supplementary Table 3 [file 41420_2023_1710_MOESM4_ESM.xlsx]

## Sheet: READ ME
Supplementary Table 3 | Differential expression of human mitochondrial proteins across 20 human tissues (TISSUES database)
Mitochondrial protein - String - Excel Sheet
Column header	Remarks
name	String ID
display name	Gene name
stringdb::canonical name	UniProt ID
stringdb::database identifier	String ID
stringdb::description	Description of the protein encoded by that gene
stringdb::species	All the IDs were selected for human only
tissue	Type of human tissue. The numerical value represents the expression of that protein in that specific human tissue in accordance with the TISSUES database
Muscular system - Excel Sheet
Column header	Remarks
name	String ID
display name	Gene name
stringdb::canonical name	UniProt ID
stringdb::database identifier	String ID
stringdb::description	Description of the protein encoded by that gene
stringdb::species	All the IDs were selected for human only
tissue	Muscle tissue. The numerical value represents the expression of that protein in that specific human tissue in accordance with the TISSUES database. The numerical values highlighted in red are the expression values gretear than 2.5.
Nervous system - Excel Sheet
Column header	Remarks
name	String ID
display name	Gene name
stringdb::canonical name	UniProt ID
stringdb::database identifier	String ID
stringdb::description	Description of the protein encoded by that gene
stringdb::species	All the IDs were selected for human only
tissue	Nervous system. The numerical value represents the expression of that protein in that specific human tissue in accordance with the TISSUES database. The numerical values highlighted in red are the expression values gretear than 2.5.

## Sheet: Mitochondrial protein - String
name		display name	stringdb::canonical name	stringdb::database identifier	stringdb::description						stringdb::species	tissue::adrenal gland	tissue::blood	tissue::bone	tissue::bone marrow	tissue::eye	tissue::gall bladder	tissue::heart	tissue::intestine	tissue::kidney	tissue::liver	tissue::lung	tissue::muscle	tissue::nervous system	tissue::pancreas	tissue::saliva	tissue::skin	tissue::spleen	tissue::stomach	tissue::thyroid gland	tissue::urine
9606.ENSP00000364649		SDHB	P21912	9606.ENSP00000364649	Succinate dehydrogenase [ubiquinone] iron-sulfur subunit, mitochondrial; Iron-sulfur protein (IP) subunit of succinate dehydrogenase (SDH) that is involved in complex II of the mitochondrial electron transport chain and is responsible for transferring electrons from succinate to ubiquinone (coenzyme Q).						Homo sapiens	3.57675	3.09964	2.25088	2.86377	2.44963	2.36692	3.88438	3.27055	3.66445	4.70742	3.78279	3.52953	4.81336	2.93169	2.41586	3.26863	2.8625	2.99729	3.09324	2.69149
9606.ENSP00000294454		SLC25A34	Q6PIV7	9606.ENSP00000294454	Solute carrier family 25 member 34						Homo sapiens	0.221849	0.636314		0.079181		0.271067	0.599261	4.1943	0.486667	0.755657		1.10063	4.19128	0.271067	0.39211
9606.ENSP00000203407		UQCRC1	P31930	9606.ENSP00000203407	Ubiquinol-cytochrome-c reductase complex core protein 1; This is a component of the ubiquinol-cytochrome c reductase complex (complex III or cytochrome b-c1 complex), which is part of the mitochondrial respiratory chain. This protein may mediate formation of the complex between cytochromes c and c1; M16 metallopeptidases						Homo sapiens	2.46556	2.89729	1.42624	4.43939	3.2161	1.79704	4.41186	4.02805	3.47461	4.63221	4.0893	3.9248	4.95622	2.87387	2.30453	4.5065	2.24619	2.82097	2.40081	1.99739
9606.ENSP00000327467		SMDT1	Q9H4I9	9606.ENSP00000327467	Single-pass membrane protein with aspartate-rich tail 1, mitochondrial; Essential regulatory subunit of the mitochondrial calcium uniporter complex (uniplex), a complex that mediates calcium uptake into mitochondria. Required to bridge the calcium- sensing proteins MICU1 and MICU2 with the calcium-conducting subunit MCU. Plays a central role in regulating the uniplex complex response to intracell…						Homo sapiens	1.64411	2.2292	0.56607	1.39678	1.1383	1.19312	2.66659	2.18934	2.63476	2.40146	2.06383	3.323	4.50165	2.32347	1.7674	1.82483	2.12498	2.06358	1.549	1.35411
9606.ENSP00000363794		HSD17B8	Q92506	9606.ENSP00000363794	3-ketoacyl-[acyl-carrier-protein] reductase alpha subunit; NAD-dependent 17-beta-hydroxysteroid dehydrogenase with highest activity towards estradiol. Has very low activity towards testosterone. The heterotetramer with CBR4 has NADH-dependent 3-ketoacyl-acyl carrier protein reductase activity, and thereby plays a role in mitochondrial fatty acid biosynthesis. Within the heterotetramer, HSD17B8 bi…						Homo sapiens	1.36072	1.9819			0.833333	0.733333	1.9034	1.83237	2.38044	4.55162	1.59778	2.4607	4.34444	0.7	0.875715	1.03154	0.887121	1.84791	0.701587	0.666667
9606.ENSP00000364883		AUH	Q13825	9606.ENSP00000364883	Methylglutaconyl-CoA hydratase, mitochondrial; Catalyzes the conversion of 3-methylglutaconyl-CoA to 3- hydroxy-3-methylglutaryl-CoA. Also has itaconyl-CoA hydratase activity by converting itaconyl-CoA into citramalyl-CoA in the C5- dicarboxylate catabolism pathway. The C5- dicarboxylate catabolism pathway is required to detoxify itaconate, a vitamin B12-poisoning metabolite. Has very low enoyl-C…						Homo sapiens	1.52548	1.84137		0.564271	0.9	1.06695	2.20099	1.59265	2.46598	4.40458	1.79095	2.28076	3.02368	1.53052	1.26795	1.45677	1.37923	1.2113	1.70383	1.29214
9606.ENSP00000340672		ARMCX3	Q9UH62	9606.ENSP00000340672	ARM protein lost in epithelial cancers on chromosome X 3; Regulates mitochondrial aggregation and transport in axons in living neurons. May link mitochondria to the TRAK2- kinesin motor complex via its interaction with Miro and TRAK2. Mitochondrial distribution and dynamics is regulated through ARMCX3 protein degradation, which is promoted by PCK and negatively regulated by WNT1. Enhances the SOX…						Homo sapiens	1.68425	1.51701		4.19463	4.15041	1.49323	1.88302	1.70325	4.34798	4.29749	2.36433	2.05187	4.92697	1.68516	1.56663	4.31326	1.8861	1.34635	1.62048	1.48949
9606.ENSP00000384259		ATG4B	Q9Y4P1	9606.ENSP00000384259	Autophagy-related cysteine endopeptidase 1; Cysteine protease required for the cytoplasm to vacuole transport (Cvt) and autophagy. Cleaves the C-terminal amino acid of ATG8 family proteins MAP1LC3, GABARAPL1, GABARAPL2 and GABARAP, to reveal a C-terminal glycine. Exposure of the glycine at the C- terminus is essential for ATG8 proteins conjugation to phosphatidylethanolamine (PE) and insertion to…						Homo sapiens	1.95729	2.72549	1.71704	2.42199	1.95622	1.49415	2.67024	2.91711	2.61857	4.53087	3.24941	2.74462	4.96239	2.34292	1.80989	2.44995	2.56362	2.19012	2.09954	1.41497
9606.ENSP00000216714		APEX1	P27695	9606.ENSP00000216714	APEX nuclease (multifunctional DNA repair enzyme) 1; Multifunctional protein that plays a central role in the cellular response to oxidative stress. The two major activities of APEX1 in DNA repair and redox regulation of transcriptional factors. Functions as a apurinic/apyrimidinic (AP) endodeoxyribonuclease in the DNA base excision repair (BER) pathway of DNA lesions induced by oxidative and alk…						Homo sapiens	2.59205	4.59059	2.31898	4.58233	3.314	2.35185	3.14613	4.10958	3.50023	4.82981	4.84754	3.28717	4.95925	2.56396	2.0684	4.79825	2.77274	2.91223	2.7967	2.42344
9606.ENSP00000454207		TRAF3	Q13114	9606.ENSP00000454207	RING-type E3 ubiquitin transferase TRAF3; Regulates pathways leading to the activation of NF- kappa-B and MAP kinases, and plays a central role in the regulation of B-cell survival. Part of signaling pathways leading to the production of cytokines and interferon. Required for normal antibody isotype switching from IgM to IgG. Plays a role T-cell dependent immune responses. Plays a role in the reg…						Homo sapiens	1.64708	4.60398	2.08282	2.78895	1.97328	1.29209	2.63493	2.7847	2.78922	2.61482	2.76331	2.28346	4.57959	2.38371	1.76224	2.33771	3.19848	2.0388	1.96481	1.43499
9606.ENSP00000316335		FARS2	O95363	9606.ENSP00000316335	phenylalanyl-tRNA synthetase 2, mitochondrial; Is responsible for the charging of tRNA(Phe) with phenylalanine in mitochondrial translation. To a lesser extent, also catalyzes direct attachment of m-Tyr (an oxidized version of Phe) to tRNA(Phe), thereby opening the way for delivery of the misacylated tRNA to the ribosome and incorporation of ROS-damaged amino acid into proteins; Belongs to the cl…						Homo sapiens	1.0151	4.38963	0.534332	1.0151	0.566667	0.892095	1.98099	1.70765	4.39484	2.15338	1.75915	2.226	4.60998	4.13255	0.742987	1.58291	1.59416	0.815135	1.67762	1.04139
9606.ENSP00000420682		QTRTD1	Q9H974	9606.ENSP00000420682	Queuine tRNA-ribosyltransferase domain-containing protein 1; Non-catalytic subunit of the queuine tRNA- ribosyltransferase (TGT) that catalyzes the base-exchange of a guanine (G) residue with queuine (Q) at position 34 (anticodon wobble position) in tRNAs with GU(N) anticodons (tRNA-Asp, -Asn, -His and -Tyr), resulting in the hypermodified nucleoside queuosine (7-(((4,5-cis-dihydroxy-2-cyclopente…						Homo sapiens	0.815135	1.38914		0.861335	0.733333	0.778151	0.640481	1.41712	1.00704	1.32792	0.865301	0.467361	1.24116	0.633333	0.531479	0.753328	1.21537	0.737723	0.899456	0.832509
9606.ENSP00000263702		MECR	Q9BV79	9606.ENSP00000263702	Enoyl-[acyl-carrier-protein] reductase, mitochondrial; Catalyzes the NADPH-dependent reduction of trans-2-enoyl thioesters in mitochondrial fatty acid synthesis (fatty acid synthesis type II). Fatty acid chain elongation in mitochondria uses acyl carrier protein (ACP) as an acyl group carrier, but the enzyme accepts both ACP and CoA thioesters as substrates in vitro. Has a preference for short an…						Homo sapiens	1.78725	1.58634		0.662758	1.38152	1.67181	2.36742	2.13275	2.2761	4.46226	1.62691	2.49524	4.73563	1.3303	1.11007	1.68143	0.792392	1.67181	1.39765	1.39765
9606.ENSP00000441126		NDUFC1	O43677	9606.ENSP00000441126	NADH dehydrogenase (ubiquinone) 1, subcomplex unknown, 1, 6kDa; Accessory subunit of the mitochondrial membrane respiratory chain NADH dehydrogenase (Complex I), that is believed not to be involved in catalysis. Complex I functions in the transfer of electrons from NADH to the respiratory chain. The immediate electron acceptor for the enzyme is believed to be ubiquinone; NADH:ubiquinone oxidoredu…						Homo sapiens	1.52699	4.40467	0.518356	1.27184	1.74741		4.52249	1.12711	2.21835	2.47996	1.9815	2.08705	4.42786	1.22272	1.29994	4.27227	1.69373	0.651954	2.10114
9606.ENSP00000418348		CMC1	Q7Z7K0	9606.ENSP00000418348	COX assembly mitochondrial protein homolog; Component of the MITRAC (mitochondrial translation regulation assembly intermediate of cytochrome c oxidase complex) complex, that regulates cytochrome c oxidase assembly.						Homo sapiens	1.36298	0.566667		1.27262	0.6	1.33978	1.63599	1.43382	1.52535	4.33095	1.30506	1.5555	1.78659	1.07676	1.23553	4.21339	1.76621	1.26007	1.23215	1.30678
9606.ENSP00000367923		SUCLA2	Q9P2R7	9606.ENSP00000367923	Succinate--CoA ligase [ADP-forming] subunit beta, mitochondrial; ATP-specific succinyl-CoA synthetase functions in the citric acid cycle (TCA), coupling the hydrolysis of succinyl-CoA to the synthesis of ATP and thus represents the only step of substrate-level phosphorylation in the TCA. The beta subunit provides nucleotide specificity of the enzyme and binds the substrate succinate, while the bi…						Homo sapiens	1.77824	2.44545	0.739855	1.19292	2.14419	1.10037	3.71059	1.8928	2.78975	4.52735	1.85947	3.10244	4.72876	1.95662	1.14819	2.09499	1.44968	1.16037	1.8236	1.69185
9606.ENSP00000272418		MRPS5	P82675	9606.ENSP00000272418	Mitochondrial ribosomal protein S5						Homo sapiens	1.32222	1.6561		1.2952	4.18599	1.1683	2.50948	2.55722	4.48577	2.77566	2.54216	2.58981	3.83336	1.43188	1.22011	1.69653	1.81985	1.26795	1.29226	1.30821
9606.ENSP00000430494		UQCRB	P14927	9606.ENSP00000430494	Ubiquinol-cytochrome c reductase complex 14 kDa protein; This is a component of the ubiquinol-cytochrome c reductase complex (complex III or cytochrome b-c1 complex), which is part of the mitochondrial respiratory chain. This component is involved in redox-linked proton pumping; Belongs to the UQCRB/QCR7 family.						Homo sapiens	2.18507	2.61641	2.98537	2.29324	1.94586	1.84551	3.27368	2.60801	2.86256	4.5531	2.42526	3.98297	4.54151	2.36628	2.01396	2.3628	2.28143	2.38522	1.86213	4.3869
9606.ENSP00000215882		SLC25A1	P53007	9606.ENSP00000215882	Solute carrier family 25 (mitochondrial carrier; citrate transporter), member 1; Involved in citrate-H(+)/malate exchange. Important for the bioenergetics of hepatic cells as it provides a carbon source for fatty acid and sterol biosyntheses, and NAD(+) for the glycolytic pathway; Solute carriers						Homo sapiens	1.96558	2.51161	1.66583	1.55703	2.57738	1.09342	2.4841	2.96634	4.53995	4.62638	2.61007	2.50563	4.8103	3.28465	1.21484	2.41578	1.98635	1.98191	2.01006	1.33777
9606.ENSP00000477341		PPM1K	Q96NT4	9606.ENSP00000477341	PP2C-type mitochondrial phosphoprotein phosphatase; Regulates the mitochondrial permeability transition pore and is essential for cellular survival and development; Belongs to the PP2C family.						Homo sapiens	0.682667	2.0377	0.918949	0.531479	0.40654	0.78295	3.14951	1.76147	2.16044	2.01578	1.73435	2.95162	4.59321	4.36859	0.687232	1.15044	1.17811	1.18503	0.721536	1.15858
9606.ENSP00000250405		BCL2L2	Q92843	9606.ENSP00000250405	Apoptosis regulator Bcl-W; Promotes cell survival. Blocks dexamethasone-induced apoptosis. Mediates survival of postmitotic Sertoli cells by suppressing death-promoting activity of BAX; Belongs to the Bcl-2 family.						Homo sapiens	2.30768	2.48185	1.60436	2.42564	2.17471	1.19682	2.91218	3.00697	2.95937	4.55409	4.60145	2.69554	4.66803	2.52826	2.21344	2.6766	2.60546	2.4306	2.25044	1.22358
9606.ENSP00000237889		NDUFB3	O43676	9606.ENSP00000237889	NADH dehydrogenase (ubiquinone) 1 beta subcomplex, 3, 12kDa; Accessory subunit of the mitochondrial membrane respiratory chain NADH dehydrogenase (Complex I), that is believed not to be involved in catalysis. Complex I functions in the transfer of electrons from NADH to the respiratory chain. The immediate electron acceptor for the enzyme is believed to be ubiquinone.						Homo sapiens	1.64608	2.12904	0.783444	1.26951	1.50422	1.31806	4.56274	2.02137	2.54984	2.55145	4.34694	2.98403	2.86764	1.06942	1.50424	1.88504	1.7463	2.1211	2.09718	1.41274
9606.ENSP00000273986		CISD2	Q8N5K1	9606.ENSP00000273986	Endoplasmic reticulum intermembrane small protein; Regulator of autophagy that contributes to antagonize BECN1-mediated cellular autophagy at the endoplasmic reticulum. Participates in the interaction of BCL2 with BECN1 and is required for BCL2-mediated depression of endoplasmic reticulum Ca(2+) stores during autophagy. Contributes to BIK-initiated autophagy, while it is not involved in BIK-depen…						Homo sapiens	1.30678	2.09739	0.677745	1.14406	4.40953	1.59309	2.16068	2.01732	2.27212	2.45784	1.88653	2.33356	3.52487	2.43835	1.04662	1.76022	1.41483	1.97494	1.90033	1.24221
9606.ENSP00000260442		BCL2L10	Q9HD36	9606.ENSP00000260442	BCL2-like 10 (apoptosis facilitator); Promotes cell survival. Suppresses apoptosis induced by BAX but not BAK; BCL2 family						Homo sapiens	0.86403	1.87998	1.03428	1.61428	0.768352	0.181818	1.45041	1.90952	2.23893	4.46253	1.69245	1.3963	4.33113	1.59504		1.74352	1.32245	1.29231	0.872029	0.595145
9606.ENSP00000396225		KIAA0141	Q14154	9606.ENSP00000396225	Death ligand signal enhancer; Essential for the induction of death receptor-mediated apoptosis through the regulation of caspase activation.						Homo sapiens	1.53063	1.34989	0.113495	4.2821	0.593081	1.41162	1.77767	1.44716	1.78078	1.28179	2.48588	1.77767	4.77714	1.11171	1.23553	1.75624	1.707	1.38857	1.45738	1.43881
9606.ENSP00000479518		MYO19	Q96H55	9606.ENSP00000479518	Myosin head domain-containing protein 1; Actin-based motor molecule with ATPase activity that localizes to the mitochondrion outer membrane. Motor protein that moves towards the plus-end of actin filaments (By similarity). Required for mitochondrial inheritance during mitosis. May be involved in mitochondrial transport or positioning; Belongs to the TRAFAC class myosin-kinesin ATPase superfamily.…						Homo sapiens	1.33725	1.35575	0.675335	1.2952	1.299	0.90309	1.52614	1.12926	1.81907	1.21331	2.56776	1.90075	4.72582	1.26381	1.16037	2.20397	1.08873	1.18564	1.04662	0.927712
9606.ENSP00000354822		XAF1	Q6GPH4	9606.ENSP00000354822	XIAP associated factor 1; Seems to function as a negative regulator of members of the IAP (inhibitor of apoptosis protein) family. Inhibits anti- caspase activity of BIRC4. Induces cleavage and inactivation of BIRC4 independent of caspase activation. Mediates TNF-alpha- induced apoptosis and is involved in apoptosis in trophoblast cells. May inhibit BIRC4 indirectly by activating the mitochondria…						Homo sapiens	1.60647	2.29404	0.919822	2.14759	0.861456	1.66776	2.35083	2.73218	2.31553	2.86448	2.97622	2.11022	2.21264	1.35217	2.01858	2.36314	2.86659	2.30749	1.69262	1.49693
9606.ENSP00000315017		MRPL1	Q9BYD6	9606.ENSP00000315017	Mitochondrial ribosomal protein L1						Homo sapiens	1.13354	4.12009		4.20506	0.733333	1.09091	2.04631	1.56372	2.19639	1.92394	1.09091	1.90718	2.96748	1.55063	1.09091	4.20115	1.3543	0.997095	1.09091	1.26166
9606.ENSP00000382071		HLCS	P50747	9606.ENSP00000382071	Holocarboxylase synthetase (biotin-(proprionyl-CoA-carboxylase (ATP-hydrolysing)) ligase); Post-translational modification of specific protein by attachment of biotin. Acts on various carboxylases such as acetyl- CoA-carboxylase, pyruvate carboxylase, propionyl CoA carboxylase, and 3-methylcrotonyl CoA carboxylase.						Homo sapiens	0.669007	1.87651		4.22024	0.566667	0.643453	1.43321	1.45486	2.16306	4.37403	1.93401	1.42308	4.59887	0.636822	0.69897	1.36267	1.23528	0.623249	1.58144	1.44293
9606.ENSP00000319851		CHDH	Q8NE62	9606.ENSP00000319851	Choline dehydrogenase, mitochondrial; Choline dehydrogenase						Homo sapiens	0.335732	1.60567		0.143885	1.03333	0.575541	1.89104	1.72023	4.52664	4.54444	1.32345	1.58628	2.01239	1.58674	1.02257	0.748805	0.143885	1.2186	0.287771	1.24971
9606.ENSP00000378812		CHCHD2	Q9Y6H1	9606.ENSP00000378812	Coiled-coil-helix-coiled-coil-helix domain-containing protein 2; Transcription factor. Binds to the oxygen responsive element of COX4I2 and activates its transcription under hypoxia conditions (4% oxygen), as well as normoxia conditions (20% oxygen); Mitochondrial coiled-coil-helix-coiled-coil-helix domain containing proteins						Homo sapiens	2.10083	2.1938	0.960888	1.79704	3.39993	1.5721	2.73807	4.74019	2.56757	2.80193	4.77769	3.31489	4.94856	4.35149	1.72971	4.3419	1.63009	3.10833	2.17466	1.62256
9606.ENSP00000315013		CRAT	P43155	9606.ENSP00000315013	Carnitine O-acetyltransferase; Carnitine acetylase is specific for short chain fatty acids. Carnitine acetylase seems to affect the flux through the pyruvate dehydrogenase complex. It may be involved as well in the transport of acetyl-CoA into mitochondria; Belongs to the carnitine/choline acetyltransferase family.						Homo sapiens	1.33333	2.35033	0.678191	1.35845	1.71082	1.10266	2.93152	1.89541	2.68598	4.65155	1.65992	3.76283	3.26096	2.28072	1.24221	3.13713	0.884607	1.12854	1.57875	1.52937
9606.ENSP00000225698		C1QBP	Q07021	9606.ENSP00000225698	Complement component 1 Q subcomponent-binding protein, mitochondrial; Is believed to be a multifunctional and multicompartmental protein involved in inflammation and infection processes, ribosome biogenesis, regulation of apoptosis, transcriptional regulation and pre-mRNA splicing. At the cell surface is thought to act as an endothelial receptor for plasma proteins of the complement and kallikrei…						Homo sapiens	2.34477	2.61755	1.40865	2.49237	3.21372	1.54158	3.40237	3.39573	3.16323	4.69325	4.65997	2.92947	4.3761	2.06144	1.97148	3.04695	3.26756	2.17068	2.22661	1.72917
9606.ENSP00000367938		COX7A2L	O14548	9606.ENSP00000367938	Cytochrome c oxidase subunit 7A-related protein, mitochondrial; Involved in the regulation of oxidative phosphorylation and energy metabolism (By similarity). Necessary for the assembly of mitochondrial respiratory supercomplex (By similarity); Belongs to the cytochrome c oxidase VIIa family.						Homo sapiens	2.0866	1.93877	1.19047	1.76889	1.48001	1.65897	2.77942	2.08986	3.3495	2.69189	4.59504	2.82266	4.33158	1.90674	1.63882	1.88816	1.55951	1.69255	2.19379	1.69723
9606.ENSP00000419665		SSBP1	Q04837	9606.ENSP00000419665	Single-stranded DNA binding protein 1, mitochondrial; This protein binds preferentially and cooperatively to ss-DNA. Probably involved in mitochondrial DNA replication. Associates with mitochondrial DNA.						Homo sapiens	2.18253	2.10315	1.20986	2.2315	1.845	1.7356	2.87143	2.47679	2.79262	4.54994	2.36846	2.97003	3.83669	4.54272	1.58206	4.20484	2.06509	2.43728	2.53668	1.82952
9606.ENSP00000319817		OPA3	Q9H6K4	9606.ENSP00000319817	Optic atrophy 3 (autosomal recessive, with chorea and spastic paraplegia); OPA3, outer mitochondrial membrane lipid metabolism regulator						Homo sapiens	0.65	1.84438	0.744928	0.028029	2.51112	1.09091	1.89873	1.12422	4.27731	4.3546	4.12	1.93882	4.47906	0.566667	0.238882	1.49695	0.545455	0.545455	0.545455	1.16944
9606.ENSP00000306548		MRPL13	Q9BYD1	9606.ENSP00000306548	Mitochondrial ribosomal protein L13; Belongs to the universal ribosomal protein uL13 family.						Homo sapiens	4.26333	2.01978	0.718797	1.53054	1.3319	1.14819	1.97086	1.90971	2.16829	2.27096	2.7924	2.09506	4.53189	1.56574	1.02531	1.62441	1.70404	1.55807	1.65718	1.28028
9606.ENSP00000367939		UQCRQ	O14949	9606.ENSP00000367939	Ubiquinol-cytochrome c reductase complex ubiquinone-binding protein QP-C; This is a component of the ubiquinol-cytochrome c reductase complex (complex III or cytochrome b-c1 complex), which is part of the mitochondrial respiratory chain. This subunit, together with cytochrome b, binds to ubiquinone; Belongs to the UQCRQ/QCR8 family.						Homo sapiens	2.05512	2.38837	0.781651	2.19992	2.16558	1.67943	4.73214	2.24954	2.80208	4.67432	2.41077	3.2086	4.75762	2.24251	1.97924	4.4172	2.27091	2.05563	2.00815	1.83843
9606.ENSP00000019317		RALBP1	Q15311	9606.ENSP00000019317	Dinitrophenyl S-glutathione ATPase; Can activate specifically hydrolysis of GTP bound to RAC1 and CDC42, but not RALA. Mediates ATP-dependent transport of S-(2,4-dinitrophenyl)-glutathione (DNP-SG) and doxorubicin (DOX) and is the major ATP-dependent transporter of glutathione conjugates of electrophiles (GS-E) and DOX in erythrocytes. Can catalyze transport of glutathione conjugates and xenobiot…						Homo sapiens	1.09342	4.41213	0.628276	4.34644	1.78221	1.14613	2.61293	2.56321	2.82935	4.55452	2.63136	2.76974	4.56538	2.27902	1.01143	2.14149	1.58801	2.03844	1.5837	2.76667
9606.ENSP00000297504		ABCB8	Q9NUT2	9606.ENSP00000297504	ATP-binding cassette sub-family B member 8, mitochondrial; ATP binding cassette subfamily B member 8; Belongs to the ABC transporter superfamily. ABCB family. Multidrug resistance exporter (TC 3.A.1.201) subfamily.						Homo sapiens	1.0086	1.71349		1.30303	0.666667	1.09091	2.31159	2.01209	4.45513	2.02602	1.68649	2.2118	4.90834	1.40081	1.09091	2.36017	1.51941	1.52459	1.56128	1.09091
9606.ENSP00000417480		FHIT	P49789	9606.ENSP00000417480	Diadenosine 5',5'''-P1,P3-triphosphate hydrolase; Cleaves P(1)-P(3)-bis(5'-adenosyl) triphosphate (Ap3A) to yield AMP and ADP. Can also hydrolyze P(1)-P(4)-bis(5'- adenosyl) tetraphosphate (Ap4A), but has extremely low activity with ATP. Modulates transcriptional activation by CTNNB1 and thereby contributes to regulate the expression of genes essential for cell proliferation and survival, such as…						Homo sapiens	1.68376	2.5604	1.30798	1.95396	0.766667	2.42859	2.117	4.49422	2.55326	2.2514	2.81016	2.18443	4.50717	1.99415	1.9479	2.21716	1.68716	2.47177	2.51639	2.02029
9606.ENSP00000259667		HINT2	Q9BX68	9606.ENSP00000259667	Histidine triad nucleotide-binding protein 2, mitochondrial; Hydrolase probably involved in steroid biosynthesis. May play a role in apoptosis. Has adenosine phosphoramidase activity; Belongs to the HINT family.						Homo sapiens	1.95612	1.49921		1.16633	0.733333	1.14406	2.19271	1.10266	4.3406	4.44863	1.72446	2.36529	1.7182	4.25359	1.31806	1.12276	1.19498	1.75259	1.41274	1.19498
9606.ENSP00000305696		RBFA	Q8N0V3	9606.ENSP00000305696	Putative ribosome-binding factor A, mitochondrial; Ribosome binding factor A						Homo sapiens	1.48116	1.31904		0.90309		1.48116	1.57596	0.987442	1.97489	1.60945	4.46101	1.56199	0.987442	1.48116	0.778151	1.48116	0.938686	0.987442	0.987442	0.987442
9606.ENSP00000457733		SLC25A24	Q6NUK1	9606.ENSP00000457733	Solute carrier family 25 (mitochondrial carrier; phosphate carrier), member 24; Calcium-dependent mitochondrial solute carrier. Mediates the reversible, electroneutral exchange of Mg-ATP or Mg-ADP against phosphate ions, catalyzing the net uptake or efflux of adenine nucleotides across the mitochondrial inner membrane. Nucleotide transport is inactive when cytosolic calcium levels are low, and is…						Homo sapiens	1.09091	1.73525	0.955302	0.60206	4.19333	1.14819	1.99347	2.12909	1.96269	1.75992	1.75432	1.83684	4.41901	1.48154	0.572097	1.75885	1.31751	1.23384	1.10947	1.26007
9606.ENSP00000308717		MRPL48	Q96GC5	9606.ENSP00000308717	Mitochondrial ribosomal protein L48						Homo sapiens	1.24055	4.26625		1.10037	0.633333	1.20951	1.87348	1.61635	1.66444	1.81754	1.78659	1.75497	2.65246	1.2945	1.20951	1.05944	1.26881	1.24833	1.39794	4.26849
9606.ENSP00000268379		UQCRC2	P22695	9606.ENSP00000268379	Ubiquinol-cytochrome-c reductase complex core protein 2; This is a component of the ubiquinol-cytochrome c reductase complex (complex III or cytochrome b-c1 complex), which is part of the mitochondrial respiratory chain. The core protein 2 is required for the assembly of the complex; M16 metallopeptidases						Homo sapiens	2.31669	3.22771	1.78703	2.23267	3.79367	1.85693	4.63874	4.30879	3.87323	4.82178	4.83995	3.77111	4.98142	3.54624	1.83843	4.67012	2.45674	3.49421	2.59242	1.9765
9606.ENSP00000354813		MT-ND5	P03915	9606.ENSP00000354813	Mitochondrially encoded NADH dehydrogenase 5; Core subunit of the mitochondrial membrane respiratory chain NADH dehydrogenase (Complex I) that is believed to belong to the minimal assembly required for catalysis. Complex I functions in the transfer of electrons from NADH to the respiratory chain. The immediate electron acceptor for the enzyme is believed to be ubiquinone (By similarity); NADH:ubi…						Homo sapiens	2.97115	2.38276	1.22241	3.00065	1.72903	3.21058	4.01484	3.51659	3.68037	3.70023	3.42959	4.23461	3.74179	3.10582	3.01664	3.7955	3.02566	3.44361	3.18137	2.9161
9606.ENSP00000444433		SCO2	O43819	9606.ENSP00000444433	SCO2 cytochrome c oxidase assembly protein; Acts as a copper chaperone, transporting copper to the Cu(A) site on the cytochrome c oxidase subunit II (COX2); Mitochondrial respiratory chain complex assembly factors						Homo sapiens	1.72327	4.48308	1.25472	2.08237	1.95386	0.957448	2.59219	2.47086	2.3131	2.45453	2.31162	2.66799	2.58718	1.66528	1.16435	2.22376	1.74602	1.89985	1.47869	1.25293
9606.ENSP00000314132		BOK	Q9UMX3	9606.ENSP00000314132	Bcl-2-related ovarian killer protein; Isoform 1: Apoptosis regulator that functions through different apoptotic signaling pathways. Plays a roles as pro-apoptotic protein that positively regulates intrinsic apoptotic process in a BAX- and BAK1-dependent manner or in a BAX- and BAK1-independent manner. In response to endoplasmic reticulum stress promotes mitochondrial apoptosis through downstream …						Homo sapiens	0.6163	1.97283	0.927691	1.42323	1.14484	1.13778	1.71962	1.99157	2.38223	2.96057	2.33616	4.36845	4.11798	2.15284	1.31545	1.69693	1.4494	1.61485	1.16118	1.08159
9606.ENSP00000305682		MRPL39	Q9NYK5	9606.ENSP00000305682	Mitochondrial ribosomal protein L39; Belongs to the mitochondrion-specific ribosomal protein mL39 family.						Homo sapiens	1.35154	1.46021		0.873127	0.633333	1.09091	4.448	1.6701	1.68972	1.95688	1.45881	4.43465	1.93219	0.899456	1.02257	1.6034	0.973128	1.86694	1.11171	1.12711
9606.ENSP00000227868		PDHX	O00330	9606.ENSP00000227868	Dihydrolipoamide dehydrogenase-binding protein of pyruvate dehydrogenase complex; Required for anchoring dihydrolipoamide dehydrogenase (E3) to the dihydrolipoamide transacetylase (E2) core of the pyruvate dehydrogenase complexes of eukaryotes. This specific binding is essential for a functional PDH complex.						Homo sapiens	1.41776	2.21489	1.38336	2.1034	1.51137	1.41776	3.06549	2.72246	2.80925	4.53989	2.16325	3.02209	4.91214	2.18927	2.2727	2.33006	2.00052	2.547	2.39366	1.07089
9606.ENSP00000340648		HUWE1	Q9P0A9	9606.ENSP00000340648	HECT, UBA and WWE domain containing 1, E3 ubiquitin protein ligase; E3 ubiquitin-protein ligase which mediates ubiquitination and subsequent proteasomal degradation of target proteins. Regulates apoptosis by catalyzing the polyubiquitination and degradation of MCL1. Mediates monoubiquitination of DNA polymerase beta (POLB) at 'Lys-41', 'Lys-61' and 'Lys-81', thereby playing a role in base-excisio…						Homo sapiens	2.69524	4.60855	1.60161	2.18028	3.91015	1.56667	4.53135	4.48949	3.14435	4.85474	4.35105	2.79555	4.95916	2.77514	1.66212	2.82204	2.42562	2.20038	2.17333	2.76667
9606.ENSP00000346196		NDUFV3	P56181	9606.ENSP00000346196	NADH dehydrogenase [ubiquinone] flavoprotein 3, mitochondrial; Accessory subunit of the mitochondrial membrane respiratory chain NADH dehydrogenase (Complex I), that is believed not to be involved in catalysis. Complex I functions in the transfer of electrons from NADH to the respiratory chain. The immediate electron acceptor for the enzyme is believed to be ubiquinone. May be the terminally asse…						Homo sapiens	1.11394	1.70052	0.760874	1.38454	1.23027	1.04402	2.52589	1.02531	1.92247	4.41374	1.71757	2.59793	4.58887	1.56462	1.14613	1.70256	1.1314	1.15432	1.60518	1.07676
9606.ENSP00000273968		PYURF	Q96I23	9606.ENSP00000273968	PIGY upstream reading frame; Belongs to the PREY family.						Homo sapiens	1.70529	4.14091		1.52634		1.48855	1.49136	1.84522	1.61419	4.29504	1.50515	1.86005	2.02159	1.35666	1.57902	1.4523	1.4634	1.44508	1.97284	1.54324
9606.ENSP00000258105		MRPL53	Q96EL3	9606.ENSP00000258105	Mitochondrial ribosomal protein L53						Homo sapiens	1.37045	1.16413		1.10721	0.566667	0.899456	2.18657	1.28338	1.59693	1.75919	1.43706	2.12205	1.96915	1.20593	1.41274	4.21818	1.6209	1.23721	1.15229	1.09091
9606.ENSP00000476228		SIRT5	Q9NXA8	9606.ENSP00000476228	NAD-dependent protein deacylase sirtuin-5, mitochondrial; NAD-dependent lysine demalonylase, desuccinylase and deglutarylase that specifically removes malonyl, succinyl and glutaryl groups on target proteins. Activates CPS1 and contributes to the regulation of blood ammonia levels during prolonged fasting: acts by mediating desuccinylation and deglutarylation of CPS1, thereby increasing CPS1 acti…						Homo sapiens	2.36951	2.96662	1.93155	2.27748	4.49457	1.43793	3.39362	2.71816	3.1314	4.65659	2.78828	3.35207	4.85144	2.68054	1.44166	2.49805	2.38995	2.2561	2.40178	1.85338
9606.ENSP00000247470		PYCARD	Q9ULZ3	9606.ENSP00000247470	Apoptosis-associated speck-like protein containing a CARD; Functions as key mediator in apoptosis and inflammation. Promotes caspase-mediated apoptosis involving predominantly caspase-8 and also caspase-9 in a probable cell type-specific manner. Involved in activation of the mitochondrial apoptotic pathway, promotes caspase-8-dependent proteolytic maturation of BID independently of FADD in certai…						Homo sapiens	1.70128	3.24906	1.7424	2.7559	1.88944	1.22748	2.53937	4.56219	2.35502	4.50674	2.81269	2.08763	2.56392	4.39009	1.54087	2.79509	3.11433	2.11678	1.26705	1.20361
9606.ENSP00000387536		PDK3	Q15120	9606.ENSP00000387536	[Pyruvate dehydrogenase (acetyl-transferring)] kinase isozyme 3, mitochondrial; Inhibits pyruvate dehydrogenase activity by phosphorylation of the E1 subunit PDHA1, and thereby regulates glucose metabolism and aerobic respiration. Can also phosphorylate PDHA2. Decreases glucose utilization and increases fat metabolism in response to prolonged fasting, and as adaptation to a high-fat diet. Plays a…						Homo sapiens	0.716667	2.09032	0.753762	1.64901	0.733333	0.566667	2.4498	2.12447	2.41886	4.56083	2.25889	2.27687	3.89629	1.85798	0.773299	4.26621	1.92696	1.44044	1.78981	0.8
9606.ENSP00000327453		ACSM2B	Q68CK6	9606.ENSP00000327453	Xenobiotic/medium-chain fatty acid-CoA ligase HXM-A; Has medium-chain fatty acid:CoA ligase activity with broad substrate specificity (in vitro). Acts on acids from C(4) to C(11) and on the corresponding 3-hydroxy- and 2,3- or 3,4- unsaturated acids (in vitro); Acyl-CoA synthetase family						Homo sapiens		1.08257					0.978332	1.242	4.64422	4.90535	1.07425	0.834714	0.783138	0.533333						0.84114
9606.ENSP00000432692		UQCC3	Q6UW78	9606.ENSP00000432692	Ubiquinol-cytochrome c reductase complex assembly factor 3; Required for the assembly of the ubiquinol-cytochrome c reductase complex (mitochondrial respiratory chain complex III or cytochrome b-c1 complex), mediating cytochrome b recruitment and probably stabilization within the complex. Thereby, plays an important role in ATP production by mitochondria. Cardiolipin- binding protein, it may also…						Homo sapiens	1.09091	0.999994		0.255273	0.113495	1.09091	1.58416	1.09091	1.72729	1.29124	0.545455	1.67919	1.63765	0.545455	1.09091	1.12309	0.583954	1.09091	1.09091	0.566667
9606.ENSP00000274813		MUT	P22033	9606.ENSP00000274813	Methylmalonyl-CoA mutase, mitochondrial; Involved in the degradation of several amino acids, odd- chain fatty acids and cholesterol via propionyl-CoA to the tricarboxylic acid cycle. MCM has different functions in other species; Belongs to the methylmalonyl-CoA mutase family.						Homo sapiens	3.11837	3.0293	2.35138	2.50378	2.60518	2.80153	3.26984	3.7173	4.12429	4.77416	3.21997	3.06323	4.61499	3.12464	1.90966	2.85835	2.5991	3.57773	3.37026	1.94091
9606.ENSP00000361170		MUTYH	Q9UIF7	9606.ENSP00000361170	Adenine DNA glycosylase; Involved in oxidative DNA damage repair. Initiates repair of A*oxoG to C*G by removing the inappropriately paired adenine base from the DNA backbone. Possesses both adenine and 2- OH-A DNA glycosylase activities.						Homo sapiens	2.00724	2.37724	1.51147	1.8276	1.75021	1.67243	2.39785	3.16959	4.46949	2.55298	2.54237	2.76968	3.41272	2.12454	1.40776	2.34415	1.94455	2.601	2.49985	1.71209
9606.ENSP00000313050		GBAS	O75323	9606.ENSP00000313050	Glioblastoma amplified sequence; May act as a positive regulator of L-type calcium channels; Belongs to the NipSnap family.						Homo sapiens	1.716	1.54267	0.52817	1.26482	1.44563	1.32634	2.9546	4.36286	2.20465	1.87028	4.27889	3.07458	4.44122	1.22874	1.59988	1.08873	1.22358	1.42379	1.80026	1.51939
9606.ENSP00000215659		MAPK12	P53778	9606.ENSP00000215659	Mitogen-activated protein kinase p38 gamma; Serine/threonine kinase which acts as an essential component of the MAP kinase signal transduction pathway. MAPK12 is one of the four p38 MAPKs which play an important role in the cascades of cellular responses evoked by extracellular stimuli such as proinflammatory cytokines or physical stress leading to direct activation of transcription factors such …						Homo sapiens	1.98351	3.13492	1.57021	1.45478	1.50313	1.20923	4.50138	2.27052	2.39101	2.15367	2.29292	4.66862	3.99122	4.43472	0.877161	1.76426	1.86052	1.31679	1.45086	0.65434
9606.ENSP00000326119		PMAIP1	Q13794	9606.ENSP00000326119	Phorbol-12-myristate-13-acetate-induced protein 1; Promotes activation of caspases and apoptosis. Promotes mitochondrial membrane changes and efflux of apoptogenic proteins from the mitochondria. Contributes to p53/TP53-dependent apoptosis after radiation exposure. Promotes proteasomal degradation of MCL1. Competes with BAK1 for binding to MCL1 and can displace BAK1 from its binding site on MCL1 …						Homo sapiens	1.6802	2.76349	2.01935	3.10869	1.42371	0.758407	2.70702	2.90197	2.7947	2.62059	2.70592	2.61097	2.92145	2.35109	1.69672	2.5915	2.68955	2.53039	2.32222	1.40776
9606.ENSP00000335060		HPDL	Q96IR7	9606.ENSP00000335060	4-hydroxyphenylpyruvate dioxygenase-like protein; May have dioxygenase activity.						Homo sapiens	1.09091	1.35408		0.181818		0.545455	0.545455	4.10909	1.09091	0.545455	0.545455	0.545455	1.53095	0.545455	0.545455	0.545455		0.929951	0.545455
9606.ENSP00000363591		BAK1	Q16611	9606.ENSP00000363591	Bcl-2 homologous antagonist/killer; In the presence of an appropriate stimulus, accelerates programmed cell death by binding to, and antagonizing the anti- apoptotic action of BCL2 or its adenovirus homolog E1B 19k protein. Low micromolar levels of zinc ions inhibit the promotion of apoptosis; Belongs to the Bcl-2 family.						Homo sapiens	1.90325	2.60541	1.53434	2.38684	1.23301	1.12653	2.31249	2.66968	2.25264	2.14245	4.52384	2.24813	4.43056	1.77507	1.36148	2.39055	2.26869	2.17576	1.56143	1.27608
9606.ENSP00000290299		ATP5O	P48047	9606.ENSP00000290299	ATP synthase, H+ transporting, mitochondrial F1 complex, O subunit; Mitochondrial membrane ATP synthase (F(1)F(0) ATP synthase or Complex V) produces ATP from ADP in the presence of a proton gradient across the membrane which is generated by electron transport complexes of the respiratory chain. F-type ATPases consist of two structural domains, F(1) - containing the extramembraneous catalytic cor…						Homo sapiens	2.62904	4.53628	1.00569	2.45853	2.97788	1.88271	4.87454	2.67515	2.98115	4.59473	3.51098	4.68334	4.86916	2.99602	2.2919	2.56847	2.4312	2.54346	3.34131	2.03046
9606.ENSP00000359098		COX7A2	P14406	9606.ENSP00000359098	Cytochrome c oxidase subunit VIIa polypeptide 2 (liver); This protein is one of the nuclear-coded polypeptide chains of cytochrome c oxidase, the terminal oxidase in mitochondrial electron transport.						Homo sapiens	1.92012	4.50527	0.675606	1.83208	2.61326	1.80346	4.62618	2.30282	2.77459	4.5669	2.45396	3.18859	4.72192	1.94675	1.78056	2.14402	2.17513	2.00973	2.33043	1.87001
9606.ENSP00000261517		VPS13C	Q709C8	9606.ENSP00000261517	Vacuolar protein sorting 13 homolog C (S. cerevisiae); Necessary for proper mitochondrial function and maintenance of mitochondrial transmembrane potential. Involved in the regulation of PINK1/PRKN-mediated mitophagy in response to mitochondrial depolarization.						Homo sapiens	3.05155	2.80657	0.649272	0.997095	1.87304	1.2	2.26733	2.11191	2.41487	4.47666	2.52042	2.4941	4.03479	3.04825	0.892095	1.72242	2.16817	1.08636	1.50182	2.8
9606.ENSP00000318986		NSUN3	Q9H649	9606.ENSP00000318986	tRNA (cytosine(34)-C(5))-methyltransferase, mitochondrial; Mitochondrial tRNA methyltransferase that mediates methylation of cytosine to 5-methylcytosine (m5C) at position 34 of mt-tRNA(Met). mt-tRNA(Met) methylation at cytosine(34) takes place at the wobble position of the anticodon and initiates the formation of 5-formylcytosine (f(5)c) at this position. mt-tRNA(Met) containing the f(5)c modifi…						Homo sapiens	0.545455	4.12273		1.44969		1.28145	1.14829	4.33504	1.44888	1.49884	1.34906	1.11979	4.32646	0.181818	0.545455	1.31893	1.54164	1.09091	0.669007	1.09091
9606.ENSP00000263934		KIF1B	Q9P280	9606.ENSP00000263934	Kinesin-like protein KIF1B; Motor for anterograde transport of mitochondria. Has a microtubule plus end-directed motility. Isoform 2 is required for induction of neuronal apoptosis; Kinesins						Homo sapiens	2.64195	2.2034	1.16103	1.56079	2.52476	1.36832	2.42449	2.18535	2.44907	4.4857	2.09566	2.88423	4.97739	1.67007	1.45331	1.82438	1.83845	1.23413	1.95718	1.34196
9606.ENSP00000260665		LRPPRC	P42704	9606.ENSP00000260665	Leucine-rich PPR motif-containing protein, mitochondrial; May play a role in RNA metabolism in both nuclei and mitochondria. In the nucleus binds to HNRPA1-associated poly(A) mRNAs and is part of nmRNP complexes at late stages of mRNA maturation which are possibly associated with nuclear mRNA export. May bind mature mRNA in the nucleus outer membrane. In mitochondria binds to poly(A) mRNA. Plays …						Homo sapiens	4.06667	2.40527	1.41273	2.72588	3.92409	2.09629	4.84698	3.60472	3.93227	4.91526	2.99945	4.59579	4.95851	3.38196	2.42544	2.7424	2.49722	2.70131	2.66183	2.36667
9606.ENSP00000390941		ATCAY	Q86WG3	9606.ENSP00000390941	Ataxia, cerebellar, Cayman type; Functions in the development of neural tissues, particularly the postnatal maturation of the cerebellar cortex. May play a role in neurotransmission through regulation of glutaminase/GLS, an enzyme responsible for the production in neurons of the glutamate neurotransmitter. Alternatively, may regulate the localization of mitochondria within axons and dendrites; BC…						Homo sapiens	1.4546	1.23431			1.35003		1.29008	0.545455	1.1609	0.696744	0.59802	1.52582	4.98314			0.732288
9606.ENSP00000440246		ME3	Q16798	9606.ENSP00000440246	Malic enzyme 3, NADP(+)-dependent, mitochondrial; Malic enzyme 3; Belongs to the malic enzymes family.						Homo sapiens	1.06195	1.63023		0.587337	1.03333	0.99417	2.13564	4.38885	1.61102	2.14845	1.35848	2.10843	4.7745	1.56798	0.899456	1.16386	0.753328	1.06942	1.22941	0.985277
9606.ENSP00000248114		GFER	P55789	9606.ENSP00000248114	Growth factor, augmenter of liver regeneration; Isoform 1: FAD-dependent sulfhydryl oxidase that regenerates the redox-active disulfide bonds in CHCHD4/MIA40, a chaperone essential for disulfide bond formation and protein folding in the mitochondrial intermembrane space. The reduced form of CHCHD4/MIA40 forms a transient intermolecular disulfide bridge with GFER/ERV1, resulting in regeneration of…						Homo sapiens	1.75354	2.36586	1.07519	1.98817	1.58194	1.09091	2.29605	2.22742	4.49982	4.57656	2.25059	2.37808	2.85866	2.07746	1.18184	4.35209	2.13806	1.80139	1.74129	1.09091
9606.ENSP00000292475		ATP5J2	P56134	9606.ENSP00000292475	ATP synthase, H+ transporting, mitochondrial Fo complex, subunit F2; Mitochondrial membrane ATP synthase (F(1)F(0) ATP synthase or Complex V) produces ATP from ADP in the presence of a proton gradient across the membrane which is generated by electron transport complexes of the respiratory chain. F-type ATPases consist of two structural domains, F(1) - containing the extramembraneous catalytic co…						Homo sapiens	2.57492	4.44614	0.81788	2.48109	1.12548	2.09108	3.46502	3.11612	4.59955	3.06606	3.34574	3.43173	3.50456	2.4787	2.11305	2.50116	1.98975	2.75502	2.47592	2.23096
9606.ENSP00000249442		MTX2	O75431	9606.ENSP00000249442	Mitochondrial outer membrane import complex protein 2; Involved in transport of proteins into the mitochondrion.						Homo sapiens	1.41274	1.7014	0.734189	0.768391	0.9	1.09575	2.24716	1.75896	2.05028	1.96779	1.04922	2.30175	2.72699	0.892095	1.65175	1.04922	1.12937	1.64285	1.19682	1.27875
9606.ENSP00000395196		EARS2	Q5JPH6	9606.ENSP00000395196	Probable glutamate--tRNA ligase, mitochondrial; Catalyzes the attachment of glutamate to tRNA(Glu) in a two-step reaction: glutamate is first activated by ATP to form Glu-AMP and then transferred to the acceptor end of tRNA(Glu); Aminoacyl tRNA synthetases, Class I						Homo sapiens	1.41963	1.93638	0.648752	0.828118	1.48924	1.06472	2.12637	1.59296	4.4132	4.38795	1.61424	2.24961	4.8872	1.06472	0.823909	1.80207	1.10257	0.742987	1.01703	0.984325
9606.ENSP00000292478		PTCD1	O75127	9606.ENSP00000292478	Pentatricopeptide repeat-containing protein 1, mitochondrial; Mitochondrial protein implicated in negative regulation of leucine tRNA levels, as well as negative regulation of mitochondria-encoded proteins and COX activity. Affects also the 3'-processing of mitochondrial tRNAs; Belongs to the PTCD1 family.						Homo sapiens		0.783823	0.777704				1.13133		0.763723	0.972412		1.19576	4.16764
9606.ENSP00000418397		IVD	P26440	9606.ENSP00000418397	Isovaleryl-CoA dehydrogenase, mitochondrial; Acyl-CoA dehydrogenase family						Homo sapiens	1.65706	4.4537	1.00696	0.960629	1.77387	1.33978	2.4907	1.95387	2.52739	4.54691	3.4071	2.65809	4.8491	1.89734	1.21836	1.68292	1.85983	1.39678	1.86133	1.50806
9606.ENSP00000323065		GADD45GIP1	Q8TAE8	9606.ENSP00000323065	Growth arrest and DNA damage-inducible proteins-interacting protein 1; Acts as a negative regulator of G1 to S cell cycle phase progression by inhibiting cyclin-dependent kinases. Inhibitory effects are additive with GADD45 proteins but occurs also in the absence of GADD45 proteins. Acts as a repressor of the orphan nuclear receptor NR4A1 by inhibiting AB domain-mediated transcriptional activity.…						Homo sapiens	1.40711	1.86955	0.878144	1.96046	0.759668	1.15024	3.04167	2.9162	2.57169	2.73084	4.78134	4.67448	3.35807	1.96284	1.41609	4.35069	1.82254	1.70861	1.66946	1.20412
9606.ENSP00000347277		MRPL52	Q86TS9	9606.ENSP00000347277	Mitochondrial ribosomal protein L52						Homo sapiens	1.49136	1.62968		1.34895	1.02531	1.14197	1.50965	1.90927	1.59476	4.37195	1.3927	1.99284	4.47807	1.33445	1.53318	1.65235	1.51144	1.6071	1.19173	1.09575
9606.ENSP00000326579		HCCS	P53701	9606.ENSP00000326579	Holocytochrome c-type synthase; Links covalently the heme group to the apoprotein of cytochrome c.						Homo sapiens	1.0361	1.95578	0.850204	1.43392	1.98761	0.963788	2.70136	1.88058	2.13142	2.42886	1.77474	2.48654	4.60371	0.533333	0.865301	1.77621	1.89484	1.0361	1.51791	1.13778
9606.ENSP00000328998		TRAK1	Q9UPV9	9606.ENSP00000328998	106 kDa O-GlcNAc transferase-interacting protein; Involved in the regulation of endosome-to-lysosome trafficking, including endocytic trafficking of EGF-EGFR complexes and GABA-A receptors.						Homo sapiens	1.65011	1.71504	0.743159	1.47429	3.05507	1.28481	2.7866	1.7821	4.44513	1.63363	2.969	2.88285	4.88408	2.02746	4.26164	2.05962	1.20258	2.01413	1.80301	1.40937
9606.ENSP00000388658		SLC25A12	O75746	9606.ENSP00000388658	Solute carrier family 25 (aspartate/glutamate carrier), member 12; Catalyzes the calcium-dependent exchange of cytoplasmic glutamate with mitochondrial aspartate across the mitochondrial inner membrane. May have a function in the urea cycle; Belongs to the mitochondrial carrier (TC 2.A.29) family.						Homo sapiens	1.96747	2.1915	0.533063	0.526855	2.73996	1.58057	4.64233	2.1397	2.40791	2.40693	1.67065	2.86304	4.95174	2.63886	1.58057	2.01662	0.840942	1.29243	2.09098	1.5
9606.ENSP00000284690		DHX32	Q9NSL5	9606.ENSP00000284690	Putative pre-mRNA-splicing factor ATP-dependent RNA helicase DHX32; DEAH-box helicase 32; Belongs to the DEAD box helicase family. DEAH subfamily.						Homo sapiens	0.977724	1.60414		0.838849	0.946943	0.840942	1.24386	4.36411	4.31303	1.66629	0.899456	1.74032	4.71794	0.973128	1.03073	1.10947	1.4898	1.23721	0.960629	1.09091
9606.ENSP00000363117		FGR	P09769	9606.ENSP00000363117	Gardner-Rasheed feline sarcoma viral (v-fgr) oncogene homolog; Non-receptor tyrosine-protein kinase that transmits signals from cell surface receptors devoid of kinase activity and contributes to the regulation of immune responses, including neutrophil, monocyte, macrophage and mast cell functions, cytoskeleton remodeling in response to extracellular stimuli, phagocytosis, cell adhesion and migra…						Homo sapiens	1.61537	4.18621	1.74903	3.18438	1.67117	1.04922	2.32778	2.8525	2.286	2.18811	2.8846	2.04049	4.52426	1.84133	1.11183	1.87673	3.33765	1.62054	1.7291	1.21105
9606.ENSP00000281182		ACAD8	Q9UKU7	9606.ENSP00000281182	Activator-recruited cofactor 42 kDa component; Has very high activity toward isobutyryl-CoA. Is an isobutyryl-CoA dehydrogenase that functions in valine catabolism. Plays a role in transcriptional coactivation within the ARC complex; Acyl-CoA dehydrogenase family						Homo sapiens	1.27508	1.75434		1.32906	0.966667	1.27508	2.14514	2.02132	1.88048	2.04558	1.74199	2.21905	4.94167	0.956311	1.03342	4.36864	1.07676	1.27508	1.61909	1.4191
9606.ENSP00000362268		APOOL	Q6UXV4	9606.ENSP00000362268	MICOS complex subunit MIC27; Component of the MICOS complex, a large protein complex of the mitochondrial inner membrane that plays crucial roles in the maintenance of crista junctions, inner membrane architecture, and formation of contact sites to the outer membrane. Specifically binds to cardiolipin (in vitro) but not to the precursor lipid phosphatidylglycerol. Plays a crucial role in crista j…						Homo sapiens	1.06667	1.7158	0.82285	0.181818	1	0.733333	2.62106	1.56856	1.72627	4.36652	0.8	2.12351	3.02806	1.09091	0.545455	1.18305	0.687529	0.579784	0.815135	0.8
9606.ENSP00000365533		CLYBL	Q8N0X4	9606.ENSP00000365533	Citrate lyase subunit beta-like protein; Mitochondrial citramalyl-CoA lyase indirectly involved in the vitamin B12 metabolism. Converts citramalyl-CoA into acetyl-CoA and pyruvate in the C5- dicarboxylate catabolism pathway. The C5- dicarboxylate catabolism pathway is required to detoxify itaconate, a vitamin B12-poisoning metabolite. Also acts as a malate synthase in vitro, converting glyoxylate…						Homo sapiens	1.71825	1.80058	0.541112	1.00231	0.633333	1.71825	2.17676	2.29542	2.30638	4.49636	2.41297	2.36007	4.40898	1.71825	2.07124	4.41218	2.18582	2.1578	1.71825	1.71825
9606.ENSP00000362027		TRMT2B	Q96GJ1	9606.ENSP00000362027	tRNA methyltransferase 2 homolog B (S. cerevisiae); Probable S-adenosyl-L-methionine-dependent methyltransferase that catalyzes the formation of 5-methyl-uridine at position 54 (m5U54) in all tRNA. May also have a role in tRNA stabilization or maturation (By similarity); Belongs to the class I-like SAM-binding methyltransferase superfamily. RNA M5U methyltransferase family.						Homo sapiens	0.649984	0.533333		0.594761	0.533333	0.675167	0.686116	4.15168	0.778151	1.01426	0.716003	0.681241	4.40858	0.533333	0.726999	4.12326	0.836746	0.758407	0.849215	0.662758
9606.ENSP00000364204		PINK1	Q9BXM7	9606.ENSP00000364204	Serine/threonine-protein kinase PINK1, mitochondrial; Protects against mitochondrial dysfunction during cellular stress by phosphorylating mitochondrial proteins. Involved in the clearance of damaged mitochondria via selective autophagy (mitophagy) by mediating activation and translocation of PRKN. Targets PRKN to dysfunctional depolarized mitochondria through the phosphorylation of MFN2. Activat…						Homo sapiens	3.16656	3.08022	1.83806	2.23357	3.13161	1.39678	3.62342	2.89559	3.32792	3.31266	3.20274	3.85921	4.77855	2.73188	2.25506	2.84698	2.67792	2.49659	2.71133	1.66485
9606.ENSP00000432614		ENSP00000432614	E9PQ53	9606.ENSP00000432614	NADH dehydrogenase [ubiquinone] 1 subunit C2, isoform 2; Accessory subunit of the mitochondrial membrane respiratory chain NADH dehydrogenase (Complex I), that is believed not to be involved in catalysis. Complex I functions in the transfer of electrons from NADH to the respiratory chain. The immediate electron acceptor for the enzyme is believed to be ubiquinone (By similarity).						Homo sapiens
9606.ENSP00000263985		GATB	O75879	9606.ENSP00000263985	Glutamyl-tRNA(Gln) amidotransferase subunit B, mitochondrial; Allows the formation of correctly charged Gln-tRNA(Gln) through the transamidation of misacylated Glu-tRNA(Gln) in the mitochondria. The reaction takes place in the presence of glutamine and ATP through an activated gamma-phospho-Glu- tRNA(Gln).						Homo sapiens	1.0086	4.35915		0.662758	0.633333	0.636822	1.9077	0.737723	4.28699	0.960629	0.609239	2.45562	3.88131	0.6	1.30492	1.5822	0.758407	0.710399	0.753328	0.81068
9606.ENSP00000362273		ADPRHL2	Q9NX46	9606.ENSP00000362273	[Protein ADP-ribosylarginine] hydrolase-like protein 2; Poly(ADP-ribose) synthesized after DNA damage is only present transiently and is rapidly degraded by poly(ADP-ribose) glycohydrolase. Poly(ADP-ribose) metabolism may be required for maintenance of the normal function of neuronal cells. Generates ADP-ribose from poly-(ADP-ribose), but does not hydrolyze ADP- ribose-arginine, -cysteine, -dipht…						Homo sapiens	1.76676	1.68357	1.38262	0.853293	0.833333	1.76676	1.78207	1.79718	2.19839	1.9239	1.97441	1.78794	3.82069	2.08701	1.32507	4.32737	1.43453	1.32507	4.26501	1.76676
9606.ENSP00000401720		GK	P32189	9606.ENSP00000401720	ATP:glycerol 3-phosphotransferase; Key enzyme in the regulation of glycerol uptake and metabolism; Belongs to the FGGY kinase family.						Homo sapiens	1.68723	4.49586	0.734912	0.738999	1.50557	1.01703	2.16342	2.39056	2.6066	4.57951	1.70489	2.10576	4.4228	1.93542	0.960821	1.69364	1.32435	1.41958	1.53527	1.37055
9606.ENSP00000386485		APOPT1	Q96IL0	9606.ENSP00000386485	Apoptogenic protein 1, mitochondrial; Plays a role in the regulation of apoptosis. Mediates mitochondria-induced cell death in vascular smooth muscle cells through the release of cytochrome c from mitochondria, followed by the activation of the caspase cascade.						Homo sapiens		0.89352	0.644644				0.828106			0.724477	0.751574	1.18747	1.19272			0.575947
9606.ENSP00000378605		DNAJC30	Q96LL9	9606.ENSP00000378605	Williams-Beuren syndrome chromosomal region 18 protein; DnaJ heat shock protein family member C30						Homo sapiens	0.6	1.2962		0.054358	1.73429	0.146128	1.40011	0.79588	0.924796	1.05009	4.07842	1.72308	2.39539	0.185637	0.447158	0.838124	0.705579	0.644439	0.572097	0.255273
9606.ENSP00000445920		MMAB	Q96EY8	9606.ENSP00000445920	Cob(I)yrinic acid a,c-diamide adenosyltransferase, mitochondrial; Adenosyltransferase involved in intracellular vitamin B12 metabolism. Generates adenosylcobalamin (AdoCbl) and directly delivers the cofactor to MUT in a transfer taht is stimulated by ATP-binding to MMAB and gated by MMAA; Cilia and flagella associated						Homo sapiens	1.43136	2.10201	0.608288	0.69314	1.3454	0.920819	2.05596	1.64375	2.29802	4.52999	4.34391	2.0736	2.80143	1.51056	1.17993	1.53098	0.934498	1.66372	1.70274	1.62764
9606.ENSP00000346173		ETFB	P38117	9606.ENSP00000346173	Electron-transfer-flavoprotein, beta polypeptide; Heterodimeric electron transfer flavoprotein that accepts electrons from several mitochondrial dehydrogenases, including acyl-CoA dehydrogenases, glutaryl-CoA and sarcosine dehydrogenase. It transfers the electrons to the main mitochondrial respiratory chain via ETF-ubiquinone oxidoreductase (Probable). Required for normal mitochondrial fatty acid…						Homo sapiens	1.75588	2.20308	0.579633	1.38857	2.74322	1.56585	3.52334	2.27433	2.79955	4.61529	2.05071	4.66889	4.71231	1.93351	1.85532	2.68355	1.86558	2.06918	2.05694	1.76022
9606.ENSP00000302114		PRELID1	Q9Y255	9606.ENSP00000302114	25 kDa protein of relevant evolutionary and lymphoid interest; Involved in the modulation of the mitochondrial apoptotic pathway by ensuring the accumulation of cardiolipin (CL) in mitochondrial membranes. In vitro, the TRIAP1:PRELID1 complex mediates the transfer of phosphatidic acid (PA) between liposomes and probably functions as a PA transporter across the mitochondrion intermembrane space to…						Homo sapiens	4.21818	2.14454		1.12494	4.22815	1.09091	1.58335	1.77633	2.04734	2.18837	2.53549	1.67225	4.55361	2.30023	1.10947	4.41896	1.70672	1.2757	1.35696	1.01424
9606.ENSP00000323076		NDUFAF3	Q9BU61	9606.ENSP00000323076	NADH dehydrogenase [ubiquinone] 1 alpha subcomplex assembly factor 3; Essential factor for the assembly of mitochondrial NADH:ubiquinone oxidoreductase complex (complex I).						Homo sapiens	1.65642	2.64028	1.34676	2.02624	1.14073	1.31667	3.0101	2.04339	2.75411	4.52213	4.58507	2.9335	4.15327	3.06911	1.53233	2.11984	2.24374	2.2162	1.54158	1.3277
9606.ENSP00000362036		MRPS16	Q9Y3D3	9606.ENSP00000362036	Mitochondrial ribosomal protein S16; Belongs to the bacterial ribosomal protein bS16 family.						Homo sapiens	1.4216	1.46585		1.12711	0.6	1.18564	2.14459	1.88677	2.01646	2.15256	1.16037	4.44802	3.97815	1.33981	1.25527	1.11171	1.37211	1.35793	1.78527	1.39328
9606.ENSP00000364699		SDHD	O14521	9606.ENSP00000364699	Succinate dehydrogenase [ubiquinone] cytochrome b small subunit, mitochondrial; Membrane-anchoring subunit of succinate dehydrogenase (SDH) that is involved in complex II of the mitochondrial electron transport chain and is responsible for transferring electrons from succinate to ubiquinone (coenzyme Q).						Homo sapiens	3.61154	2.94202	1.77562	4.43451	1.91294	2.22304	3.08342	2.92434	4.08241	4.80848	4.70863	4.76075	4.94585	2.84469	2.3018	3.48413	2.46637	2.73459	3.088	2.7084
9606.ENSP00000408108		WDR26	Q9H7D7	9606.ENSP00000408108	Myocardial ischemic preconditioning up-regulated protein 2; G-beta-like protein involved in cell signal transduction. Acts as a negative regulator in MAPK signaling pathway. Functions as a scaffolding protein to promote G beta:gamma- mediated PLCB2 plasma membrane translocation and subsequent activation in leukocytes. Acts as a negative regulator of the canonical Wnt signaling pathway through pre…						Homo sapiens	1.30103	4.15787		1.64015	0.866667	1.37045	4.46455	1.80573	2.53957	4.39086	4.47086	2.3118	4.18635	0.899456	1.04402	1.36173	1.67022	1.23888	1.71784	1.40597
9606.ENSP00000205402		DLD	P09622	9606.ENSP00000205402	Dihydrolipoyl dehydrogenase, mitochondrial; Lipoamide dehydrogenase is a component of the glycine cleavage system as well as an E3 component of three alpha-ketoacid dehydrogenase complexes (pyruvate-, alpha-ketoglutarate-, and branched-chain amino acid-dehydrogenase complex). In monomeric form has additional moonlighting function as serine protease. Involved in the hyperactivation of spermatazoa …						Homo sapiens	2.25589	3.04753	0.780893	2.25757	1.93317	1.46538	4.77733	3.05341	3.82681	4.61285	2.394	3.16282	4.9604	2.22888	1.79759	2.43393	2.13242	2.45231	2.19871	1.60206
9606.ENSP00000315693		PAM16	Q9Y3D7	9606.ENSP00000315693	Mitochondria-associated granulocyte macrophage CSF-signaling molecule; Regulates ATP-dependent protein translocation into the mitochondrial matrix. Inhibits DNAJC19 stimulation of HSPA9/Mortalin ATPase activity; Belongs to the TIM16/PAM16 family.						Homo sapiens	1.36667	4.48628		1.02531	1.13333	0.748188	1.90482	1.55513	1.55283	1.7873	1.50564	1.97788	1.86268	1.65639	0.892095	4.27285	1.07676	1.04922	0.78295	0.548185
9606.ENSP00000377768		DHFRL1	Q86XF0	9606.ENSP00000377768	Dihydrofolate reductase 2, mitochondrial; Key enzyme in folate metabolism. Contributes to the de novo mitochondrial thymidylate biosynthesis pathway. Required to prevent uracil accumulation in mtDNA. Binds its own mRNA and that of DHFR.						Homo sapiens	0.545455	1.51499		1.09091		0.587337	1.7054	1.68264	1.76019	2.06678	1.63586	4.21818	4.54471	1.09091	1.09091	1.09091	1.09091	0.545455	0.662758	0.545455
9606.ENSP00000358149		BOLA1	Q9Y3E2	9606.ENSP00000358149	bolA family member 1; Acts as a mitochondrial iron-sulfur (Fe-S) cluster assembly factor that facilitates (Fe-S) cluster insertion into a subset of mitochondrial proteins (By similarity). Probably acts together with the monothiol glutaredoxin GLRX5. May protect cells against oxidative stress.						Homo sapiens	1.09091	1.02245		1.09091	0.6	1.09091	1.25662	4.24701	1.57323	1.58729	1.63042	1.43904	4.33855	0.636822	0.997095	1.30149	0.853293	0.787697	1.09091	0.572097
9606.ENSP00000357057		CASQ1	P31415	9606.ENSP00000357057	Calsequestrin 1 (fast-twitch, skeletal muscle); Calsequestrin is a high-capacity, moderate affinity, calcium-binding protein and thus acts as an internal calcium store in muscle. Calcium ions are bound by clusters of acidic residues at the protein surface, often at the interface between subunits. Can bind around 80 Ca(2+) ions. Regulates the release of lumenal Ca(2+) via the calcium release chann…						Homo sapiens	0.550119	1.97029	1.23112	0.546584	1.26788	0.669876	4.25109	1.22874	1.73178	1.51452	1.15352	4.90244	2.19783	1.19395	0.110184	1.08041	0.763306	1.48153	1.60783	0.539912
9606.ENSP00000216780		PCK2	Q16822	9606.ENSP00000216780	Phosphoenolpyruvate carboxykinase [GTP], mitochondrial; Catalyzes the conversion of oxaloacetate (OAA) to phosphoenolpyruvate (PEP), the rate-limiting step in the metabolic pathway that produces glucose from lactate and other precursors derived from the citric acid cycle; Belongs to the phosphoenolpyruvate carboxykinase [GTP] family.						Homo sapiens	2.08762	2.74344	1.37895	1.63885	2.05583	1.6177	2.40953	3.42767	4.85558	4.82564	2.84869	3.0338	3.73989	3.01957	1.71666	2.31288	2.181	2.27858	2.47078	1.48147
9606.ENSP00000295767		CHCHD4	Q8N4Q1	9606.ENSP00000295767	Mitochondrial intermembrane space import and assembly protein 40; Functions as chaperone and catalyzes the formation of disulfide bonds in substrate proteins, such as COX17 or MICU1. Required for the import and folding of small cysteine-containing proteins (small Tim) in the mitochondrial intermembrane space (IMS). Precursor proteins to be imported into the IMS are translocated in their reduced f…						Homo sapiens	1.53649	1.80776	0.940826	0.146128	1.10314	0.623249	2.54625	4.39196	2.40831	4.49424	1.67884	2.53389	2.68135	1.42765	0.681241	1.37264	1.76404	1.44071	1.51683	0.819544
9606.ENSP00000305653		LETM1	O95202	9606.ENSP00000305653	Leucine zipper-EF-hand containing transmembrane protein 1; Mitochondrial proton/calcium antiporter that mediates proton-dependent calcium efflux from mitochondrion. Crucial for the maintenance of mitochondrial tubular networks and for the assembly of the supercomplexes of the respiratory chain. Required for the maintenance of the tubular shape and cristae organization. In contrast to SLC8B1/NCLX,…						Homo sapiens	2.08142	2.19688	0.73246	0.742987	1.70016	0.833333	3.10445	2.12176	2.54117	4.5348	2.01039	2.46608	4.55285	2.15517	0.681241	4.33338	1.1894	1.85485	0.895791	0.933333
9606.ENSP00000323047		MTG1	Q9BT17	9606.ENSP00000323047	Mitochondrial ribosome-associated GTPase 1; Plays a role in the regulation of the mitochondrial ribosome assembly and of translational activity. Displays mitochondrial GTPase activity; Belongs to the TRAFAC class YlqF/YawG GTPase family. MTG1 subfamily.						Homo sapiens	1.04415	0.961283	0.649285				1.57519	0.521335	1.06306	0.888157		1.25242	1.13627	4		4.13821			1.25325
9606.ENSP00000261783		ARG2	P78540	9606.ENSP00000261783	Arginase-2, mitochondrial; May play a role in the regulation of extra-urea cycle arginine metabolism and also in down-regulation of nitric oxide synthesis. Extrahepatic arginase functions to regulate L-arginine bioavailability to nitric oxid synthase (NOS). Arginine metabolism is a critical regulator of innate and adaptive immune responses. Seems to be involved in negative regulation of the survi…						Homo sapiens	2.07567	4.61299	1.94657	2.48446	2.09418	1.71387	2.99609	2.62497	4.66324	3.10072	4.55408	4.56788	4.76793	2.99356	1.82049	2.12579	2.94578	2.03704	2.79804	1.866
9606.ENSP00000449089		DNM1L	Q7L6B3	9606.ENSP00000449089	Dynamin family member proline-rich carboxyl-terminal domain less; Functions in mitochondrial and peroxisomal division. Mediates membrane fission through oligomerization into membrane- associated tubular structures that wrap around the scission site to constrict and sever the mitochondrial membrane through a GTP hydrolysis-dependent mechanism. Through its function in mitochondrial division, ensure…						Homo sapiens	2.65649	4.60908	1.71485	2.65608	2.82812	1.24716	3.45553	2.80839	3.28479	4.64106	4.66997	3.4229	4.98848	2.74797	1.66348	2.90901	2.46949	2.58679	2.37274	1.51226
9606.ENSP00000258383		MRPL44	Q9H9J2	9606.ENSP00000258383	Mitochondrial large ribosomal subunit protein mL44; Component of the 39S subunit of mitochondrial ribosome. May have a function in the assembly/stability of nascent mitochondrial polypeptides exiting the ribosome; Mitochondrial ribosomal proteins						Homo sapiens	1.18184	1.46293		1.26166	0.6	1.09342	2.0328	1.37517	1.37517	4.35234	1.33981	2.18575	3.79293	0.758407	0.910269	1.03138	1.02257	1.03138	1.37517	1.10721
9606.ENSP00000326305		SLC25A20	O43772	9606.ENSP00000326305	Solute carrier family 25 (carnitine/acylcarnitine translocase), member 20; Mediates the transport of acylcarnitines of different length across the mitochondrial inner membrane from the cytosol to the mitochondrial matrix for their oxidation by the mitochondrial fatty acid-oxidation pathway; Solute carriers						Homo sapiens	1.92072	2.61649	1.07979	1.40807	1.63183	1.07188	2.89295	2.22112	2.52053	4.6345	2.20709	2.9131	3.26095	2.06094	0.982271	4.36606	1.85167	1.89818	1.83105	1.69042
9606.ENSP00000452007		ISCA2	Q86U28	9606.ENSP00000452007	Iron-sulfur cluster assembly 2 homolog, mitochondrial; Involved in the maturation of mitochondrial 4Fe-4S proteins functioning late in the iron-sulfur cluster assembly pathway. May be involved in the binding of an intermediate of Fe/S cluster assembly.						Homo sapiens	1.15432	4.36233		1.48243	0.666667	1.09091	1.9242	1.58652	2.02453	4.35472	0.865301	2.48284	4.44775	1.6324	1.09091	1.71512	1.41995	0.99417	1.63655	1.09091
9606.ENSP00000281154		SLC25A31	Q9H0C2	9606.ENSP00000281154	Solute carrier family 25 (mitochondrial carrier; adenine nucleotide translocator), member 31; Catalyzes the exchange of cytoplasmic ADP with mitochondrial ATP across the mitochondrial inner membrane. May serve to mediate energy generating and energy consuming processes in the distal flagellum, possibly as a nucleotide shuttle between flagellar glycolysis, protein phosphorylation and mechanisms of…						Homo sapiens	0.633333	1.74701			1.08848	0.6	2.14174	1.21092	2.01466	4.38974	1.54661	1.69839	1.95868	1.25852	0.471332	1.36889	0.595428	1.21688	0.625672	0.633333
9606.ENSP00000263960		COQ10B	Q9H8M1	9606.ENSP00000263960	Coenzyme Q-binding protein COQ10 homolog B, mitochondrial; Required for the function of coenzyme Q in the respiratory chain. May serve as a chaperone or may be involved in the transport of Q6 from its site of synthesis to the catalytic sites of the respiratory complexes (By similarity); Belongs to the COQ10 family.						Homo sapiens	1.42813	1.60392		1.28179	0.533333	1.29078	2.12034	1.10494	2.12679	2.14444	1.28698	2.03643	4.47293	1.54905	0.78295	1.23799	1.85134	1.09091	1.69303	1.26166
9606.ENSP00000338785		STARD13	Q9Y3M8	9606.ENSP00000338785	StAR-related lipid transfer (START) domain containing 13; GTPase-activating protein for RhoA, and perhaps for Cdc42. May be involved in regulation of cytoskeletal reorganization, cell proliferation and cell motility. Acts a tumor suppressor in hepatocellular carcinoma cells.						Homo sapiens	1.8126	2.17676	1.10533	1.26171	1.35016	0.954243	2.44913	2.38127	2.43438	2.26924	2.5665	2.14424	2.71587	1.9841	0.496007	4.3499	2.05076	1.67338	1.76488	0.801632
9606.ENSP00000372088		RAD51	E9PI54	9606.ENSP00000372088	DNA repair protein RAD51 homolog 1; Fanconi anemia complementation groups						Homo sapiens	1.46089	2.88335	2.3221	2.51094	1.45828	1.43281	2.39695	2.93245	2.40078	2.50349	2.81638	2.21319	4.59628	2.29406	1.45147	2.23929	1.97089	2.39467	1.99422	1.72059
9606.ENSP00000408576		LARS2	Q15031	9606.ENSP00000408576	Probable leucine--tRNA ligase, mitochondrial; leucyl-tRNA synthetase 2, mitochondrial; Aminoacyl tRNA synthetases, Class I						Homo sapiens	1.85128	2.29794	1.09179	4.23965	1.2	0.898535	2.43549	2.16244	2.44184	2.40619	1.79363	2.21598	4.44456	1.80716	0.436693	1.6201	1.71846	1.34179	1.37796	0.927313
9606.ENSP00000377532		PC	P11498	9606.ENSP00000377532	Pyruvate carboxylase, mitochondrial; Pyruvate carboxylase catalyzes a 2-step reaction, involving the ATP-dependent carboxylation of the covalently attached biotin in the first step and the transfer of the carboxyl group to pyruvate in the second. Catalyzes in a tissue specific manner, the initial reactions of glucose (liver, kidney) and lipid (adipose tissue, liver, brain) synthesis from pyruvate.						Homo sapiens	3.23071	2.33425	1.25248	1.53526	2.69195	1.75713	2.56812	2.65957	4.71281	4.72465	4.82608	2.71716	3.15092	3.05026	1.89619	2.5104	1.35249	2.38321	2.27408	1.80983
9606.ENSP00000285518		AGPAT5	Q9NUQ2	9606.ENSP00000285518	1-acyl-sn-glycerol-3-phosphate acyltransferase epsilon; Converts lysophosphatidic acid (LPA) into phosphatidic acid by incorporating an acyl moiety at the sn-2 position of the glycerol backbone. Acts on LPA containing saturated or unsaturated fatty acids C15:0-C20:4 at the sn-1 position using C18:1-CoA as the acyl donor. Also acts on lysophosphatidylethanolamine using oleoyl-CoA, but not arachido…						Homo sapiens	1.03073	1.65139		0.67943	1.18181	0.758407	1.68331	1.9101	1.78807	2.27823	4.29507	2.21922	4.79539	1.19503	0.286307	1.56711	1.7321	1.6009	0.801632	0.861335
9606.ENSP00000252602		MRPL34	Q9BQ48	9606.ENSP00000252602	Mitochondrial ribosomal protein L34; Belongs to the bacterial ribosomal protein bL34 family.						Homo sapiens	1.54075	1.2909		0.979245	0.927889	1.02531	2.75875	4.28017	2.21555	2.49348	1.22703	3.19142	2.55093	0.997095	1.43243	1.21836	1.32497	1.63689	1.15635	1.13988
9606.ENSP00000272433		SFXN5	Q8TD22	9606.ENSP00000272433	Sideroflexin 5; Transports citrate. Potential iron transporter (By similarity); Sideroflexins						Homo sapiens	0.845098	1.37385		0.954243	0.633333	0.630089	1.55167	1.15662	1.74997	4.38048	1.01688	1.60901	4.95862	1.70275	0.545455	0.81068	0.662758	0.545455	0.687232	0.721536
9606.ENSP00000377311		FDX1L	Q6P4F2	9606.ENSP00000377311	Ferredoxin-2, mitochondrial; Essential for heme A and Fe/S protein biosynthesis; Belongs to the adrenodoxin/putidaredoxin family.						Homo sapiens	1.42103	1.08521					1.49211	4.19351	0.820016	4.20767	0.524531	1.40437	4.22363	0.655659					0.512671	0.731003
9606.ENSP00000387334		NLRX1	Q86UT6	9606.ENSP00000387334	Nucleotide-binding oligomerization domain protein 26; Participates in antiviral signaling. Acts as a negative regulator of MAVS-mediated antiviral responses, through the inhibition of the virus-induced RLH (RIG-like helicase)-MAVS interaction. Has no inhibitory function on NF- Kappa-B and type 1 interferon signaling pathways, but enhances NF- Kappa-B and JUN N-terminal kinase dependent signaling …						Homo sapiens	0.766667	2.57251	4.19269	1.78187	1.47361	0.636822	2.26545	4.42333	2.11135	2.12078	2.20387	2.20505	4.4342	1.24636	0.60206	2.21775	2.35111	1.52239	0.716003	0.9
9606.ENSP00000364235		RNF5	Q99942	9606.ENSP00000364235	Ring finger protein 5, E3 ubiquitin protein ligase; Has E2-dependent E3 ubiquitin-protein ligase activity. May function together with E2 ubiquitin-conjugating enzymes UBE2D1/UBCH5A and UBE2D2/UBC4. Mediates ubiquitination of PXN/paxillin and Salmonella type III secreted protein sopA. May be involved in regulation of cell motility and localization of PXN/paxillin. Mediates the 'Lys-63'-linked poly…						Homo sapiens	1.27107	2.04714	0.798158	1.92709	1.14073	1.15635	2.38845	2.34376	2.92943	4.5494	4.46788	3.12928	4.59246	1.62265	1.07188	1.8677	2.33715	1.20412	1.78737	1.10947
9606.ENSP00000380702		MYCBP	Q99417	9606.ENSP00000380702	c-Myc-binding protein; May control the transcriptional activity of MYC. Stimulates the activation of E box-dependent transcription by MYC.						Homo sapiens	1.09091	4.39699	0.66772	1.67803	4.22161	1.09091	1.94823	2.05975	2.04374	2.13112	2.10704	1.86018	1.79349	1.27753	0.997095	1.7384	1.82236	1.64441	1.59017	1.11617
9606.ENSP00000303222		MTCH2	Q9Y6C9	9606.ENSP00000303222	Met-induced mitochondrial protein; The substrate transported is not yet known. Induces mitochondrial depolarization; Solute carriers						Homo sapiens	1.81355	4.44328	0.744164	1.81706	1.6295	1.76369	2.46937	2.29994	3.12105	4.60595	2.46539	2.55114	4.91777	1.78768	1.14819	2.0339	1.8272	1.83981	2.00482	1.42705
9606.ENSP00000419692		RXRA	P19793	9606.ENSP00000419692	Nuclear receptor subfamily 2 group B member 1; Receptor for retinoic acid. Retinoic acid receptors bind as heterodimers to their target response elements in response to their ligands, all-trans or 9-cis retinoic acid, and regulate gene expression in various biological processes. The RAR/RXR heterodimers bind to the retinoic acid response elements (RARE) composed of tandem 5'-AGGTCA-3' sites known…						Homo sapiens	2.23321	3.11868	1.50551	2.26397	2.12546	1.11837	2.64441	2.65142	4.55524	4.71112	2.99793	3.24649	4.76544	2.35088	1.65823	2.89207	2.44926	2.22905	2.81802	1.86482
9606.ENSP00000366898		HIF3A	Q9Y2N7	9606.ENSP00000366898	Class E basic helix-loop-helix protein 17; Isoform 5: Attenuates the ability of transcription factor HIF1A to bind to hypoxia-responsive elements (HRE) located within the enhancer/promoter of hypoxia-inducible target genes and hence inhibits HRE-driven transcriptional activation; Basic helix-loop-helix proteins						Homo sapiens	2.07166	2.30106	1.09076	1.55722	1.65007	0.545455	4.52697	2.11641	4.37419	2.01558	2.14992	2.39568	4.58985	4.3531	0.943313	1.74437	1.90675	1.70803	1.3748	0.838069
9606.ENSP00000422607		ACSL1	P33121	9606.ENSP00000422607	acyl-CoA synthetase long-chain family member 1; Activation of long-chain fatty acids for both synthesis of cellular lipids, and degradation via beta-oxidation. Preferentially uses palmitoleate, oleate and linoleate; Acyl-CoA synthetase family						Homo sapiens	2.32339	3.26176	1.22233	2.76511	2.22349	2.05338	3.85862	3.0335	3.26873	4.84283	2.95389	3.51265	4.72933	2.43647	1.59032	3.11864	2.88257	2.46077	2.54967	1.34505
9606.ENSP00000362060		NDUFS5	O43920	9606.ENSP00000362060	NADH dehydrogenase (ubiquinone) Fe-S protein 5, 15kDa (NADH-coenzyme Q reductase); Accessory subunit of the mitochondrial membrane respiratory chain NADH dehydrogenase (Complex I), that is believed not to be involved in catalysis. Complex I functions in the transfer of electrons from NADH to the respiratory chain. The immediate electron acceptor for the enzyme is believed to be ubiquinone.						Homo sapiens	2.16057	4.45067	0.707114	1.88837	2.83433	1.94841	3.71255	3.12292	4.64432	4.67383	2.7629	3.51968	3.82816	2.03418	1.99388	2.66859	2.80121	2.08278	2.00289	1.99093
9606.ENSP00000349658		XPNPEP3	Q9NQH7	9606.ENSP00000349658	X-prolyl aminopeptidase (aminopeptidase P) 3, putative; X-prolyl aminopeptidase 3; Belongs to the peptidase M24B family.						Homo sapiens	1.74685	2.46833	0.113495	1.34831	2.30361	1.17416	2.32282	1.97451	2.42395	2.19606	4.40621	2.25699	4.12682	0.826075	1.14613	1.33981	2.07597	1.69144	1.22874	1.26795
9606.ENSP00000413908		BCS1L	Q9Y276	9606.ENSP00000413908	BC1 (ubiquinol-cytochrome c reductase) synthesis-like; Chaperone necessary for the assembly of mitochondrial respiratory chain complex III. Plays an important role in the maintenance of mitochondrial tubular networks, respiratory chain assembly and formation of the LETM1 complex; AAA ATPases						Homo sapiens	1.65597	2.01703		1.39529	1.62164	1.19498	2.29924	4.38202	2.35275	2.31895	1.67389	4.50767	4.832	1.655	1.17993	2.38303	1.22874	1.65446	1.67003	1.19127
9606.ENSP00000335261		TMLHE	Q9NVH6	9606.ENSP00000335261	Epsilon-trimethyllysine 2-oxoglutarate dioxygenase; Converts trimethyllysine (TML) into hydroxytrimethyllysine (HTML); Belongs to the gamma-BBH/TMLD family.						Homo sapiens	0.910269	2.1614	0.504448	1.03706	1.39857	0.849215	2.02639	1.5475	2.32622	1.9475	1.69922	2.13226	3.87488	4.13333	0.840942	1.27411	1.65201	0.778151	0.888367	1.14875
9606.ENSP00000242819		CCDC70	Q6NSX1	9606.ENSP00000242819	Coiled-coil domain containing 70						Homo sapiens	0.533333	0.533333		0.181818	0.533333	0.545455	0.566667	0.533333	0.545455	0.533333	0.533333	0.545455	0.545455	0.533333	0.181818			0.545455	1.09091	0.533333
9606.ENSP00000363394		SLC30A2	Q9BRI3	9606.ENSP00000363394	Solute carrier family 30 member 2						Homo sapiens	1.29055	1.61645	0.862255	1.29414	0.941388	1.09091	1.51023	2.1857	2.32529	1.91667	1.97692	1.62043	1.97617	2.7438	1.05939	1.06162	1.77514	1.61195	2.02174	0.842559
9606.ENSP00000351737		TMEM126B	Q8IUX1	9606.ENSP00000351737	Complex I assembly factor TMEM126B, mitochondrial; Chaperone protein involved in the assembly of the mitochondrial NADH:ubiquinone oxidoreductase complex (complex I). Participates in constructing the membrane arm of complex I.						Homo sapiens	1.49601	4	0.814168	0.934498	0.707962	1.39562	2.37279	1.35154	2.20912	1.96462	1.41492	2.47928	4.68484	0.899456	1.12494	1.75166	1.60061	1.34895	1.44405	1.46835
9606.ENSP00000396045		PLA2G4B	P0C869	9606.ENSP00000396045	Phospholipase A2, group IVB (cytosolic); Calcium-dependent phospholipase A2 that selectively hydrolyzes glycerophospholipids in the sn-2 position with a preference for arachidonoyl phospholipids. Has a much weaker activity than PLA2G4A. Isoform 3 has calcium-dependent activity against palmitoyl-arachidonyl-phosphatidylethanolamine and low level lysophospholipase activity but no activity against p…						Homo sapiens		1.21693	0.506118				0.875059	0.987031	0.763738	0.895998	1.05839	1.1691	4.25334	0.99898		0.624676	0.79913		0.500505
9606.ENSP00000337445		ELAC2	Q9BQ52	9606.ENSP00000337445	Zinc phosphodiesterase ELAC protein 2; Zinc phosphodiesterase, which displays mitochondrial tRNA 3'-processing endonuclease activity. Involved in tRNA maturation, by removing a 3'-trailer from precursor tRNA.						Homo sapiens	1.25204	2.21632	0.975848	1.60966	1.43493	1.10947	2.37164	2.10637	3.07884	4.40441	4.63936	2.37435	4.95794	1.51055	1.50654	2.53653	1.73075	1.13354	1.93209	1.20593
9606.ENSP00000470539		PET100	P0DJ07	9606.ENSP00000470539	Protein PET100 homolog, mitochondrial; PET100 homolog; Belongs to the PET100 family.						Homo sapiens	1.0361	1.22816		1.49043		0.31527	1.55342	1.03073	1.50317	1.35166	0.910269	1.56517	1.65025	0.342423	0.681241	1.1419	0.94118	1.09807	0.342423	0.675167
9606.ENSP00000354681		OPA1	O60313	9606.ENSP00000354681	Dynamin-like 120 kDa protein, mitochondrial; Dynamin-related GTPase that is essential for normal mitochondrial morphology by regulating the equilibrium between mitochondrial fusion and mitochondrial fission. Coexpression of isoform 1 with shorter alternative products is required for optimal activity in promoting mitochondrial fusion. Binds lipid membranes enriched in negatively charged phospholip…						Homo sapiens	2.79663	2.8774	1.82227	2.35644	2.84539	1.36667	3.74729	2.58009	2.97018	4.59877	3.18176	3.38987	4.86411	2.57752	1.66466	2.42346	2.51635	2.56471	2.34251	1.32084
9606.ENSP00000329002		HAX1	O00165	9606.ENSP00000329002	HCLS1 associated protein X-1; Recruits the Arp2/3 complex to the cell cortex and regulates reorganization of the cortical actin cytoskeleton via its interaction with KCNC3 and the Arp2/3 complex. Slows down the rate of inactivation of KCNC3 channels. Promotes GNA13-mediated cell migration. Involved in the clathrin-mediated endocytosis pathway. May be involved in internalization of ABC transporter…						Homo sapiens	1.99042	3.16584	1.32215	2.61288	2.65379	1.48667	4.59352	2.74755	2.60054	4.55922	4.77918	4.61428	4.88907	3.10714	1.60638	4.70692	2.31976	2.29222	2.04148	1.49323
9606.ENSP00000310623		ISCU	Q9H1K1	9606.ENSP00000310623	Iron-sulfur cluster assembly enzyme ISCU, mitochondrial; Scaffold protein for the de novo synthesis of iron- sulfur (Fe-S) clusters within mitochondria, which is required for maturation of both mitochondrial and cytoplasmic [2Fe-2S] and [4Fe-4S] proteins. First, a [2Fe-2S] cluster is transiently assembled on the scaffold protein ISCU. In a second step, the cluster is released from ISCU, transferr…						Homo sapiens	2.67307	2.94828	1.1324	2.37705	2.48167	1.89799	4.67758	2.74557	3.03359	4.54191	2.67289	3.34965	4.91463	2.21906	1.78152	2.37803	2.52146	2.32742	2.53853	1.97251
9606.ENSP00000218068		PAGE4	O60829	9606.ENSP00000218068	P antigen family, member 4 (prostate associated); PAGE family member 4						Homo sapiens	0.643453	1.07393		0.181818		0.181818	0.75945	1.24206	0.735381	1.25933	0.943941	0.979104	1.15886	0.181818	0.181818		0.599159	0.545455		0.181818
9606.ENSP00000402608		CPS1	P31327	9606.ENSP00000402608	Carbamoyl-phosphate synthase [ammonia], mitochondrial; Involved in the urea cycle of ureotelic animals where the enzyme plays an important role in removing excess ammonia from the cell.						Homo sapiens	1.55723	2.39964	0.647255	0.693662	2.34627	2.31664	2.74694	4.62331	2.03654	4.95	1.77702	1.76304	4.53274	1.9342		1.29958	1.3395	1.2315	1.16836	1.65467
9606.ENSP00000318351		BCKDHB	P21953	9606.ENSP00000318351	Branched-chain alpha-keto acid dehydrogenase E1 component beta chain; The branched-chain alpha-keto dehydrogenase complex catalyzes the overall conversion of alpha-keto acids to acyl-CoA and CO(2). It contains multiple copies of three enzymatic components: branched-chain alpha-keto acid decarboxylase (E1), lipoamide acyltransferase (E2) and lipoamide dehydrogenase (E3).						Homo sapiens	1.48198	2.12207	0.737649	0.649984	4.14667	0.927712	2.15849	1.40184	2.11402	4.51304	1.62209	2.40275	4.79921	1.43224	1.19312	1.83963	0.636822	1.09091	1.65463	1.76367
9606.ENSP00000367086		ACOT7	Q5JYL3	9606.ENSP00000367086	Cytosolic acyl coenzyme A thioester hydrolase; Acyl-CoA thioesterases are a group of enzymes that catalyze the hydrolysis of acyl-CoAs to the free fatty acid and coenzyme A (CoASH), providing the potential to regulate intracellular levels of acyl-CoAs, free fatty acids and CoASH. May play an important physiological function in brain. May play a regulatory role by modulating the cellular levels of…						Homo sapiens	2.68212	2.09839	0.558226	0.78295	1.58671	0.732394	1.81211	4.62142	2.61236	2.03025	1.9772	1.95336	4.86118	1.78242	0.414973	3.01724	1.58263	4.41575	0.883767	1.4078
9606.ENSP00000291577		C21orf33	P78474	9606.ENSP00000291577	Chromosome 21 open reading frame 33; Glutamine amidotransferase like class 1 domain containing						Homo sapiens	1.316	2.24161	1.86386	1.36544	1.76085	0.683333	2.34638	1.96116	2.33345	2.37385	3.06895	2.66443	3.99704	1.39649	0.607181	3.10415	1.23084	1.48043	1.78676	0.7
9606.ENSP00000460964		ATPAF1	Q5TC12	9606.ENSP00000460964	ATP synthase mitochondrial F1 complex assembly factor 1; May play an essential role for the assembly of the mitochondrial F1-F0 complex.						Homo sapiens	1.82651	4.32188		1.22185	1.29315	1.43243	2.76018	1.91415	2.51605	2.31845	2.09383	2.87785	4.81382	1.90745	1.48761	4.2088	1.21661	1.42051	1.5611	1.45535
9606.ENSP00000370003		BNIP3L	O60238	9606.ENSP00000370003	BCL2/adenovirus E1B 19 kDa protein-interacting protein 3-like; Induces apoptosis. Interacts with viral and cellular anti-apoptosis proteins. Can overcome the suppressors BCL-2 and BCL-XL, although high levels of BCL-XL expression will inhibit apoptosis. Inhibits apoptosis induced by BNIP3. Involved in mitochondrial quality control via its interaction with SPATA18/MIEAP: in response to mitochondri…						Homo sapiens	2.38796	4.73952	1.89857	4.56578	3.04408	1.57749	3.19006	2.81349	4.62344	4.64484	3.11957	3.10266	4.9676	2.76998	1.75307	4.53761	2.69222	2.40274	2.22906	1.549
9606.ENSP00000310873		COQ2	Q96H96	9606.ENSP00000310873	4-hydroxybenzoate polyprenyltransferase, mitochondrial; Catalyzes the prenylation of para-hydroxybenzoate (PHB) with an all-trans polyprenyl group. Mediates the second step in the final reaction sequence of coenzyme Q (CoQ) biosynthesis, which is the condensation of the polyisoprenoid side chain with PHB, generating the first membrane-bound Q intermediate.						Homo sapiens	1.55648	2.02788	0.884998	0.704722	1.0985	0.572097	2.75258	2.12008	2.76121	4.52585	4.41416	4.58254	2.6721	1.29305	1.02641	2.08749	2.11096	1.20672	1.27241	1.564
9606.ENSP00000384408		PARG	Q9Y4W7	9606.ENSP00000384408	Poly (ADP-ribose) glycohydrolase; Poly(ADP-ribose) synthesized after DNA damage is only present transiently and is rapidly degraded by poly(ADP-ribose) glycohydrolase. PARG acts both as an endo- and exoglycosidase, releasing PAR of different length as well as ADP- ribose monomers. Required for retinoid acid- dependent gene transactivation, probably by dePARsylating histone demethylase KDM4D, allo…						Homo sapiens	0.526137	4.45967	1.75517	0.94491	1.49043		2.5174	2.262	2.69129	4.47747	2.46211	2.41593	4.83561	1.82303	1.09217	4.25334	2.21778	0.767882	0.993065	0.762324
9606.ENSP00000419038		GFM1	Q96RP9	9606.ENSP00000419038	Elongation factor G 1, mitochondrial; Mitochondrial GTPase that catalyzes the GTP-dependent ribosomal translocation step during translation elongation. During this step, the ribosome changes from the pre-translocational (PRE) to the post-translocational (POST) state as the newly formed A- site-bound peptidyl-tRNA and P-site-bound deacylated tRNA move to the P and E sites, respectively. Catalyzes …						Homo sapiens	2.00834	2.37256	1.17719	1.77336	2.37325	1.13167	2.67155	4.48073	3.08119	4.54804	2.26745	2.55306	4.71017	2.02564	1.90741	2.52299	2.29988	2.04759	2.05663	1.20231
9606.ENSP00000202967		SIRT4	Q9Y6E7	9606.ENSP00000202967	NAD-dependent protein lipoamidase sirtuin-4, mitochondrial; Acts as NAD-dependent protein lipoamidase, ADP-ribosyl transferase and deacetylase. Catalyzes more efficiently removal of lipoyl- and biotinyl- than acetyl-lysine modifications. Inhibits the pyruvate dehydrogenase complex (PDH) activity via the enzymatic hydrolysis of the lipoamide cofactor from the E2 component, DLAT, in a phosphorylati…						Homo sapiens	2.0576	2.68708	1.92803	2.07557	1.92591	1.56958	2.88339	2.66829	2.79107	2.90139	2.40108	2.98697	3.03612	2.62751	1.27137	2.23194	1.92661	2.30551	2.04376	1.85146
9606.ENSP00000332887		UQCR10	Q9UDW1	9606.ENSP00000332887	Ubiquinol-cytochrome c reductase complex 7.2 kDa protein; This is a component of the ubiquinol-cytochrome c reductase complex (complex III or cytochrome b-c1 complex), which is part of the mitochondrial respiratory chain. This subunit interacts with cytochrome c1 (By similarity); Belongs to the UQCR10/QCR9 family.						Homo sapiens	1.78958	4.48339		4.28839	1.78175	1.55711	4.58384	2.17949	2.25351	4.53463	2.18129	3.03832	3.0777	1.22874	1.56031	2.06018	2.15952	1.71822	1.6545	4.33945
9606.ENSP00000327070		MDH2	P40926	9606.ENSP00000327070	Malate dehydrogenase 2, NAD (mitochondrial); Malate dehydrogenase 2						Homo sapiens	2.90247	3.39084	1.11574	2.26107	3.08254	1.69787	5	4.27685	4.78349	4.79277	4.8964	4.14253	4.88671	3.70195	2.45524	4.25328	2.4664	3.24201	2.52644	1.85826
9606.ENSP00000265062		RAB7A	P51149	9606.ENSP00000265062	RAB7A, member RAS oncogene family; Key regulator in endo-lysosomal trafficking. Governs early-to-late endosomal maturation, microtubule minus-end as well as plus-end directed endosomal migration and positioning, and endosome-lysosome transport through different protein-protein interaction cascades. Plays a central role, not only in endosomal traffic, but also in many other cellular and physiologi…						Homo sapiens	3.08898	4.10043	2.19812	2.89327	3.84165	2.26178	3.75846	4.31822	4.58037	4.71628	4.91965	3.73441	4.992	3.94179	2.69677	4.68366	3.50334	3.03823	2.99272	2.55293
9606.ENSP00000362873		NDUFA8	P51970	9606.ENSP00000362873	NADH dehydrogenase (ubiquinone) 1 alpha subcomplex, 8, 19kDa; Accessory subunit of the mitochondrial membrane respiratory chain NADH dehydrogenase (Complex I), that is believed not to be involved in catalysis. Complex I functions in the transfer of electrons from NADH to the respiratory chain. The immediate electron acceptor for the enzyme is believed to be ubiquinone; NADH:ubiquinone oxidoreduct…						Homo sapiens	1.5611	1.89163	0.748822	1.49002	0.8	2.0632	3.374	2.64664	4.53239	4.47788	2.10083	3.42414	4.76375	4.31114	1.5474	2.12252	2.50208	2.49654	1.98104	2.0632
9606.ENSP00000296805		GFM2	Q969S9	9606.ENSP00000296805	Ribosome-releasing factor 2, mitochondrial; Mitochondrial GTPase that mediates the disassembly of ribosomes from messenger RNA at the termination of mitochondrial protein biosynthesis. Acts in collaboration with MRRF. GTP hydrolysis follows the ribosome disassembly and probably occurs on the ribosome large subunit. Not involved in the GTP-dependent ribosomal translocation step during translation …						Homo sapiens	1.12711	4		0.865301	0.6	1.09091	1.95392	4.30907	1.75818	4.37902	1.81604	2.13737	4.80858	0.566667	0.836746	4.31264	1.38594	1.09575	0.997095	1.01143
9606.ENSP00000258770		TBRG4	Q9Y2F6	9606.ENSP00000258770	Cell cycle progression restoration protein 2; May play a role in cell cycle progression; FASTK mitochondrial RNA binding family						Homo sapiens	1.17802	2.34043	0.844595	1.06195	1.03679	1.15635	1.96879	2.75388	4.4723	1.96413	4.5822	2.31889	4.93688	0.973128	1.08398	3.27465	1.37658	1.29373	1.58692	1.25527
9606.ENSP00000355518		FH	P07954	9606.ENSP00000355518	Fumarate hydratase, mitochondrial; Also acts as a tumor suppressor; Belongs to the class-II fumarase/aspartase family. Fumarase subfamily.						Homo sapiens	2.9331	2.93506	1.35852	2.19537	2.76051	1.99277	4.19738	3.66602	3.24593	4.67184	3.19591	3.21263	4.82207	2.65055	1.91796	4.29274	2.40464	2.3609	2.50256	2.07871
9606.ENSP00000355517		KMO	O15229	9606.ENSP00000355517	Kynurenine 3-monooxygenase (kynurenine 3-hydroxylase); Catalyzes the hydroxylation of L-kynurenine (L-Kyn) to form 3-hydroxy-L-kynurenine (L-3OHKyn). Required for synthesis of quinolinic acid, a neurotoxic NMDA receptor antagonist and potential endogenous inhibitor of NMDA receptor signaling in axonal targeting, synaptogenesis and apoptosis during brain development. Quinolinic acid may also affec…						Homo sapiens	1.26417	2.57669	0.890832	0.957026	1.18107	0.054358	1.52662	1.73451	2.4429	2.72117	1.54995	1.39082	2.55299	0.934436	0.59294	1.02003	2.29789	0.659574	0.600313	1.35183
9606.ENSP00000355996		G0S2	P27469	9606.ENSP00000355996	Putative lymphocyte G0/G1 switch gene; Promotes apoptosis by binding to BCL2, hence preventing the formation of protective BCL2-BAX heterodimers.						Homo sapiens	2.47242	2.02052	0.866259	3.17612	1.22469	1	3.65705	2.8358	3.12256	3.51414	4.66172	4.00731	2.56461	1.82672	1.4216	1.68459	2.63007	2.40834	2.01419	0.988262
9606.ENSP00000370013		PTCD2	Q8WV60	9606.ENSP00000370013	Pentatricopeptide repeat-containing protein 2, mitochondrial; Involved in mitochondrial RNA maturation and mitochondrial respiratory chain function.						Homo sapiens	0.669007	0.838157		0.028029	0.533333	0.467361	1.69254	0.545455	1.16946	1.08092	0.271067	1.53662	1.60887	0.545455	0.31527	0.367977	0.45586	0.342423	0.753328	0.60206
9606.ENSP00000371586		PISD	Q9UG56	9606.ENSP00000371586	Phosphatidylserine decarboxylase proenzyme, mitochondrial; Catalyzes the formation of phosphatidylethanolamine (PtdEtn) from phosphatidylserine (PtdSer). Plays a central role in phospholipid metabolism and in the interorganelle trafficking of phosphatidylserine; Belongs to the phosphatidylserine decarboxylase family. PSD-B subfamily. Eukaryotic type I sub-subfamily.						Homo sapiens	1.70736	2.14399	1.01713	1.59966	2.24812	1.12494	1.89963	2.11443	4.39154	1.92777	2.7385	2.05362	4.74517	1.30654	0.951014	1.557	1.30103	1.62351	1.65308	1.05944
9606.ENSP00000354665		MT-ND6	P03923	9606.ENSP00000354665	Mitochondrially encoded NADH dehydrogenase 6; Core subunit of the mitochondrial membrane respiratory chain NADH dehydrogenase (Complex I) that is believed to belong to the minimal assembly required for catalysis. Complex I functions in the transfer of electrons from NADH to the respiratory chain. The immediate electron acceptor for the enzyme is believed to be ubiquinone (By similarity); NADH:ubi…						Homo sapiens	3.4828	3.1789	1.58088	3.27379	3.28107	3.09349	4.20213	3.66864	3.91143	3.95846	3.75103	4.3676	3.96631	3.43093	3.11519	4.02222	3.30604	3.62712	3.43385	3.01586
9606.ENSP00000355991		TRAF3IP3	Q9Y228	9606.ENSP00000355991	TRAF3-interacting JNK-activating modulator; May function as an adapter molecule that regulates TRAF3-mediated JNK activation.						Homo sapiens	0.545455	4.69566		2.09425		1.06195	1.21916	2.26354	1.42	1.32974	1.5984	0.942694	4.22816	0.181818	0.721536	0.522879	2.93139	1.15229	0.30103	1.23384
9606.ENSP00000447537		BLOC1S1	P78537	9606.ENSP00000447537	Biogenesis of lysosome-related organelles complex 1 subunit 1; Component of the BLOC-1 complex, a complex that is required for normal biogenesis of lysosome-related organelles (LRO), such as platelet dense granules and melanosomes. In concert with the AP-3 complex, the BLOC-1 complex is required to target membrane protein cargos into vesicles assembled at cell bodies for delivery into neurites an…						Homo sapiens	2.18636	2.49812	0.778824	2.50749	1.86473	1.72154	3.11013	2.78382	2.92951	3.31491	2.63422	3.14289	4.67043	2.21638	1.63212	2.48698	2.76959	2.37082	2.04884	1.74767
9606.ENSP00000419027		PCCB	P05166	9606.ENSP00000419027	propionyl-CoA carboxylase beta subunit						Homo sapiens	2.39983	4.46424		1.68389	1.13333	2.39983	2.98631	2.85707	4.59934	4.65703	1.84653	2.81867	4.89666	4.38495	1.79987	4.32743	0.91733	2.82439	2.69227	1.89144
9606.ENSP00000246554		COX6B1	P14854	9606.ENSP00000246554	Cytochrome c oxidase subunit VIb polypeptide 1 (ubiquitous); Connects the two COX monomers into the physiological dimeric form; Mitochondrial complex IV: cytochrome c oxidase subunits						Homo sapiens	2.22049	4.54664	0.82643	2.46649	4.44189	1.88874	3.62017	2.60514	4.62093	4.62883	2.61394	4.81531	4.85961	2.11785	1.99913	2.94417	2.34046	2.36178	2.30596	2.01815
9606.ENSP00000245222		SPHK2	Q9NRA0	9606.ENSP00000245222	Sphingosine kinase 2; Catalyzes the phosphorylation of sphingosine to form sphingosine 1-phosphate (SPP), a lipid mediator with both intra- and extracellular functions. Also acts on D-erythro- dihydrosphingosine, D-erythro-sphingosine and L-threo- dihydrosphingosine. Binds phosphoinositides.						Homo sapiens	1.53294	2.39821	1.44805	1.86176	4.27613	1.29679	2.40223	2.33878	2.71539	4.51195	2.59032	2.15843	4.93336	1.89865	0.95251	1.70068	2.31608	1.8667	1.38746	1.08373
9606.ENSP00000265276		GPAM	Q9HCL2	9606.ENSP00000265276	Glycerol-3-phosphate acyltransferase 1, mitochondrial; Esterifies acyl-group from acyl-ACP to the sn-1 position of glycerol-3-phosphate, an essential step in glycerolipid biosynthesis.						Homo sapiens	2.2102	2.33372	0.852474	0.817435	0.609896	1.59258	2.42527	2.4238	2.3478	4.67175	1.7291	2.69027	4.70762	1.90092	1.15836	1.82508	1.44442	2.12507	2.01028	0.704786
9606.ENSP00000400646		PNPT1	Q8TCS8	9606.ENSP00000400646	Polyribonucleotide nucleotidyltransferase 1, mitochondrial; RNA-binding protein implicated in numerous RNA metabolic processes. Catalyzes the phosphorolysis of single-stranded polyribonucleotides processively in the 3'-to-5' direction. Mitochondrial intermembrane factor with RNA-processing exoribonulease activity. Component of the mitochondrial degradosome (mtEXO) complex, that degrades 3' overha…						Homo sapiens	1.76667	2.4367	0.892339	1.46011	1.94183	1.14983	2.61584	2.18098	2.3066	2.44626	1.91476	2.22648	3.15349	1.84498	0.787697	4.37886	2.04089	2.04384	1.85923	4.18276
9606.ENSP00000258975		TACO1	Q9BSH4	9606.ENSP00000258975	Translational activator of mitochondrially encoded cytochrome c oxidase I; Acts as a translational activator of mitochondrially- encoded cytochrome c oxidase 1; Belongs to the TACO1 family.						Homo sapiens	0.845098	1.30819	0.684233	0.60206	0.933333	0.835909	2.09243	0.835909	1.88218	4.4281	1.16046	2.31223	4.57171	0.666013	0.742987	1.18299	0.716003	0.857332	1.34259	0.753328
9606.ENSP00000403910		ATP5SL	Q9NW81	9606.ENSP00000403910	Distal membrane-arm assembly complex protein 2; Required for the assembly of the mitochondrial NADH:ubiquinone oxidoreductase complex (complex I). Involved in the assembly of the distal region of complex I; Belongs to the ATP synthase subunit s family.						Homo sapiens	1.83264	1.53689		4.18347	0.929951	1.09091	2.46436	2.38691	1.63027	1.62825	4.88661	2.87124	4.26234	0.929951	1.13778	1.52713	1.11617	1.09342	1.17993	1.22185
9606.ENSP00000342676		AURKAIP1	Q9NWT8	9606.ENSP00000342676	Mitochondrial small ribosomal subunit protein mS38; May act as a negative regulator of Aurora-A kinase, by down-regulation through proteasome-dependent degradation.						Homo sapiens	1.51055	1.44165	0.113495	1.32084	1.7029	1.26795	2.47027	2.91285	2.36498	1.79709	3.23999	2.96745	3.375	4.32329	1.54324	2.54372	1.40255	1.58245	1.28179	1.35025
9606.ENSP00000363973		ALPL	Q5VTG5	9606.ENSP00000363973	Alkaline phosphatase, tissue-nonspecific isozyme; This isozyme may play a role in skeletal mineralization; Belongs to the alkaline phosphatase family.						Homo sapiens	2.2286	2.84161	3.08463	2.88123	1.64805	0.833333	2.57152	2.62072	3.39651	4.61175	2.61715	2.43988	4.74692	1.58559	0.772598	1.7356	2.39353	1.14434	1.6748	1.88317
9606.ENSP00000401980		MAVS	Q86VY7	9606.ENSP00000401980	Interferon beta promoter stimulator protein 1; Required for innate immune defense against viruses. Acts downstream of DDX58/RIG-I and IFIH1/MDA5, which detect intracellular dsRNA produced during viral replication, to coordinate pathways leading to the activation of NF-kappa-B, IRF3 and IRF7, and to the subsequent induction of antiviral cytokines such as IFN-beta and RANTES (CCL5). Peroxisomal and…						Homo sapiens	1.41781	4.6566	1.69226	2.55562	1.74649	0.792392	3.02162	3.56004	3.25544	4.64848	4.62696	3.06411	4.85793	2.31215	1.87241	2.72504	3.3102	2.13233	1.93627	1.10204
9606.ENSP00000321971		RHOT2	Q8IXI1	9606.ENSP00000321971	Ras homolog gene family member T2; Mitochondrial GTPase involved in mitochondrial trafficking. Probably involved in control of anterograde transport of mitochondria and their subcellular distribution (By similarity).						Homo sapiens	2.02404	2.24101	0.804309	2.04148	2.15301	1.29958	2.45445	2.15013	2.45177	1.9547	2.9592	2.48368	4.2701	1.73877	1.52548	4.46124	4.412	1.54407	1.65358	1.29666
9606.ENSP00000480313		ENSP00000480313	A0A0B4J2D5	9606.ENSP00000480313							Homo sapiens	0.707535	1.77557	1.77709	1.13196	1.13306		3.50802	1.42581	1.39898	4.25763	4.26413	1.68792	4.37633	0.803262	0.581428	1.39609	0.647923	1.07832	1.10736	0.502257
9606.ENSP00000425996		C7orf73	E0CX11	9606.ENSP00000425996	Short transmembrane mitochondrial protein 1; Chromosome 7 open reading frame 73						Homo sapiens		0.628965	0.752246		0.807				0.558358	0.566696	0.503629	0.67154	0.666663
9606.ENSP00000354415		MICU1	Q9UFX0	9606.ENSP00000354415	Calcium-binding atopy-related autoantigen 1; Key regulator of mitochondrial calcium uniporter (MCU) that senses calcium level via its EF-hand domains. MICU1 and MICU2 form a disulfide-linked heterodimer that stimulates and inhibits MCU activity, depending on the concentration of calcium. MICU1 acts both as an activator or inhibitor of mitochondrial calcium uptake. Acts as a gatekeeper of MCU at l…						Homo sapiens	2.20974	2.44222	1.15414	1.66594	1.72731	1.54489	2.99432	2.27061	4.79294	2.97105	2.88172	4.61457	4.97203	2.31659	1.08873	4.47692	2.18942	2.30262	2.59887	1.54982
9606.ENSP00000371110		GCAT	O75600	9606.ENSP00000371110	2-amino-3-ketobutyrate coenzyme A ligase, mitochondrial; Glycine C-acetyltransferase; Belongs to the class-II pyridoxal-phosphate-dependent aminotransferase family.						Homo sapiens	0.721536	1.84848	0.724057	1.08793	1.13646	1.09091	1.99986	1.62511	2.09268	4.42045	4.34474	2.10351	4.6212	2.22697	0.763428	4.25777	1.00614	1.54619	1.01981	0.83637
9606.ENSP00000356832		SGK1	Q5VY65	9606.ENSP00000356832	Serum/glucocorticoid regulated kinase 1; Serine/threonine-protein kinase which is involved in the regulation of a wide variety of ion channels, membrane transporters, cellular enzymes, transcription factors, neuronal excitability, cell growth, proliferation, survival, migration and apoptosis. Plays an important role in cellular stress response. Contributes to regulation of renal Na(+) retention, …						Homo sapiens	3.33505	4.36548	1.76938	2.87074	3.29727	2.51367	2.95236	3.69296	4.31816	3.37646	4.36339	3.00919	4.98594	3.0895	2.05854	4.81842	2.9069	2.98816	2.92336	2.41604
9606.ENSP00000370023		HADHA	P40939	9606.ENSP00000370023	Trifunctional enzyme subunit alpha, mitochondrial; Bifunctional subunit; In the central section; belongs to the 3-hydroxyacyl- CoA dehydrogenase family.						Homo sapiens	2.72384	3.59358	1.34173	2.41785	3.66326	2.65836	4.9483	4.48361	4.11042	4.76003	4.31805	3.92068	4.95486	3.28327	1.86895	4.12972	2.67732	2.58709	2.54917	2.03333
9606.ENSP00000355741		ADCK3	Q8NI60	9606.ENSP00000355741	aarF domain-containing protein kinase 3; Atypical kinase involved in the biosynthesis of coenzyme Q, also named ubiquinone, an essential lipid-soluble electron transporter for aerobic cellular respiration. Its substrate specificity is unclear: does not show any protein kinase activity. Probably acts as a small molecule kinase, possibly a lipid kinase that phosphorylates a prenyl lipid in the ubiq…						Homo sapiens	1.66652	2.18716	0.78308	1.26324	1.4785	1.32222	3.16783	4.55595	2.79059	2.35741	2.52033	4.77826	4.61433	1.89755	1.26324	2.23832	1.14819	2.42606	1.61794	1.31648
9606.ENSP00000372445		METTL17	Q9H7H0	9606.ENSP00000372445	Methyltransferase 11 domain-containing protein 1; May be a component of the mitochondrial small ribosomal subunit; Belongs to the methyltransferase superfamily. Rsm22 family.						Homo sapiens	1.58433	1.11529		1.45637	1.52713	1.43775	1.40025	1.48949	1.79587	1.33179	4.43312	1.76599	3.83186	1.15836	1.48477	1.68723	1.56976	1.47129	1.43136	1.48287
9606.ENSP00000445122		HSD3B2	P26439	9606.ENSP00000445122	Hydroxy-delta-5-steroid dehydrogenase, 3 beta- and steroid delta-isomerase 2; 3-beta-HSD is a bifunctional enzyme, that catalyzes the oxidative conversion of Delta(5)-ene-3-beta-hydroxy steroid, and the oxidative conversion of ketosteroids. The 3-beta-HSD enzymatic system plays a crucial role in the biosynthesis of all classes of hormonal steroids; Short chain dehydrogenase/reductase superfamily						Homo sapiens	4.8308	1.88355	0.853061	0.936734			1.74192	4.2543	1.70168	2.18788	1.64972	1.63712	4.44121	1.15658	0.752461	1.1821	0.847554	1.11885	1.3424	1.43296
9606.ENSP00000363506		UQCC1	Q9NVA1	9606.ENSP00000363506	Ubiquinol-cytochrome c reductase complex chaperone CBP3 homolog; Required for the assembly of the ubiquinol-cytochrome c reductase complex (mitochondrial respiratory chain complex III or cytochrome b-c1 complex). Involved in cytochrome b translation and/or stability; Belongs to the CBP3 family.						Homo sapiens	1.32222	1.70434	1.32727	0.531479	1.14073	1.12494	2.20775	1.7029	2.6876	1.74017	1.83012	2.40481	4.96439	1.83391	1.06695	2.46577	1.13354	1.03875	1.30821	1.19127
9606.ENSP00000386609		WDR81	Q562E7	9606.ENSP00000386609	WD repeat-containing protein 81; Functions as a negative regulator of the PI3 kinase/PI3K activity associated with endosomal membranes via BECN1, a core subunit of the PI3K complex. By modifying the phosphatidylinositol 3-phosphate/PtdInsP3 content of endosomal membranes may regulate endosome fusion, recycling, sorting and early to late endosome transport. It is for instance, required for the del…						Homo sapiens	1.09091	2.28319		1.09091	1.41178	1.09091	1.25615	1.52248	4.34361	4.28656	1.38782	0.644439	3.16737	1.06667	0.656418	1.39215	4.21584	1.09091	0.545455	1.09091
9606.ENSP00000365924		TRIM31	Q9BZY9	9606.ENSP00000365924	RING-type E3 ubiquitin transferase TRIM31; Regulator of Src-induced anchorage independent cell growth (By similarity). May have E3 ubiquitin-protein ligase activity; Ring finger proteins						Homo sapiens	0.580293	2.33196	1.17917	1.01017	1.34157		1.34418	4.67033	1.60169	1.39597	1.50062	1.49182	1.70771	0.867638		1.19779	1.34083	1.72984	0.977824	0.901234
9606.ENSP00000309649		CA5A	P35218	9606.ENSP00000309649	Carbonic anhydrase 5A, mitochondrial; Reversible hydration of carbon dioxide. Low activity; Carbonic anhydrases						Homo sapiens	0.52751	1.94178	1.20947	0.616204	1.06697	0.795286	1.38354	1.50955	1.71714	4.53713	1.3855	1.49371	1.84483	1.02995	1.87574	1.16501	0.709529	1.41739		1.14238
9606.ENSP00000360473		PFDN4	Q9NQP4	9606.ENSP00000360473	Prefoldin subunit 4; Binds specifically to cytosolic chaperonin (c-CPN) and transfers target proteins to it. Binds to nascent polypeptide chain and promotes folding in an environment in which there are many competing pathways for nonnative proteins; Belongs to the prefoldin subunit beta family.						Homo sapiens	1.34505	2.11393	0.751176	1.80433	1.26164	1.27723	2.28478	2.09926	2.13049	2.00643	1.89418	2.37748	2.35469	1.14073	0.954243	1.7643	1.77755	1.54872	1.60709	1.47129
9606.ENSP00000287295		AIFM1	Q5JUZ7	9606.ENSP00000287295	Apoptosis-inducing factor, mitochondrion-associated, 1; Functions both as NADH oxidoreductase and as regulator of apoptosis. In response to apoptotic stimuli, it is released from the mitochondrion intermembrane space into the cytosol and to the nucleus, where it functions as a proapoptotic factor in a caspase-independent pathway. In contrast, functions as an antiapoptotic factor in normal mitocho…						Homo sapiens	1.5	2.5024	1.1446	1.70578	2.06096	1.2	3.37177	3.06248	4.7749	4.58146	2.13453	2.74173	4.81794	2.08651	1.04662	3.40863	1.98187	1.90544	2.3148	1.3
9606.ENSP00000264198		MUL1	Q969V5	9606.ENSP00000264198	Mitochondrial ubiquitin ligase activator of NFKB 1; Exhibits weak E3 ubiquitin-protein ligase activity. E3 ubiquitin ligases accept ubiquitin from an E2 ubiquitin-conjugating enzyme in the form of a thioester and then directly transfer the ubiquitin to targeted substrates. Can ubiquitinate AKT1 preferentially at 'Lys-284' involving 'Lys-48'-linked polyubiquitination and seems to be involved in re…						Homo sapiens	1.55597	2.06482	1.1316	1.65034	1.81981	1.03073	2.50852	2.10352	2.78591	2.07602	4.48938	2.93298	4.9584	1.67256	0.973128	4.49606	1.61241	1.61426	1.74643	1.12711
9606.ENSP00000478253		MTHFD1L	Q6UB35	9606.ENSP00000478253	Methylenetetrahydrofolate dehydrogenase (NADP+ dependent) 1-like; May provide the missing metabolic reaction required to link the mitochondria and the cytoplasm in the mammalian model of one-carbon folate metabolism in embryonic an transformed cells complementing thus the enzymatic activities of MTHFD2; In the N-terminal section; belongs to the tetrahydrofolate dehydrogenase/cyclohydrolase family.						Homo sapiens	1.56667	2.63632	0.787227	1.45528	4.39432	1.43333	2.58215	2.8248	2.32608	2.66917	2.15594	4.30879	2.74592	1.98345	0.560687	1.2265	1.52662	1.40253	0.954243	1.93333
9606.ENSP00000425759		COX7C	P15954	9606.ENSP00000425759	Cytochrome c oxidase subunit 7C, mitochondrial; This protein is one of the nuclear-coded polypeptide chains of cytochrome c oxidase, the terminal oxidase in mitochondrial electron transport.						Homo sapiens	2.31316	2.27304	0.668596	2.4722	2.30023	2.11417	4.86311	3.20312	3.27697	3.55421	4.71982	4.8777	4.13959	2.71742	2.29152	2.47131	2.56771	2.56206	2.6902	2.18639
9606.ENSP00000264193		CPOX	P36551	9606.ENSP00000264193	Oxygen-dependent coproporphyrinogen-III oxidase, mitochondrial; Involved in the heme biosynthesis. Catalyzes the aerobic oxidative decarboxylation of propionate groups of rings A and B of coproporphyrinogen-III to yield the vinyl groups in protoporphyrinogen-IX.						Homo sapiens	1.46443	2.72376	0.648578	2.19745	1.28857	0.80618	1.88819	1.98333	1.78761	4.55152	1.78729	1.87353	4.46911	1.27848	0.6163	1.90237	1.62708	1.45183	1.15105	1.75992
9606.ENSP00000417078		DHX36	Q9H2U1	9606.ENSP00000417078	RNA helicase associated with AU-rich element ARE; Proposed to have a global role in regulating mRNA expression including transcriptional regulation and mRNA stability. Binds with high affinity to and resolves tetramolecular RNA and DNA quadruplex structures. Unwinds intramolecular quadruplexes derived from the ZIC1 and the MYC promoters. Binds to quadruplex structures in the promoters of YY1 and …						Homo sapiens	1.19682	2.48336	1.15547	2.20322	1.34961	1.27723	2.11045	2.2079	2.4744	2.25486	2.34381	2.15252	4.72093	1.52475	0.927712	2.70643	2.75575	1.6194	1.88965	1.20231
9606.ENSP00000363500		CLIC4	Q9Y696	9606.ENSP00000363500	Intracellular chloride ion channel protein p64H1; Can insert into membranes and form poorly selective ion channels that may also transport chloride ions. Channel activity depends on the pH. Membrane insertion seems to be redox-regulated and may occur only under oxydizing conditions. Promotes cell- surface expression of HRH3. Has alternate cellular functions like a potential role in angiogenesis o…						Homo sapiens	2.18727	4.45425	2.12205	1.88979	2.08889	2.3537	3.48694	2.82313	4.82239	4.61893	3.5351	3.00804	4.87277	2.17407	1.99237	3.55255	2.66969	2.19053	2.05748	1.91978
9606.ENSP00000236980		FASTKD2	Q9NYY8	9606.ENSP00000236980	FAST kinase domain-containing protein 2, mitochondrial; Plays an important role in assembly of the mitochondrial large ribosomal subunit; FASTK mitochondrial RNA binding family						Homo sapiens	4.20615	1.47077	1.06176	0.768391	0.6	0.973128	1.84363	1.48961	1.74402	4.38464	0.884607	2.13711	4.844	0.609239	0.797037	1.28859	0.89098	0.913814	1.58257	1.03342
9606.ENSP00000320658		YARS2	Q9Y2Z4	9606.ENSP00000320658	tyrosyl-tRNA synthetase 2, mitochondrial; Catalyzes the attachment of tyrosine to tRNA(Tyr) in a two-step reaction: tyrosine is first activated by ATP to form Tyr- AMP and then transferred to the acceptor end of tRNA(Tyr); Belongs to the class-I aminoacyl-tRNA synthetase family.						Homo sapiens	1.525	2.33228	0.810255	1.77236	4.31549	0.753328	2.25127	1.80755	2.02438	2.16423	1.66963	2.186	2.68181	1.2073	0.823909	1.59878	1.79401	1.30445	1.15632	0.966924
9606.ENSP00000356825		ADCY10	Q96PN6	9606.ENSP00000356825	Testicular soluble adenylyl cyclase; Catalyzes the formation of the signaling molecule cAMP. May function as sensor that mediates responses to changes in cellular bicarbonate and CO(2) levels. Has a critical role in mammalian spermatogenesis by producing the cAMP which regulates cAMP-responsive nuclear factors indispensable for sperm maturation in the epididymis. Induces capacitation, the maturat…						Homo sapiens	1.82298	2.8206	1.84699	1.75278	2.11689	0.972635	2.48393	4.49696	2.98906	2.7259	2.31696	2.2368	2.66283	2.21053	1.60259	2.25803	2.06519	1.84978	2.28145	1.19992
9606.ENSP00000382250		MRPS6	P82932	9606.ENSP00000382250	Mitochondrial ribosomal protein S6						Homo sapiens	1.53233	1.59555		0.957448	1.33981	1.33846	2.38389	1.77673	4.51696	2.12638	2.36421	2.15805	4.90799	0.768391	1.10494	1.16037	1.60314	1.97342	1.79934	1.48949
9606.ENSP00000371362		NADK2	Q4G0N4	9606.ENSP00000371362	NAD kinase domain-containing protein 1, mitochondrial; Mitochondrial NAD(+) kinase that phosphorylates NAD(+) to yield NADP(+). Can use both ATP or inorganic polyphosphate as the phosphoryl donor. Also has weak NADH kinase activity in vitro; however NADH kinase activity is much weaker than the NAD(+) kinase activity and may not be relevant in vivo.						Homo sapiens	1.20951	1.23619		0.69314	0.130334	1.01981	2.01639	1.61302	1.95031	4.59742	1.57573	2.13579	4.72778	0.988262	0.895791	1.18844	1.19173	1.63184	1.11171	1.08636
9606.ENSP00000369050		CYP1A1	P04798	9606.ENSP00000369050	Cytochrome P450, family 1, subfamily A, polypeptide 1; Cytochromes P450 are a group of heme-thiolate monooxygenases. In liver microsomes, this enzyme is involved in an NADPH-dependent electron transport pathway. It oxidizes a variety of structurally unrelated compounds, including steroids, fatty acids, and xenobiotics.						Homo sapiens	2.22403	4.56855	1.65907	1.83917	1.45922	2.1573	2.44097	3.18002	3.09599	4.76678	3.53039	2.2433	4.53759	2.20799	1.47523	2.4853	2.1788	2.42417	2.34038	2.81593
9606.ENSP00000351138		FAM73B	Q7L4E1	9606.ENSP00000351138	Family with sequence similarity 73, member B; Regulator of mitochondrial fusion: acts by forming homo- and heterodimers at the mitochondrial outer membrane and facilitating the formation of PLD6/MitoPLD dimers. May act by regulating phospholipid metabolism via PLD6/MitoPLD; Belongs to the mitoguardin family.						Homo sapiens	0.957448	1.81513	0.564226	1.33041	0.551224	0.937852	1.67743	1.45134	1.85126	1.33556	1.03679	1.9059	4.94166	1.09091	0.924279	1.09575	4.20828	0.976197	0.884607	1.01143
9606.ENSP00000351132		RHOT1	Q8IXI2	9606.ENSP00000351132	Rac-GTP-binding protein-like protein; Mitochondrial GTPase involved in mitochondrial trafficking. Probably involved in control of anterograde transport of mitochondria and their subcellular distribution; EF-hand domain containing						Homo sapiens	2.29498	2.17312	1.17561	2.14158	2.31535	1.10037	2.93693	1.9946	2.79725	4.47526	4.55513	2.87625	4.81102	1.79042	1.00289	2.35351	2.31078	1.64509	1.94222	1.15229
9606.ENSP00000373301		SH3BP5	O60239	9606.ENSP00000373301	SH3 domain-binding protein that preferentially associates with BTK; Inhibits the auto- and transphosphorylation activity of BTK. Plays a negative regulatory role in BTK-related cytoplasmic signaling in B-cells. May be involved in BCR-induced apoptotic cell death; Belongs to the SH3BP5 family.						Homo sapiens	4.39789	2.1835	1.61868	2.23731	1.89753	1.51499	2.10566	2.12107	2.38346	2.27214	3.49843	2.19692	4.33934	1.40408	1.37779	2.74721	2.05232	1.39571	1.97319	1.38262
9606.ENSP00000369291		LETM2	Q2VYF4	9606.ENSP00000369291	Leucine zipper and EF-hand containing transmembrane protein 2						Homo sapiens	0.197788	0.637948		0.197788	0.6	0.395577	0.197788	0.395577	0.940949		1.16589	0.395577	2.72883	0.395577	0.461506	0.263718	0.079181	0.395577	0.065929	0.593365
9606.ENSP00000354886		SLC25A47	Q6Q0C1	9606.ENSP00000354886	Hepatocellular carcinoma down-regulated mitochondrial carrier protein; Uncoupling protein which may catalyze the physiological 'proton leak' in liver. Overexpression induces the dissipation of mitochondrial membrane potential; Solute carriers						Homo sapiens	0.060698	0.784663		0.060698	0.041393		0.667642	0.079181	0.817954	4.57834	0.060698	0.060698	0.810757	0.060698	0.041393	0.079181	0.678873	0.312694	1.0222
9606.ENSP00000356820		MPC2	O95563	9606.ENSP00000356820	Mitochondrial pyruvate carrier 2; Mediates the uptake of pyruvate into mitochondria; Solute carriers						Homo sapiens	1.61349	2.07883	0.758174	2.27376	1.393	1.55871	2.92243	2.56285	2.93823	3.34403	2.43681	3.05884	4.8033	3.143	1.50875	1.72062	1.4101	2.22931	1.3236	1.40937
9606.ENSP00000245206		GOT2	P00505	9606.ENSP00000245206	Plasma membrane-associated fatty acid-binding protein; Catalyzes the irreversible transamination of the L- tryptophan metabolite L-kynurenine to form kynurenic acid (KA). Plays a key role in amino acid metabolism. Important for metabolite exchange between mitochondria and cytosol. Facilitates cellular uptake of long-chain free fatty acids; Belongs to the class-I pyridoxal-phosphate-dependent amin…						Homo sapiens	2.6474	3.39491	1.68506	2.38279	3.81518	2.41278	5	4.4567	4.48656	4.92952	4.48287	4.85235	4.99181	2.84861	2.19429	4.25885	2.94222	4.65196	2.65068	2.49736
9606.ENSP00000363999		MRPL50	Q8N5N7	9606.ENSP00000363999	Mitochondrial ribosomal protein L50						Homo sapiens	1.09091	0.7		0.545455	0.6	1.09091	1.58161	1.09091	1.38298	1.62252	1.13503	1.15977	4.61791	0.666667	0.609239	4.18599	1.78417	1.09091	1.09091	1.09091
9606.ENSP00000383365		TXNRD2	Q9NNW7	9606.ENSP00000383365	Thioredoxin reductase 2, mitochondrial; Maintains thioredoxin in a reduced state. Implicated in the defenses against oxidative stress. May play a role in redox- regulated cell signaling; Belongs to the class-I pyridine nucleotide-disulfide oxidoreductase family.						Homo sapiens	4.49904	2.38412	1.23922	1.88737	1.71367	0.681241	4.60473	2.2238	2.73616	4.58104	2.43072	2.71799	3.97058	2.56727	0.80618	4.4088	1.98025	2.02038	3.43677	1.28415
9606.ENSP00000383364		PLA2G2A	P14555	9606.ENSP00000383364	Phospholipase A2, group IIA (platelets, synovial fluid); Catalyzes the calcium-dependent hydrolysis of the 2-acyl groups in 3-sn-phosphoglycerides. Thought to participate in the regulation of phospholipid metabolism in biomembranes including eicosanoid biosynthesis. Independent of its catalytic activity, acts as a ligand for integrins. Binds to and activates integrins ITGAV:ITGB3, ITGA4:ITGB1 and…						Homo sapiens	1.92538	2.69208	1.52322	1.73685	2.79571	1.98384	4.04546	4.70485	2.78147	4.80752	3.07567	3.36702	2.91483	2.46716	1.6258	2.16204	4.50891	2.02869	1.84707	2.06967
9606.ENSP00000333946		COQ6	Q9Y2Z9	9606.ENSP00000333946	Ubiquinone biosynthesis monooxygenase COQ6, mitochondrial; FAD-dependent monooxygenase required for the C5-ring hydroxylation during ubiquinone biosynthesis. Catalyzes the hydroxylation of 3-polyprenyl-4-hydroxybenzoic acid to 3- polyprenyl-4,5-dihydroxybenzoic acid. The electrons required for the hydroxylation reaction may be funneled indirectly from NADPH via a ferredoxin/ferredoxin reductase s…						Homo sapiens	1.35793	1.90749		1.09091	0.566667	1.09091	4.50811	4.31461	2.75342	1.94286	4.28876	2.51065	4.75898	0.6	1.03342	1.82238	1.06195	1.54658	1.52559	1.60435
9606.ENSP00000268124		POLG	P54098	9606.ENSP00000268124	Mitochondrial DNA polymerase catalytic subunit; Involved in the replication of mitochondrial DNA. Associates with mitochondrial DNA; Belongs to the DNA polymerase type-A family.						Homo sapiens	2.08992	2.67561	1.40336	2.18437	2.22015	1.1683	2.55734	2.48537	2.38077	2.6037	2.19796	3.04107	4.78056	1.74048	0.954243	2.59993	2.01288	2.11819	2.18344	1.89247
9606.ENSP00000306328		SLC25A33	Q9BSK2	9606.ENSP00000306328	Solute carrier family 25 (pyrimidine nucleotide carrier), member 33; Mitochondrial transporter that imports/exports pyrimidine nucleotides into and from mitochondria. Transports preferentially uracil, thymine, and cytosine (deoxy)nucleoside di- and triphosphates by an antiport mechanism. Also transports guanine but not adenine (deoxy)nucleotides. Is inhibited strongly by pyridoxal 5'-phosphate, 4…						Homo sapiens	1.00463	1.73364	0.722902	0.185637	4.29139	0.545455	1.42798	0.342423	1.6572	1.8105	1.07386	1.67862	2.16437	0.789937	0.545455	4.10909	0.396199	0.545455	1.24686	0.545455
9606.ENSP00000381185		BCL2	P10415	9606.ENSP00000381185	Apoptosis regulator Bcl-2; Suppresses apoptosis in a variety of cell systems including factor-dependent lymphohematopoietic and neural cells. Regulates cell death by controlling the mitochondrial membrane permeability. Appears to function in a feedback loop system with caspases. Inhibits caspase activity either by preventing the release of cytochrome c from the mitochondria and/or by binding to t…						Homo sapiens	3.02359	3.91947	2.97689	3.4622	3.04259	2.31941	3.68962	3.81253	4.39784	3.54761	3.6172	3.64007	3.88972	3.26367	2.58079	3.30402	3.54967	3.23548	3.36691	2.51864
9606.ENSP00000344831		SLC25A40	Q8TBP6	9606.ENSP00000344831	Solute carrier family 25 member 40						Homo sapiens	4.30586	1.75565	0.915627	1.30054	2.08623	0.832509	1.928	4.37696	2.19484	1.6338	1.69797	2.18126	3.07622	1.40915	1.33909	1.8441	1.76782	0.90309	1.45728	0.90309
9606.ENSP00000389903		LETMD1	Q9BY59	9606.ENSP00000389903	Cervical cancer 1 proto-oncogene protein p40; Involved in tumorigenesis and may function as a negative regulator of the p53/TP53; Solute carriers						Homo sapiens	1.51233	1.71659		1.30821	1.43493	1.44405	1.18752	2.41693	2.98702	2.28781	4.54996	1.63584	4.94234	1.6936	1.43457	1.54736	1.44922	2.37031	1.75537	1.47905
9606.ENSP00000419087		NDUFB2	O95178	9606.ENSP00000419087	NADH dehydrogenase [ubiquinone] 1 beta subcomplex subunit 2, mitochondrial; Accessory subunit of the mitochondrial membrane respiratory chain NADH dehydrogenase (Complex I), that is believed not to be involved in catalysis. Complex I functions in the transfer of electrons from NADH to the respiratory chain. The immediate electron acceptor for the enzyme is believed to be ubiquinone; NADH:ubiquino…						Homo sapiens	2.00718	4.47944	0.973673	2.19355	1.98009	1.92874	3.15237	2.60043	2.90634	2.65904	4.52963	3.16345	4.00416	2.14235	1.94972	2.40489	2.33829	2.40769	2.74493	1.98016
9606.ENSP00000306561		OGG1	Q9UIK0	9606.ENSP00000306561	8-oxoguanine DNA glycosylase; DNA repair enzyme that incises DNA at 8-oxoG residues. Excises 7,8-dihydro-8-oxoguanine and 2,6-diamino-4-hydroxy-5-N- methylformamidopyrimidine (FAPY) from damaged DNA. Has a beta- lyase activity that nicks DNA 3' to the lesion; Belongs to the type-1 OGG1 family.						Homo sapiens	1.91646	2.76316	1.54176	2.11018	4.32421	1.80958	2.37705	4.55878	2.86226	2.64816	2.87036	2.37037	4.76471	1.94226	1.39483	2.40191	2.17016	2.28989	2.02969	1.95213
9606.ENSP00000237612		ABCG2	Q9UNQ0	9606.ENSP00000237612	ATP-binding cassette, sub-family G (WHITE), member 2; High-capacity urate exporter functioning in both renal and extrarenal urate excretion. Plays a role in porphyrin homeostasis as it is able to mediates the export of protoporhyrin IX (PPIX) both from mitochondria to cytosol and from cytosol to extracellular space, and cellular export of hemin, and heme. Xenobiotic transporter that may play an i…						Homo sapiens	2.06705	3.47617	2.03744	2.44951	2.38105	2.16472	2.87185	3.54455	3.03935	3.43825	3.01226	2.58335	4.90466	4.45262	1.68041	2.39389	2.07354	2.25705	2.41073	2.42551
9606.ENSP00000327268		NDUFV2	P19404	9606.ENSP00000327268	NADH dehydrogenase [ubiquinone] flavoprotein 2, mitochondrial; Core subunit of the mitochondrial membrane respiratory chain NADH dehydrogenase (Complex I) that is believed to belong to the minimal assembly required for catalysis. Complex I functions in the transfer of electrons from NADH to the respiratory chain. The immediate electron acceptor for the enzyme is believed to be ubiquinone (By simi…						Homo sapiens	1.75627	2.36333	0.977858	1.94616	2.06303	1.01981	3.59299	2.70629	3.16996	4.68217	4.58315	3.55787	3.71514	1.5836	0.986772	1.91527	2.73003	1.8879	1.7996	1.18374
9606.ENSP00000419088		FAM162A	Q96A26	9606.ENSP00000419088	Family with sequence similarity 162, member A; Proposed to be involved in regulation of apoptosis; the exact mechanism may differ between cell types/tissues. May be involved in hypoxia-induced cell death of transformed cells implicating cytochrome C release and caspase activation (such as CASP9) and inducing mitochondrial permeability transition. May be involved in hypoxia-induced cell death of n…						Homo sapiens	1.58206	4.38887	0.735599	1.9555	1.17933	1.49136	2.61388	2.29735	2.4653	4.50503	1.87429	2.42108	4.60336	2.06612	1.24386	2.2326	4.41434	2.08487	1.41162	1.49415
9606.ENSP00000377914		CIAPIN1	Q6FI81	9606.ENSP00000377914	Fe-S cluster assembly protein DRE2 homolog; Has anti-apoptotic effects in the cell. Involved in negative control of cell death upon cytokine withdrawal. Promotes development of hematopoietic cells (By similarity). Component of the cytosolic iron-sulfur (Fe-S) protein assembly (CIA) machinery. Required for the maturation of extramitochondrial Fe-S proteins. Part of an electron transfer chain funct…						Homo sapiens	1.10037	2.17953		1.72628	1.7029	0.951014	2.07235	2.28589	2.05064	4.39633	2.68475	2.15279	4.91127	2.13002	0.865301	4.35916	1.46144	1.70408	1	1.05436
9606.ENSP00000457513		COX4I1	P13073	9606.ENSP00000457513	Cytochrome c oxidase subunit 4 isoform 1, mitochondrial; This protein is one of the nuclear-coded polypeptide chains of cytochrome c oxidase, the terminal oxidase in mitochondrial electron transport.						Homo sapiens	3.14649	3.20972	1.83332	3.13948	4.03743	2.55163	4.809	4.18584	3.59636	4.80775	4.31584	4.80884	4.97988	4.40494	2.75689	3.59747	3.06656	3.22255	3.20649	2.35025
9606.ENSP00000360492		NDUFA1	O15239	9606.ENSP00000360492	NADH dehydrogenase (ubiquinone) 1 alpha subcomplex, 1, 7.5kDa; Accessory subunit of the mitochondrial membrane respiratory chain NADH dehydrogenase (Complex I), that is believed not to be involved in catalysis. Complex I functions in the transfer of electrons from NADH to the respiratory chain. The immediate electron acceptor for the enzyme is believed to be ubiquinone; NADH:ubiquinone oxidoreduc…						Homo sapiens	2.36676	2.9485	1.19469	2.29089	4.5158	1.36047	3.57652	2.96228	3.17844	4.74099	2.76414	4.02155	3.40292	2.37181	1.64608	2.26066	2.65562	2.32263	2.30089	1.48097
9606.ENSP00000446872		GATC	O43716	9606.ENSP00000446872	Glutamyl-tRNA(Gln) amidotransferase subunit C, mitochondrial; Allows the formation of correctly charged Gln-tRNA(Gln) through the transamidation of misacylated Glu-tRNA(Gln) in the mitochondria. The reaction takes place in the presence of glutamine and ATP through an activated gamma-phospho-Glu- tRNA(Gln); Belongs to the GatC family.						Homo sapiens													4
9606.ENSP00000354876		MT-CO2	P00403	9606.ENSP00000354876	Mitochondrially encoded cytochrome c oxidase II; Cytochrome c oxidase is the component of the respiratory chain that catalyzes the reduction of oxygen to water. Subunits 1- 3 form the functional core of the enzyme complex. Subunit 2 transfers the electrons from cytochrome c via its binuclear copper A center to the bimetallic center of the catalytic subunit 1.						Homo sapiens	3.98592	2.73777	1.86621	3.73762	2.09473	3.37444	4.37153	3.98453	4.1817	4.84096	3.91197	4.45249	4.10983	3.85259	3.95852	4.10301	3.66551	3.92477	3.69178	3.65509
9606.ENSP00000370288		SELO	Q9BVL4	9606.ENSP00000370288	Selenoprotein O; May be a redox-active mitochondrial selenoprotein which interacts with a redox target protein.						Homo sapiens	0.801632	2.05584	0.649268	1.06942	1.17262	0.643453	1.76814	4.32159	2.08626	4.50837	1.71261	2.06414	4.42592	1.43213	1.69781	1.4533	1.71559	1.48208	1.9804	0.662758
9606.ENSP00000339017		ATAD1	Q8NBU5	9606.ENSP00000339017	ATPase family AAA domain-containing protein 1; ATPase that plays a critical role in regulating the surface expression of AMPA receptors (AMPAR), thereby regulating synaptic plasticity and learning and memory. Required for NMDA- stimulated AMPAR internalization and inhibition of GRIA1 and GRIA2 recycling back to the plasma membrane; these activities are ATPase-dependent (By similarity); AAA ATPases						Homo sapiens	1.3236	1.42879	4	0.773299	0.933333	1.15024	2.08528	1.11837	1.8433	4.35528	4.30609	2.0835	4.83186	0.792392	0.979245	0.970037	1.17319	1.12057	1.29812	1.2833
9606.ENSP00000354632		MT-ATP6	Q8WCX6	9606.ENSP00000354632	Mitochondrially encoded ATP synthase 6; Mitochondrial membrane ATP synthase (F(1)F(0) ATP synthase or Complex V) produces ATP from ADP in the presence of a proton gradient across the membrane which is generated by electron transport complexes of the respiratory chain. F-type ATPases consist of two structural domains, F(1) - containing the extramembraneous catalytic core and F(0) - containing the …						Homo sapiens	3.95884	2.60378	1.6158	3.53907	2.03869	3.34176	4.37297	3.87724	4.16854	4.17883	3.82053	4.50045	4.09091	3.83343	3.75713	4.07259	3.49825	3.80208	3.67629	3.35585
9606.ENSP00000329452		SLC25A21	Q9BQT8	9606.ENSP00000329452	Solute carrier family 25 (mitochondrial oxoadipate carrier), member 21; Transports C5-C7 oxodicarboxylates across the inner membranes of mitochondria. Can transport 2-oxoadipate, 2- oxoglutarate, adipate, glutarate, and to a lesser extent, pimelate, 2-oxopimelate, 2-aminoadipate, oxaloacetate, and citrate; Belongs to the mitochondrial carrier (TC 2.A.29) family.						Homo sapiens	0.545455	1.12271	0.538845	0.623249	0.6	0.545455	1.43734	1.01326	1.21645	4.29918	1.10992	1.05853	4.27549	0.566667		1.00738	0.181818	0.181818	1.38158	0.893959
9606.ENSP00000383594		TMEM242	Q9NWH2	9606.ENSP00000383594	Transmembrane protein 242; Belongs to the TMEM242 family.						Homo sapiens	0.778151	4		4.12326		0.548185	2.35795	1.90203	1.6236	2.44022	0.593081	1.97949	4.7733	0.221849	0.514105	0.436693	0.430827	2.16437	0.69897	0.669007
9606.ENSP00000401303		SHC1	Q8N4K5	9606.ENSP00000401303	SHC (Src homology 2 domain containing) transforming protein 1; Signaling adapter that couples activated growth factor receptors to signaling pathways. Participates in a signaling cascade initiated by activated KIT and KITLG/SCF. Isoform p46Shc and isoform p52Shc, once phosphorylated, couple activated receptor tyrosine kinases to Ras via the recruitment of the GRB2/SOS complex and are implicated i…						Homo sapiens	3.09226	2.90934	2.0779	2.84066	2.11597	2.21539	3.11691	3.14474	4.17083	4.65806	4.05282	3.34259	4.81013	3.82628	2.3133	4.44692	2.78963	2.62671	2.86833	2.1656
9606.ENSP00000364613		C9orf89	Q96LW7	9606.ENSP00000364613	Chromosome 9 open reading frame 89						Homo sapiens	1.06695	4.31267		1.56348	0.707962	1.20412	1.05436	1.04662	1.0361	4.14	1.58758	1.05436	2.30023	0.697831	0.976197	4.21915	1.61824	1.11837	0.944483	1.04922
9606.ENSP00000453153		BLID	Q8IZY5	9606.ENSP00000453153	BH3-like motif containing, cell death inducer; Functions as a proapoptotic molecule through the caspase-dependent mitochondrial pathway of cell death.						Homo sapiens		0.908877	0.506155	0.59358	1.03853		0.63719		0.59187	0.63916	0.819949		0.668209					0.849042
9606.ENSP00000360498		MRPL41	Q8IXM3	9606.ENSP00000360498	Bcl-2-interacting mitochondrial ribosomal protein L41; Component of the mitochondrial ribosome large subunit. Also involved in apoptosis and cell cycle. Enhances p53/TP53 stability, thereby contributing to p53/TP53-induced apoptosis in response to growth-inhibitory condition. Enhances p53/TP53 translocation to the mitochondria. Has the ability to arrest the cell cycle at the G1 phase, possibly by…						Homo sapiens	1.20923	1.75494	1.0037	0.736397	1.56052	1.61231	3.00923	2.96318	1.74431	2.42825	4.4135	3.49304	3.3604	1.20923	1.04139	0.80618	1.10209	1.80979	1.61231	1.20923
9606.ENSP00000257245		TIMM10	P62072	9606.ENSP00000257245	Translocase of inner mitochondrial membrane 10 homolog (yeast); Mitochondrial intermembrane chaperone that participates in the import and insertion of multi-pass transmembrane proteins into the mitochondrial inner membrane. May also be required for the transfer of beta-barrel precursors from the TOM complex to the sorting and assembly machinery (SAM complex) of the outer membrane. Acts as a chape…						Homo sapiens	1.24055	1.77372		1.06195	0.707962	1.10721	2.08873	1.77914	2.05709	4.42362	1.69232	2.47392	4.48002	1.09091	1.09091	1.09091	1.15584	1.10037	1.63365	1.17026
9606.ENSP00000362680		SRC	P12931	9606.ENSP00000362680	SRC proto-oncogene, non-receptor tyrosine kinase; Non-receptor protein tyrosine kinase which is activated following engagement of many different classes of cellular receptors including immune response receptors, integrins and other adhesion receptors, receptor protein tyrosine kinases, G protein- coupled receptors as well as cytokine receptors. Participates in signaling pathways that control a di…						Homo sapiens	3.11181	4.75371	2.94125	3.21993	2.95552	2.66705	3.50762	3.53149	3.60184	4.668	4.73512	3.31558	3.59879	3.21869	2.47202	4.66651	3.32294	3.39998	2.82065	2.53197
9606.ENSP00000392066		DIP2A	Q14689	9606.ENSP00000392066	DIP2 disco-interacting protein 2 homolog A (Drosophila); May provide positional cues for axon pathfinding and patterning in the central nervous system.						Homo sapiens	1.04139	4.35122	0.742416	4.22542	1.73294	0.988262	2.06248	1.06695	1.45253	1.0805	1.84083	2.0215	2.9487	0.636822	0.884607	1.92714	1.26795	1.07676	1.3649	0.979245
9606.ENSP00000484903		MRPL45	Q9BRJ2	9606.ENSP00000484903	Mitochondrial ribosomal protein L45						Homo sapiens	1.75974	1.12817	0.668491	0.94776	0.7	1.75974	2.19928	1.75974	2.14121	2.40854	1.52713	2.47279	4.65572	1.31981	1.10947	2.18489	1.31981	1.31981	1.75974	1.75974
9606.ENSP00000380093		SOX10	P56693	9606.ENSP00000380093	SRY (sex determining region Y)-box 10; Transcription factor that plays a central role in developing and mature glia. Specifically activates expression of myelin genes, during oligodendrocyte (OL) maturation, such as DUSP15 and MYRF, thereby playing a central role in oligodendrocyte maturation and CNS myelination. Once induced, MYRF cooperates with SOX10 to implement the myelination program. Trans…						Homo sapiens	2.04702	2.37699	2.33054	1.72493	2.83456	1.14264	2.48855	4.50947	1.98395	2.06196	2.141	2.7637	4.02496	1.8181	3.16428	4.94312	1.62663	1.84289	1.93971	1.02357
9606.ENSP00000355955		NENF	Q9UMX5	9606.ENSP00000355955	Cell immortalization-related protein 2; Acts as a neurotrophic factor in postnatal mature neurons enhancing neuronal survival. Promotes cell proliferation and neurogenesis in undifferentiated neural pro-genitor cells at the embryonic stage and inhibits differentiation of astrocyte. Its neurotrophic activity is exerted via MAPK1/ERK2, MAPK3/ERK1 and AKT1/AKT pathways. Neurotrophic activity is enha…						Homo sapiens	2.02835	1.83117	0.713057	1.48182	0.8	1.21661	2.35938	1.92191	2.32012	4.34501	3.97034	2.74059	4.63199	2.63046	1.2833	1.72372	1.10947	1.63603	1.16037	1.17221
9606.ENSP00000261733		ALDH2	P05091	9606.ENSP00000261733	Aldehyde dehydrogenase 2 family member; Belongs to the aldehyde dehydrogenase family.						Homo sapiens	2.96604	3.27553	1.52238	2.60389	2.87512	2.27322	4.0865	3.65289	3.44362	4.89789	3.79173	4.69661	4.94183	2.67207	2.48545	3.11004	2.67627	3.31249	2.55422	2.01798
9606.ENSP00000265070		GOLPH3	Q9H4A6	9606.ENSP00000265070	Golgi phosphoprotein 3 (coat-protein); Phosphatidylinositol-4-phosphate-binding protein that links Golgi membranes to the cytoskeleton and may participate in the tensile force required for vesicle budding from the Golgi. Thereby, may play a role in Golgi membrane trafficking and could indirectly give its flattened shape to the Golgi apparatus. May also bind to the coatomer to regulate Golgi membr…						Homo sapiens	2.49796	3.31588	1.86808	2.3375	4.53374	2.3154	3.11847	3.08653	3.34535	4.70244	3.15235	2.90417	4.71124	2.67599	2.8059	2.88197	3.12098	2.72866	2.58236	2.09325
9606.ENSP00000362208		MRPS15	P82914	9606.ENSP00000362208	Mitochondrial ribosomal protein S15; Belongs to the universal ribosomal protein uS15 family.						Homo sapiens	1.41719	4.2798		1.41941	0.666667	1.69787	4.52377	1.69787	2.04376	2.72307	1.86755	2.75255	2.90601	1.24551	1.39094	4.24226	4.25008	1.87068	1.34374	1.32497
9606.ENSP00000328570		GLRX5	Q86SX6	9606.ENSP00000328570	Glutaredoxin-related protein 5, mitochondrial; Monothiol glutaredoxin involved in the biogenesis of iron-sulfur clusters. Involved in protein lipoylation, acting in the pathway that provides an iron-sulfur cluster to lipoate synthase. Required for normal iron homeostasis. Required for normal regulation of hemoglobin synthesis by the iron-sulfur protein ACO1. May protect cells against apoptosis du…						Homo sapiens	1.93289	2.45093	0.965099	2.82398	2.13931	1.14819	3.0776	2.43547	2.7896	2.87028	2.35972	3.00246	2.88327	1.80257	1.12926	4.37868	2.36299	1.66926	1.33445	1.17993
9606.ENSP00000306344		TMEM135	Q86UB9	9606.ENSP00000306344	Peroxisomal membrane protein 52; Involved in mitochondrial metabolism by regulating the balance between mitochondrial fusion and fission. May act as a regulator of mitochondrial fission that promotes DNM1L-dependent fission through activation of DNM1L. May be involved in peroxisome organization; Belongs to the TMEM135 family.						Homo sapiens	1.18374	1.37703	0.933791	1.05436	0.981836	0.951014	1.80733	1.4573	1.83351	2.14401	1.49312	1.6889	4.56852	0.742987	1.22703	0.890041	0.662758	0.99417	1.12276	1.40184
9606.ENSP00000450909		SLIRP	Q9GZT3	9606.ENSP00000450909	SRA stem-loop-interacting RNA-binding protein, mitochondrial; RNA-binding protein that acts as a nuclear receptor corepressor. Probably acts by binding the SRA RNA, and repressing the SRA-mediated nuclear receptor coactivation. Binds the STR7 loop of SRA RNA. Also able to repress glucocorticoid (GR), androgen (AR), thyroid (TR) and VDR-mediated transactivation.						Homo sapiens	1.79888	4.35105	0.87973	1.64998	0.973128	1.67086	3.34695	1.74431	2.97921	4.59541	2.06996	4.62697	3.08301	1.50152	1.6902	2.03007	4.35599	2.38439	2.31487	1.72971
9606.ENSP00000306105		CEP89	Q96ST8	9606.ENSP00000306105	Coiled-coil domain-containing protein 123; Required for ciliogenesis. Also plays a role in mitochondrial metabolism where it may modulate complex IV activity.						Homo sapiens	0.564271	4.18835	0.83233	0.367977	1.46889	0.742987	1.17016	4.24365	1.84394	1.17216	1.48442	1.09802	4.34874	0.405218	0.486667	1.13283	0.705008	0.594761	0.873127	0.737723
9606.ENSP00000366800		DNAJC11	Q9NVH1	9606.ENSP00000366800	DnaJ (Hsp40) homolog, subfamily C, member 11; Isoform 1: Required for mitochondrial inner membrane organization. Seems to function through its association with the MICOS complex and the mitochondrial outer membrane sorting assembly machinery (SAM) complex; Belongs to the DNAJC11 family.						Homo sapiens	1.26324	1.17146		0.892095	1.3	1.0086	2.03066	1.4613	2.06846	1.56581	4.26796	1.95213	4.90115	1	1.00289	1.09342	1.4359	1.20593	1.07188	1.11837
9606.ENSP00000273936		CABS1	Q96KC9	9606.ENSP00000273936	Calcium-binding and spermatid-specific protein 1; Calcium binding protein, spermatid associated 1						Homo sapiens		0.66617				0.181779	0.363558	0.181779	0.363558	0.652384	0.686504	0.363558	4		1.0556	0.181779		1.27245	0.545336	1.09067
9606.ENSP00000360268		ALDH18A1	Q5T567	9606.ENSP00000360268	Aldehyde dehydrogenase 18 family, member A1; Bifunctional enzyme that converts glutamate to glutamate 5-semialdehyde, an intermediate in the biosynthesis of proline, ornithine and arginine.						Homo sapiens	1.92409	4.44638	0.683038	1.53987	2.18473	1.27107	2.19859	4.52194	4.44746	4.52473	2.6317	1.92659	4.8487	2.27126	2.42778	2.67893	1.80657	1.96092	1.89803	1.22358
9606.ENSP00000340454		RAP1GDS1	Q9NZA8	9606.ENSP00000340454	SMG P21 stimulatory GDP/GTP exchange protein; Stimulates GDP/GTP exchange reaction of a group of small GTP-binding proteins (G proteins) including Rap1a/Rap1b, RhoA, RhoB and KRas, by stimulating the dissociation of GDP from and the subsequent binding of GTP to each small G protein; Armadillo repeat containing						Homo sapiens	1.09091	4.38951		1.60862	1.03333	1.01981	1.65236	1.73878	2.47615	1.67725	1.76559	4.30313	4.93832	0.892095	0.797037	1.14073	1.72144	0.954243	1.17993	1.20412
9606.ENSP00000377936		PPP2R2B	Q00005	9606.ENSP00000377936	Serine/threonine-protein phosphatase 2A 55 kDa regulatory subunit B beta isoform; The B regulatory subunit might modulate substrate selectivity and catalytic activity, and also might direct the localization of the catalytic enzyme to a particular subcellular compartment. Within the PP2A holoenzyme complex, isoform 2 is required to promote proapoptotic activity (By similarity). Isoform 2 regulates…						Homo sapiens	1.38123	2.04844	1.03686	0.778699	1.71695	0.566667	1.82199	1.64266	1.66669	1.78846	1.62337	1.78042	4.97477	1.23486	0.151255	1.13484	0.834361	0.856485	1.32314	1.04662
9606.ENSP00000196371		OXCT1	P55809	9606.ENSP00000196371	Succinyl-CoA:3-ketoacid coenzyme A transferase 1, mitochondrial; Key enzyme for ketone body catabolism. Transfers the CoA moiety from succinate to acetoacetate. Formation of the enzyme-CoA intermediate proceeds via an unstable anhydride species formed between the carboxylate groups of the enzyme and substrate; Belongs to the 3-oxoacid CoA-transferase family.						Homo sapiens	1.75907	2.67828	1.16733	1.7351	1.98012	1.13354	4.79595	4.4507	4.66843	2.51798	2.27468	3.40801	4.9608	2.16974	1.09091	2.14965	1.86646	2.06512	1.9848	1.34391
9606.ENSP00000259873		MRPS18B	Q9Y676	9606.ENSP00000259873	Mitochondrial ribosomal protein S18B; Belongs to the bacterial ribosomal protein bS18 family. Mitochondrion-specific ribosomal protein mS40 subfamily.						Homo sapiens	0.766667	4.41956	0.609222	0.511883	1	0.633333	4.48949	1.99601	2.2988	3.02288	1.87551	2.74112	4.73792	1.78659	0.447158	2.24893	1.61278	1.48597	1.36627	0.633333
9606.ENSP00000256366		SYNJ2BP	P57105	9606.ENSP00000256366	Mitochondrial outer membrane protein 25; Regulates endocytosis of activin type 2 receptor kinases through the Ral/RALBP1-dependent pathway and may be involved in suppression of activin-induced signal transduction; PDZ domain containing						Homo sapiens	0.876987	1.91714	1.10888	0.697662	1.24564	0.99417	2.27414	1.69463	2.6823	2.09681	1.86267	2.14371	3.00152	0.633333	0.753328	1.06968	2.17645	1.48701	1.02257	1.00289
9606.ENSP00000253099		MRPL4	Q9BYD3	9606.ENSP00000253099	Mitochondrial ribosomal protein L4; Belongs to the universal ribosomal protein uL4 family.						Homo sapiens	1.13988	1.51677		1.14406	1.14073	1.09091	1.75611	1.71604	1.70286	1.26018	4.45214	2.5113	2.90678	1.09091	1.09575	2.16561	1.17993	1.17221	1.09091	1.09091
9606.ENSP00000360270		OMA1	Q96E52	9606.ENSP00000360270	Overlapping with the m-AAA protease 1 homolog; Metalloprotease that is part of the quality control system in the inner membrane of mitochondria. Following stress conditions that induce loss of mitochondrial membrane potential, mediates cleavage of OPA1 at S1 position, leading to OPA1 inactivation and negative regulation of mitochondrial fusion. May also cleave UQCC3 under these conditions. Its ro…						Homo sapiens	1.77428	2.3103	1.1132	1.2576	1.46697	1.0086	2.79775	1.93911	2.65914	4.5196	2.07583	2.72275	4.94212	2.23646	1.05436	1.86709	1.83682	2.00853	2.03051	1.05436
9606.ENSP00000338389		MRPL35	Q9NZE8	9606.ENSP00000338389	Mitochondrial ribosomal protein L35						Homo sapiens	1.2833	1.12737		4.19585	0.533333	1.16633	1.6615	1.65285	1.42051	4.25106	1.44178	2.24762	4.3068	0.778151	1.14197	0.957448	1.07676	4.25696	1.14406	1.37414
9606.ENSP00000373331		RPUSD3	Q6P087	9606.ENSP00000373331	RNA pseudouridylate synthase domain-containing protein 3; Major enzyme responsible for the conversion of uridine to pseudouridine (PSI) at position 390 in mitochondrial COXI (MT- CO1) mRNA and at position 697-699 in mitochondrial COXIII (MT-CO3) mRNA, modulating the efficiency of mitochondrial protein synthesis without changes in transcript abundance or stability; Belongs to the pseudouridine syn…						Homo sapiens	1.08873	1.30798		4.18824	4.12149	0.873127	1.10494	1.01703	1.46666	0.836746	1.13018	2.14647	4.56117	0.82823	0.884607	1.17993	1.05944	1.02531	0.944483	1.0086
9606.ENSP00000350012		ACSL3	O95573	9606.ENSP00000350012	acyl-CoA synthetase long-chain family member 3; Acyl-CoA synthetases (ACSL) activates long-chain fatty acids for both synthesis of cellular lipids, and degradation via beta-oxidation. ACSL3 mediates hepatic lipogenesis (By similarity). Preferentially uses myristate, laurate, arachidonate and eicosapentaenoate as substrates (By similarity). Has mainly an anabolic role in energy metabolism. Require…						Homo sapiens	2.25553	2.51972	1.14944	1.98551	1.95191	1.23721	2.67661	2.91829	2.57292	3.24765	2.90956	2.5916	4.71236	4.45809	1.12057	1.92501	2.10197	2.32936	2.16432	1.35666
9606.ENSP00000352678		SUPV3L1	Q8IYB8	9606.ENSP00000352678	ATP-dependent RNA helicase SUPV3L1, mitochondrial; Major helicase player in mitochondrial RNA metabolism. Component of the mitochondrial degradosome (mtEXO) complex, that degrades 3' overhang double-stranded RNA with a 3'-to-5' directionality in an ATP-dependent manner. ATPase and ATP- dependent multisubstrate helicase, able to unwind double-stranded (ds) DNA and RNA, and RNA/DNA heteroduplexes i…						Homo sapiens	1.88245	4.40339	0.931494	1.29958	1.38907	0.853293	1.98733	2.00154	2.25781	2.10697	1.62238	2.07075	3.59152	1.64128	0.865301	1.82363	1.69629	1.87906	1.73409	0.857332
9606.ENSP00000281317		MMAA	Q8IVH4	9606.ENSP00000281317	Methylmalonic aciduria (cobalamin deficiency) cblA type; GTPase, binds and hydrolyzes GTP. Involved in intracellular vitamin B12 metabolism, mediates the transport of cobalamin (Cbl) into mitochondria for the final steps of adenosylcobalamin (AdoCbl) synthesis. Functions as a G-protein chaperone that assists AdoCbl cofactor delivery from MMAB to the methylmalonyl-CoA mutase (MUT) and reactivation…						Homo sapiens	1.09091	2.57223		0.342423	0.6	1.09091	1.594	1.94884	2.19001	4.4808	1.42612	1.47394	4.57718	1.01667	0.545455	1.50651	0.436693	1.85178	0.545455	1.88652
9606.ENSP00000279242		MRPL49	Q13405	9606.ENSP00000279242	Mitochondrial ribosomal protein L49						Homo sapiens	1.62668	2.08714	0.955699	1.09342	1.52713	1.22531	2.25318	2.2263	4.4638	2.04298	2.26832	4.4674	4.46321	4.78011	1.17416	1.96111	1.18374	1.59081	1.93575	1.36673
9606.ENSP00000372005		DNAJC19	Q96DA6	9606.ENSP00000372005	Mitochondrial import inner membrane translocase subunit TIM14; Probable component of the PAM complex, a complex required for the translocation of transit peptide-containing proteins from the inner membrane into the mitochondrial matrix in an ATP-dependent manner. May act as a co-chaperone that stimulate the ATP-dependent activity (By similarity); Belongs to the TIM14 family.						Homo sapiens	1.68721	1.83372		0.60206	1.30581	0.880814	2.30213	4.50568	2.16464	1.95653	4.29689	2.41921	4.8413	1.36675	1.07676	1.53595	1.37116	1.4275	1.79928	1.16412
9606.ENSP00000225665		SLC25A11	Q02978	9606.ENSP00000225665	Solute carrier family 25 (mitochondrial carrier; oxoglutarate carrier), member 11; Catalyzes the transport of 2-oxoglutarate across the inner mitochondrial membrane in an electroneutral exchange for malate or other dicarboxylic acids, and plays an important role in several metabolic processes, including the malate-aspartate shuttle, the oxoglutarate/isocitrate shuttle, in gluconeogenesis from lac…						Homo sapiens	2.42967	2.18336	1.43454	1.59069	1.88549	1.7526	2.93549	2.88075	2.6745	4.60932	2.9339	4.60187	4.89715	2.42594	1.30963	2.13357	1.73491	1.91585	2.13521	1.42813
9606.ENSP00000341539		TCAIM	Q8N3R3	9606.ENSP00000341539	T cell activation inhibitor, mitochondrial; May regulate T-cell apoptosis.						Homo sapiens	1.02531	4.24843		0.457377		1.00289	1.60562	0.934498	2.16335	1.26482	0.957448	4.23005	4.62167	0.403692	0.656418	0.853293	1.51836	0.951014	0.982271	1.09342
9606.ENSP00000305480		FEN1	P39748	9606.ENSP00000305480	Flap structure-specific endonuclease 1; Structure-specific nuclease with 5'-flap endonuclease and 5'-3' exonuclease activities involved in DNA replication and repair. During DNA replication, cleaves the 5'-overhanging flap structure that is generated by displacement synthesis when DNA polymerase encounters the 5'-end of a downstream Okazaki fragment. It enters the flap from the 5'-end and then tr…						Homo sapiens	1.70391	2.7475	1.87604	2.56839	3.22603	1.18259	2.50186	2.7907	2.64125	4.5405	4.80964	2.52812	4.44586	1.87618	1.1638	2.48376	2.40662	2.25007	1.70237	1.17291
9606.ENSP00000341779		PPP1CC	P36873	9606.ENSP00000341779	Serine/threonine-protein phosphatase PP1-gamma catalytic subunit; Protein phosphatase that associates with over 200 regulatory proteins to form highly specific holoenzymes which dephosphorylate hundreds of biological targets. Protein phosphatase 1 (PP1) is essential for cell division, and participates in the regulation of glycogen metabolism, muscle contractility and protein synthesis. Dephosphor…						Homo sapiens	2.28539	2.63086	1.27065	2.32324	2.67873	1.68365	2.98805	3.20807	3.44815	4.52834	3.33612	4.62648	4.7766	2.33123	2.11175	3.27854	2.48803	2.41843	2.39724	1.80573
9606.ENSP00000420026		LYRM4	Q9HD34	9606.ENSP00000420026	LYR motif-containing protein 4; Required for nuclear and mitochondrial iron-sulfur protein biosynthesis; LYR motif containing						Homo sapiens	0.521341	1.27349	0.53055	0.522669			2.11053	0.652658	0.992437	1.30669	0.629225	1.56008	1.35936	4.16437		0.544261	0.542067		0.540661	0.750419
9606.ENSP00000333917		DUSP18	Q8NEJ0	9606.ENSP00000333917	Low molecular weight dual specificity phosphatase 20; Can dephosphorylate single and diphosphorylated synthetic MAPK peptides, with preference for the phosphotyrosine and diphosphorylated forms over phosphothreonine. In vitro, dephosphorylates p-nitrophenyl phosphate (pNPP); Atypical dual specificity phosphatases						Homo sapiens	1.09091	0.569532		0.185637		0.548185	0.545455	0.531479	1.09091	0.545455	0.687232	1.1778	4.41666	0.181818	0.545455	0.545455	0.514105	0.579784	0.545455	0.545455
9606.ENSP00000385312		SLC25A19	Q9HC21	9606.ENSP00000385312	Solute carrier family 25 (mitochondrial thiamine pyrophosphate carrier), member 19; Mitochondrial transporter mediating uptake of thiamine pyrophosphate (ThPP) into mitochondria; Solute carriers						Homo sapiens	2.10998	2.34558	1.3422	1.45646	1.3376	0.623249	2.11455	2.31202	1.97327	4.40801	4.44393	2.3765	2.97903	1.63265	0.425969	1.8872	1.59577	1.53125	1.75414	1.33075
9606.ENSP00000292427		CYP11B1	P15538	9606.ENSP00000292427	Cytochrome P450, family 11, subfamily B, polypeptide 1; Has steroid 11-beta-hydroxylase activity. In addition to this activity, the 18 or 19-hydroxylation of steroids and the aromatization of androstendione to estrone have also been ascribed to cytochrome P450 XIB.						Homo sapiens	4.36157	4.46364	1.02153	0.74848	0.658478		1.76395	1.70712	2.04054	1.84207	1.3704	1.66442	2.16806	1.17468	0.84984	1.44216	1.11239	1.04259	1.46068	1.91518
9606.ENSP00000478212		AKAP1	Q92667	9606.ENSP00000478212	Dual specificity A-kinase-anchoring protein 1; Binds to type I and II regulatory subunits of protein kinase A and anchors them to the cytoplasmic face of the mitochondrial outer membrane; A-kinase anchoring proteins						Homo sapiens	2.90796	2.27622	1.11592	1.86493	1.83456	2.64019	3.70194	4.65463	3.55597	4.58205	3.33309	3.72216	4.87585	3.29435	2.92577	3.21165	3.08795	3.22593	3.26592	2.64019
9606.ENSP00000340684		MAOA	P21397	9606.ENSP00000340684	Amine oxidase [flavin-containing] A; Catalyzes the oxidative deamination of biogenic and xenobiotic amines and has important functions in the metabolism of neuroactive and vasoactive amines in the central nervous system and peripheral tissues. MAOA preferentially oxidizes biogenic amines such as 5-hydroxytryptamine (5-HT), norepinephrine and epinephrine; Belongs to the flavin monoamine oxidase fa…						Homo sapiens	3.22949	2.9646	1.53661	1.47832	2.55153	1.26667	3.48766	3.2662	3.10366	4.69267	2.90035	2.99012	4.927	2.61581	1.98857	2.36568	2.06667	2.47516	2.92551	2.11099
9606.ENSP00000401770		C14orf2	P56378	9606.ENSP00000401770	Chromosome 14 open reading frame 2						Homo sapiens	1.84468	4.44594		1.78817	1.51455	1.52806	2.81928	2.20437	2.34253	2.3142	4.303	2.74397	3.54884	1.44922	1.63481	1.47905	1.57054	1.71433	1.70358	1.66527
9606.ENSP00000355938		FLVCR1	Q9Y5Y0	9606.ENSP00000355938	Feline leukemia virus subgroup C receptor-related protein 1; Isoform 1: Heme transporter that exports cytoplasmic heme. It can also export coproporphyrin and protoporphyrin IX, which are both intermediate products in the heme biosynthetic pathway. Does not export bilirubin. Heme export depends on the presence of HPX and is required to maintain intracellular free heme balance, protecting cells fro…						Homo sapiens	1.09091	4.36631	0.915183	2.11828	1.45283	0.545455	1.7174	4.41096	2.22531	2.18342	1.38902	1.63795	3.42162	1.98897	0.673953	1.18707	1.81749	1.46437	1.19099	0.94223
9606.ENSP00000259400		STX17	P56962	9606.ENSP00000259400	Syntaxin 17; SNAREs, soluble N-ethylmaleimide-sensitive factor- attachment protein receptors, are essential proteins for fusion of cellular membranes. SNAREs localized on opposing membranes assemble to form a trans-SNARE complex, an extended, parallel four alpha-helical bundle that drives membrane fusion. STX17 is a SNARE of the autophagosome involved in autophagy through the direct control of au…						Homo sapiens	1.80932	2.14433	1.27971	1.35343	1.79786	0.924279	2.20417	4.2061	2.40611	4.47842	3.71707	2.31971	4.70871	2.11332	1.51968	2.42929	3.22906	3.88958	1.71206	0.931119
9606.ENSP00000281543		GUF1	Q8N442	9606.ENSP00000281543	Translation factor GUF1, mitochondrial; Promotes mitochondrial protein synthesis. May act as a fidelity factor of the translation reaction, by catalyzing a one- codon backward translocation of tRNAs on improperly translocated ribosomes. Binds to mitochondrial ribosomes in a GTP-dependent manner; Belongs to the TRAFAC class translation factor GTPase superfamily. Classic translation factor GTPase f…						Homo sapiens	0.853293	1.84806	0.705774	1.52424	2.11067	0.742987	1.91631	4.32442	1.92641	1.83823	1.60664	2.09336	4.77788	0.566667	1.09091	1.74766	1.74144	1.42609	0.910269	0.832509
9606.ENSP00000469981		TAZ	Q86XQ8	9606.ENSP00000469981	Protein G4.5; Some isoforms may be involved in cardiolipin (CL) metabolism; Belongs to the taffazin family.						Homo sapiens	1.47414	2.34176	1.27975	2.35959	1.22749	1.09091	4.59778	2.35119	2.26411	2.30857	2.40518	4.5981	3.12402	1.91276	0.99417	2.4485	2.21174	1.88396	1.89282	1.41793
9606.ENSP00000331288		TMEM173	Q86WV6	9606.ENSP00000331288	Endoplasmic reticulum interferon stimulator; Facilitator of innate immune signaling that acts as a sensor of cytosolic DNA from bacteria and viruses and promotes the production of type I interferon (IFN-alpha and IFN-beta). Innate immune response is triggered in response to non-CpG double- stranded DNA from viruses and bacteria delivered to the cytoplasm. Acts by recognizing and binding cyclic di…						Homo sapiens	1.17221	3.11766	1.52418	2.8376	0.996544	1.51676	2.87912	2.77669	2.70584	4.45608	4.68012	2.64575	3.14527	1.81009	1.78908	2.38438	3.16996	1.83649	1.77963	1.51322
9606.ENSP00000381782		SLC25A45	Q8N413	9606.ENSP00000381782	Solute carrier family 25 member 45; Belongs to the mitochondrial carrier (TC 2.A.29) family.						Homo sapiens	0.531479	0.770894		0.716003		0.486667	0.564271	1.50173	1.5295	1.32684	1.29352	1.32479	1.18545	4.33602	0.758407	0.486667	1.18374	0.587337	1.78878	0.496007
9606.ENSP00000377040		AASS	Q9UDR5	9606.ENSP00000377040	Alpha-aminoadipic semialdehyde synthase, mitochondrial; Bifunctional enzyme that catalyzes the first two steps in lysine degradation. The N-terminal and the C-terminal contain lysine-ketoglutarate reductase and saccharopine dehydrogenase activity, respectively.						Homo sapiens	1.1	1.29157		0.270865	0.633333	0.857332	2.37354	1.05702	2.25393	4.59578	1.32517	1.7078	1.66197	1.16667	1.23248	1.12928	1.23096	0.812594	0.857332	0.962613
9606.ENSP00000359859		MTG2	Q9H4K7	9606.ENSP00000359859	Mitochondrial ribosome-associated GTPase 2; Plays a role in the regulation of the mitochondrial ribosome assembly and of translational activity. Displays GTPase activity. Involved in the ribosome maturation process.						Homo sapiens	1.64729	0.827549	0.782945	0.840942	0.533333	0.970037	1.48609	4.20932	2.58862	1.58191	1.54767	4.33964	4.79107	0.857332	1.04662	3.31331	1.12711	1.06695	1.9148	1.04922
9606.ENSP00000355493		ADSS	P30520	9606.ENSP00000355493	Adenylosuccinate synthetase, acidic isozyme; Plays an important role in the de novo pathway and in the salvage pathway of purine nucleotide biosynthesis. Catalyzes the first committed step in the biosynthesis of AMP from IMP.						Homo sapiens	1.09342	2.38105	0.613333	1.67624	4.31409	1.10947	1.97758	2.01975	2.23651	4.41899	2.25488	2.04733	4.27357	1.60359	0.94118	2.3247	2.24383	1.73368	1.28481	1.28028
9606.ENSP00000219431		MPG	P29372	9606.ENSP00000219431	3-methyladenine DNA glycosidase; Hydrolysis of the deoxyribose N-glycosidic bond to excise 3-methyladenine, and 7-methylguanine from the damaged DNA polymer formed by alkylation lesions.						Homo sapiens	1.2878	2.34246	1.26614	2.01659	1.53411	1.26324	2.20564	2.41845	2.20155	4.44371	2.32552	2.22504	2.41594	4.39663	2.00548	2.35633	2.07167	2.19847	1.74903	1.3236
9606.ENSP00000309591		PRKACA	P17612	9606.ENSP00000309591	cAMP-dependent protein kinase catalytic subunit alpha; Phosphorylates a large number of substrates in the cytoplasm and the nucleus. Regulates the abundance of compartmentalized pools of its regulatory subunits through phosphorylation of PJA2 which binds and ubiquitinates these subunits, leading to their subsequent proteolysis. Phosphorylates CDC25B, ABL1, NFKB1, CLDN3, PSMC5/RPT6, PJA2, RYR2, RO…						Homo sapiens	2.65844	2.22515	1.08575	1.68771	4.40305	2.01285	2.94057	2.39445	2.33218	4.49101	2.29393	2.97817	4.66058	1.75895	1.3991	1.97883	2.32783	1.30535	1.91284	1.6184
9606.ENSP00000373918		GARS	P41250	9606.ENSP00000373918	Diadenosine tetraphosphate synthetase; Catalyzes the ligation of glycine to the 3'-end of its cognate tRNA. Also produces diadenosine tetraphosphate (Ap4A), a universal pleiotropic signaling molecule needed for cell regulation pathways, by direct condensation of 2 ATPs; Belongs to the class-II aminoacyl-tRNA synthetase family.						Homo sapiens	2.02564	4.60175	2.2423	2.09132	4.73481	1.28929	2.63046	3.90523	4.2821	4.75053	4.19106	4.62097	4.98978	2.3974	1.20951	4.55848	2.28287	2.45764	2.14993	1.40711
9606.ENSP00000218104		ABCD1	P33897	9606.ENSP00000218104	ATP-binding cassette, sub-family D (ALD), member 1; Probable transporter. The nucleotide-binding fold acts as an ATP-binding subunit with ATPase activity; Belongs to the ABC transporter superfamily. ABCD family. Peroxisomal fatty acyl CoA transporter (TC 3.A.1.203) subfamily.						Homo sapiens	3.05371	2.2052	0.671054	1.37936	1.41347	0.6	1.58053	1.32593	1.59497	4.42572	1.25493	1.91305	4.48089	4.57066	0.367977	2.57966	1.15873	0.342423	0.918371	0.929923
9606.ENSP00000347872		VAT1	Q99536	9606.ENSP00000347872	Synaptic vesicle membrane protein VAT-1 homolog; Possesses ATPase activity (By similarity). Plays a part in calcium-regulated keratinocyte activation in epidermal repair mechanisms. Has no effect on cell proliferation. Negatively regulates mitochondrial fusion in cooperation with mitofusin proteins (MFN1-2).						Homo sapiens	2.01368	2.37606	0.475876	1.51055	1.94586	1.75384	1.58712	3.21903	4.05686	4.73356	3.9493	2.31363	4.98359	1.62437	1.44508	4.96493	1.36298	1.38039	1.6163	1.72154
9606.ENSP00000219439		HSDL1	Q3SXM5	9606.ENSP00000219439	Short chain dehydrogenase/reductase superfamily; Belongs to the short-chain dehydrogenases/reductases (SDR) family. 17-beta-HSD 3 subfamily.						Homo sapiens	1.61477	1.45371		0.477121	0.9	0.819544	0.991226	0.832509	0.869036	1.11587	0.869232	0.991226	4.92935	0.533333	0.681241	0.853293	0.886867	0.716003	1.33177	0.884607
9606.ENSP00000309595		C10orf2	Q96RR1	9606.ENSP00000309595	T7 gp4-like protein with intramitochondrial nucleoid localization; Involved in mitochondrial DNA (mtDNA) metabolism. Could function as an adenine nucleotide-dependent DNA helicase. Function inferred to be critical for lifetime maintenance of mtDNA integrity. In vitro, forms in combination with POLG, a processive replication machinery, which can use double-stranded DNA (dsDNA) as template to synth…						Homo sapiens	1.2749	2.18708	1.56541	1.0517	2.41569	0.342423	2.48072	2.13521	2.33454	2.47231	1.8362	2.89681	4.66032	1.67948	0.966105	4.53271	1.80339	1.2181	1.60923	1.24596
9606.ENSP00000345445		SAMM50	Q9Y512	9606.ENSP00000345445	Sorting and assembly machinery component 50 homolog; Plays a crucial role in the maintenance of the structure of mitochondrial cristae and the proper assembly of the mitochondrial respiratory chain complexes. Required for the assembly of TOMM40 into the TOM complex.						Homo sapiens	1.7723	2.98898	0.624309	1.10266	1.7029	1.30821	2.65601	2.23839	2.37064	4.50372	2.74326	4.48472	4.9156	1.55523	1.23721	4.63195	1.89289	1.80856	1.26166	1.3411
9606.ENSP00000428845		VDAC3	Q9Y277	9606.ENSP00000428845	Voltage-dependent anion-selective channel protein 3; Forms a channel through the mitochondrial outer membrane that allows diffusion of small hydrophilic molecules; Belongs to the eukaryotic mitochondrial porin family.						Homo sapiens	2.51718	4.52288	1.21479	2.35587	3.03843	1.64213	3.41746	2.70666	2.94066	2.92598	3.04031	3.36072	4.60357	2.42429	1.52548	4.50487	2.43874	2.45726	2.45524	1.74974
9606.ENSP00000306080		RNMTL1	Q9HC36	9606.ENSP00000306080	16S rRNA (guanosine(1370)-2'-O)-methyltransferase; S-adenosyl-L-methionine-dependent 2'-O-ribose methyltransferase that catalyzes the formation of 2'-O- methylguanosine at position 1370 (Gm1370) in the 16S mitochondrial large subunit ribosomal RNA (mtLSU rRNA), a conserved modification in the peptidyl transferase domain of the mtLSU rRNA.						Homo sapiens	0.732394	1.67763		0.873127	0.6	0.564271	1.56517	1.34363	4.3525	4.32652	0.61595	1.86733	4.47676	1.35317	0.675167	4.14755	0.881575	0.778151	1.25043	1.02286
9606.ENSP00000423399		MRPL36	Q9P0J6	9606.ENSP00000423399	Mitochondrial ribosomal protein L36; Belongs to the bacterial ribosomal protein bL36 family.						Homo sapiens	4.27159	1.12675		0.876987		1.15229	1.93679	1.84138	1.46972	2.22266	1.78068	2.37434	4.50871	1.51418	1.17221	1.08873	1.3298	1.72182	1.14406	1.30392
9606.ENSP00000243776		CHPF	Q8IZ52	9606.ENSP00000243776	Glucuronosyl-N-acetylgalactosaminyl-proteoglycan 4-beta-N-acetylgalactosaminyltransferase II; Has both beta-1,3-glucuronic acid and beta-1,4-N- acetylgalactosamine transferase activity. Transfers glucuronic acid (GlcUA) from UDP-GlcUA and N-acetylgalactosamine (GalNAc) from UDP-GalNAc to the non-reducing end of the elongating chondroitin polymer. Isoform 2 may facilitate PRKN transport into the m…						Homo sapiens	1.46666	1.67717	0.984398	0.713202	1.97742	1.17221	1.99402	4.33603	1.98867	1.86391	2.34786	4.41946	4.83149	1.74038	1.30535	4.72514	0.623249	1.61049	1.06695	1.03875
9606.ENSP00000312770		C2orf69	Q8N8R5	9606.ENSP00000312770	Chromosome 2 open reading frame 69						Homo sapiens	0.99417	1.03914		0.94118	0.533333	0.669007	1.10403	0.69314	1.09091	1.33684	1.02789	1.04844	3.25558	0.436693	0.467361	0.548185	1.23662	1.09091	0.669007	1.09091
9606.ENSP00000379218		COA1	Q9GZY4	9606.ENSP00000379218	Cytochrome c oxidase assembly factor 1 homolog (S. cerevisiae); Component of the MITRAC (mitochondrial translation regulation assembly intermediate of cytochrome c oxidase complex) complex, that regulates cytochrome c oxidase assembly. MITRAC complexes regulate both translation of mitochondrial encoded components and assembly of nuclear-encoded components imported in mitochondrion. Required for a…						Homo sapiens	1.2952	0.566667		1.38857	0.6	1.21661	2.0336	1.379	1.9408	1.43564	1.19866	2.07509	3.5755	1.18752	1.2113	4.23086	1.33311	1.23384	1.97587	1.31945
9606.ENSP00000358513		CNR1	Q9UNN0	9606.ENSP00000358513	Cannabinoid receptor 1 (brain); G-protein coupled receptor for endogenous cannabinoids (eCBs), including N-arachidonoylethanolamide (also called anandamide or AEA) and 2-arachidonoylglycerol (2-AG), as well as phytocannabinoids, such as delta(9)-tetrahydrocannabinol (THC). Mediates many cannabinoid-induced effects, acting, among others, on food intake, memory loss, gastrointestinal motility, cata…						Homo sapiens	2.38592	2.45394	1.73727	1.76478	1.80635	1.64474	2.17351	2.35983	2.38358	2.34742	4.47787	2.28346	4.93235	2.29417	1.10899	1.84336	2.16352	2.37152	2.22769	1.61571
9606.ENSP00000380442		PLA2G4F	Q68DD2	9606.ENSP00000380442	Cytosolic phospholipase A2 zeta; Calcium-dependent phospholipase A2 that selectively hydrolyzes glycerophospholipids in the sn-2 position. Has higher enzyme activity for phosphatidylethanolamine than phosphatidylcholine (By similarity); C2 domain containing phospholipases						Homo sapiens		0.931737				0.545455	4.2429	4.24825	0.81068	0.666165	1.74973	4.19001	1.12697	0.181818	0.367977	1.93718		0.656418		0.545455
9606.ENSP00000358510		FUNDC2	Q9BWH2	9606.ENSP00000358510	Cervical cancer proto-oncogene 3 protein; FUN14 domain containing 2; Belongs to the FUN14 family.						Homo sapiens	1.51411	4.32722		1.39094	4.30543	1.26324	2.29693	1.28481	1.86339	4.41176	1.27723	4.43794	4.77557	1.47809	1.28481	1.3717	4.25544	1.23721	1.2878	1.36047
9606.ENSP00000332369		ALAS2	P22557	9606.ENSP00000332369	5-aminolevulinate synthase, erythroid-specific, mitochondrial; 5'-aminolevulinate synthase 2						Homo sapiens	1.2089	4.8951	1.02007	3.48942	0.90332	0.181818	1.97443	1.53983	1.9875	4.7629	4.39056	1.62239	2.33523	4.21148	1.09091	1.46697	1.5237	0.625735	0.852268	1.41231
9606.ENSP00000378145		CCDC109B	Q9NWR8	9606.ENSP00000378145	Calcium uniporter regulatory subunit MCUb, mitochondrial; Negatively regulates the activity of MCU, the mitochondrial inner membrane calcium uniporter, and thereby modulates calcium uptake into the mitochondrion. Does not form functional calcium channels by itself. Mitochondrial calcium homeostasis plays key roles in cellular physiology and regulates cell bioenergetics, cytoplasmic calcium signal…						Homo sapiens	0.238882	2.04591		0.797037	0.533333	0.840942	2.31497	1.9184	1.73352	1.38669	1.66802	2.16726	2.16475	1.98138	0.102662	1.52492	1.64193	1.29955	0.671398	0.832509
9606.ENSP00000219204		ARL2BP	Q9Y2Y0	9606.ENSP00000219204	ADP-ribosylation factor-like protein 2-binding protein; Together with ARL2, plays a role in the nuclear translocation, retention and transcriptional activity of STAT3. May play a role as an effector of ARL2.						Homo sapiens	1.4335	2.20515		1.79563	1.69534	1.4105	2.39891	1.99859	2.56151	2.17814	2.55452	1.85685	4.91043	0.985277	1.56004	1.7879	2.47153	2.22306	1.2878	1.50152
9606.ENSP00000308012		PABPC5	Q96DU9	9606.ENSP00000308012	poly(A) binding protein, cytoplasmic 5; Binds the poly(A) tail of mRNA. May be involved in cytoplasmic regulatory processes of mRNA metabolism. Can probably bind to cytoplasmic RNA sequences other than poly(A) in vivo (By similarity); RNA binding motif containing						Homo sapiens	0.704722	1.0585		0.922685	0.6	0.615123	0.583333	0.666667	1.24807	0.633333	0.766667	0.62142	4.27458	0.844444	0.717644	0.410082	0.615123	0.922685	0.922685	0.7
9606.ENSP00000360850		MRPS2	Q9Y399	9606.ENSP00000360850	Mitochondrial ribosomal protein S2; Belongs to the universal ribosomal protein uS2 family.						Homo sapiens	1.14406	1.49362	1.05753	1.6721	0.820305	1.48276	1.91464	2.09481	2.50738	1.76071	4.57404	2.0507	4.71012	1.47528	1.16633	4.21774	1.04402	1.10494	1.09342	1.16037
9606.ENSP00000268607		MAP1LC3B	Q9GZQ8	9606.ENSP00000268607	Microtubule-associated proteins 1A/1B light chain 3B; Ubiquitin-like modifier involved in formation of autophagosomal vacuoles (autophagosomes). Plays a role in mitophagy which contributes to regulate mitochondrial quantity and quality by eliminating the mitochondria to a basal level to fulfill cellular energy requirements and preventing excess ROS production. Whereas LC3s are involved in elongat…						Homo sapiens	2.76128	3.39662	2.35344	3.13854	3.54931	1.46933	3.8626	3.61396	4.05467	3.20368	4.01085	3.43963	4.98712	4.70423	2.17123	3.87282	2.87496	2.71203	2.54722	1.9488
9606.ENSP00000370414		ATP5EP2	Q5VTU8	9606.ENSP00000370414	ATP synthase, H+ transporting, mitochondrial F1 complex, epsilon subunit pseudogene 2; Mitochondrial membrane ATP synthase (F(1)F(0) ATP synthase or Complex V) produces ATP from ADP in the presence of a proton gradient across the membrane which is generated by electron transport complexes of the respiratory chain. F-type ATPases consist of two structural domains, F(1) - containing the extramembra…						Homo sapiens	1.38501	0.566667		1.27875	0.6	1.02803	1.43029	1.39445	1.30535	1.25848	1.23553	1.43029	1.17416	1.09091	1.07918	0.876987	1.35666	1.27875	1.08398	1.21484
9606.ENSP00000265333		VDAC1	P21796	9606.ENSP00000265333	Voltage-dependent anion-selective channel protein 1; Forms a channel through the mitochondrial outer membrane and also the plasma membrane. The channel at the outer mitochondrial membrane allows diffusion of small hydrophilic molecules; in the plasma membrane it is involved in cell volume regulation and apoptosis. It adopts an open conformation at low or zero membrane potential and a closed confo…						Homo sapiens	2.92341	4.61019	2.30326	2.3966	3.16148	1.60566	4.2325	3.7041	3.66672	4.81492	4.78912	4.79833	4.98235	3.08949	2.23504	4.8509	3.15295	3.01628	2.55028	2.00551
9606.ENSP00000341082		MRPL20	Q9BYC9	9606.ENSP00000341082	Mitochondrial ribosomal protein L20						Homo sapiens	1.75891	1.34746		4.29268	1.24175	1.66776	2.36241	2.08084	1.81247	2.30627	2.07779	1.92552	2.70599	1.6149	1.7839	1.59843	1.64998	1.69781	1.76641	1.68425
9606.ENSP00000306070		NUDT6	P53370	9606.ENSP00000306070	Nudix (nucleoside diphosphate linked moiety X)-type motif 6; May contribute to the regulation of cell proliferation; Belongs to the Nudix hydrolase family.						Homo sapiens	0.737723	0.968505	0.669678	0.545455	1.20884	1.09091	1.56899	1.20092	1.62911	4.33839	4.20358	4.34698	2.02193	0.545455	0.545455	1.19412	1.02931	0.545455	0.681241	1.5282
9606.ENSP00000359871		ACADM	P11310	9606.ENSP00000359871	Medium-chain specific acyl-CoA dehydrogenase, mitochondrial; Acyl-CoA dehydrogenase specific for acyl chain lengths of 4 to 16 that catalyzes the initial step of fatty acid beta- oxidation. Utilizes the electron transfer flavoprotein (ETF) as an electron acceptor to transfer electrons to the main mitochondrial respiratory chain via ETF-ubiquinone oxidoreductase (ETF dehydrogenase).						Homo sapiens	2.63545	2.84557	1.37029	1.94566	1.8413	2.38792	4.87887	4.60443	3.93307	4.72911	2.42246	3.55948	4.90681	2.61049	1.31806	2.29646	2.37218	2.65367	2.73921	1.86404
9606.ENSP00000449535		ACSS3	Q9H6R3	9606.ENSP00000449535	Acyl-CoA synthetase short-chain family member 3, mitochondrial; Activates acetate so that it can be used for lipid synthesis or for energy generation; Belongs to the ATP-dependent AMP-binding enzyme family.						Homo sapiens	2.07523	1.58801		0.181818	0.8	1.09091	1.94743	1.4075	2.02548	4.54639	1.3704	4.36316	2.07848	1.09091	0.979245	0.804989	0.934735	1.87125	1.09091	1.09091
9606.ENSP00000229238		MRPL51	Q4U2R6	9606.ENSP00000229238	Mitochondrial ribosomal protein L51; Belongs to the mitochondrion-specific ribosomal protein mL51 family.						Homo sapiens	1.72209	4.25964		1.8929	4.0227	1.39094	1.79657	1.61979	1.67139	1.72803	1.49323	1.73132	2.35217	1.45434	1.56269	1.42488	1.57124	1.55146	1.43029	1.49508
9606.ENSP00000357655		WISP3	O95389	9606.ENSP00000357655	WNT1 inducible signaling pathway protein 3; Appears to be required for normal postnatal skeletal growth and cartilage homeostasis; CYR61/CTGF/NOV matricellular proteins						Homo sapiens		1.57303	1.77678	4.22938	1.08324		2.07082	1.42407	1.45872	1.33876	1.47924	1.51069	1.35724	1.07488	0.80826	1.42676	0.741195	0.836881	0.892127	0.742641
9606.ENSP00000297185		HSPA9	P38646	9606.ENSP00000297185	Heat shock 70kDa protein 9 (mortalin); Chaperone protein which plays an important role in mitochondrial iron-sulfur cluster (ISC) biogenesis. Interacts with and stabilizes ISC cluster assembly proteins FXN, NFU1, NFS1 and ISCU. Regulates erythropoiesis via stabilization of ISC assembly. May play a role in the control of cell proliferation and cellular aging (By similarity); Belongs to the heat sh…						Homo sapiens	3.23398	4.79007	2.75475	3.19809	2.91196	2.44803	4.21708	4.16178	4.30243	4.82511	4.36892	4.77518	4.98766	3.32216	2.88567	4.3891	3.23751	3.266	3.17088	2.76862
9606.ENSP00000276449		STAR	P49675	9606.ENSP00000276449	Steroidogenic acute regulatory protein, mitochondrial; Plays a key role in steroid hormone synthesis by enhancing the metabolism of cholesterol into pregnenolone. Mediates the transfer of cholesterol from the outer mitochondrial membrane to the inner mitochondrial membrane where it is cleaved to pregnenolone; StAR related lipid transfer domain containing						Homo sapiens	4.8462	2.27129	1.09509	1.09132	1.09275	1.16082	2.31075	1.79843	2.57224	2.21642	1.79191	2.69702	4.90803	1.71075	0.705961	1.96633	1.36956	1.15318	2.0545	1.4832
9606.ENSP00000355231		BECN1	Q14457	9606.ENSP00000355231	Coiled-coil myosin-like BCL2-interacting protein; Plays a central role in autophagy. Acts as core subunit of the PI3K complex that mediates formation of phosphatidylinositol 3-phosphate; different complex forms are believed to play a role in multiple membrane trafficking pathways: PI3KC3-C1 is involved in initiation of autophagosomes and PI3KC3-C2 in maturation of autophagosomes and endocytosis. …						Homo sapiens	3.01435	3.39805	2.42312	3.10313	2.71188	2.23905	3.58508	3.46641	3.45891	4.74847	3.79747	3.59845	4.92594	2.98419	2.51773	3.12791	3.18237	3.1227	2.73761	2.27277
9606.ENSP00000276689		NDUFB9	Q9Y6M9	9606.ENSP00000276689	NADH dehydrogenase (ubiquinone) 1 beta subcomplex, 9, 22kDa; Accessory subunit of the mitochondrial membrane respiratory chain NADH dehydrogenase (Complex I), that is believed to be not involved in catalysis. Complex I functions in the transfer of electrons from NADH to the respiratory chain. The immediate electron acceptor for the enzyme is believed to be ubiquinone.						Homo sapiens	1.74612	4.53765	0.961888	2.46021	2.19691	1.65128	3.17181	2.54864	2.83563	4.5813	3.12907	3.40812	4.91859	3.43448	1.96253	4.16878	2.20609	2.79338	2.28656	1.73507
9606.ENSP00000355471		TFB2M	Q9H5Q4	9606.ENSP00000355471	S-adenosylmethionine-6-N', N'-adenosyl(rRNA) dimethyltransferase 2; S-adenosyl-L-methionine-dependent methyltransferase which specifically dimethylates mitochondrial 12S rRNA at the conserved stem loop. Also required for basal transcription of mitochondrial DNA, probably via its interaction with POLRMT and TFAM. Stimulates transcription independently of the methyltransferase activity. Compared to…						Homo sapiens	1.82338	1.67048	0.822301	1.5817	1.0158	1.09091	2.29777	4.34558	2.20712	2.36532	4.38117	2.47746	3.0481	1.65941	0.716003	1.61692	1.29247	1.65433	2.00321	0.954243
9606.ENSP00000081029		MRPS35	P82673	9606.ENSP00000081029	Mitochondrial ribosomal protein S35						Homo sapiens	1.45332	0.766667		1.11837	1.94586	1.26166	1.89051	1.86755	1.59988	1.379	2.42606	1.90051	4.12299	1.09091	1.15432	1.7029	1.10494	1.45128	1.49601	1.38501
9606.ENSP00000216185		TXN2	Q99757	9606.ENSP00000216185	Thioredoxin, mitochondrial; Important for the control of mitochondrial reactive oxygen species homeostasis, apoptosis regulation and cell viability. Possesses a dithiol-reducing activity; Belongs to the thioredoxin family.						Homo sapiens	2.61029	2.23874	0.931045	2.25877	4.44468	1.60591	3.33034	2.62853	3.11132	4.65095	2.65954	3.65526	3.5958	4.52302	1.44508	2.26356	2.16655	2.38541	2.17747	1.60591
9606.ENSP00000321464		C10orf67	Q8IYJ2	9606.ENSP00000321464	Uncharacterized protein C10orf67, mitochondrial; Chromosome 10 open reading frame 67						Homo sapiens	0.181818	0.633333		0.181818		0.545455	0.181818	0.181818	1.12339		0.20412	0.181818	4.03636	0.181818	0.181818	0.181818		0.545455	0.181818	0.181818
9606.ENSP00000391121		RDH13	Q8NBN7	9606.ENSP00000391121	Short chain dehydrogenase/reductase family 7C member 3; Does not exhibit retinol dehydrogenase (RDH) activity in vitro; Short chain dehydrogenase/reductase superfamily						Homo sapiens	1.09091	1.41902		0.255273	2.00928	1.09091	2.11268	1.36258	1.77851	4.35902	1.46337	1.86659	2.55695	1.59816	0.991226	1.96304	0.899456	1.41162	1.59282	0.81068
9606.ENSP00000323635		FAM210A	Q96ND0	9606.ENSP00000323635	Family with sequence similarity 210 member A; Belongs to the FAM210 family.						Homo sapiens	0.911741	1.18679	1.26128	0.607827	0.733333	0.594761	1.67205	0.704722	0.853293	0.917681	0.457377	1.88498	1.03679	0.533333	0.50515	0.342423	0.607827	0.522879	0.687232	0.675167
9606.ENSP00000321455		MICU3	Q86XE3	9606.ENSP00000321455	Mitochondrial calcium uptake family, member 3; May play a role in mitochondrial calcium uptake; EF-hand domain containing						Homo sapiens	0.758407	0.944585		0.119657		0.548185	1.83264	0.940226	1.44295	1.65321	0.45586	1.94212	4.561	1.10994	0.31527	0.269671	0.520265	0.255273	0.486667	0.716003
9606.ENSP00000370669		SLC8A3	P57103	9606.ENSP00000370669	Solute carrier family 8 (sodium/calcium exchanger), member 3; Mediates the electrogenic exchange of Ca(2+) against Na(+) ions across the cell membrane, and thereby contributes to the regulation of cytoplasmic Ca(2+) levels and Ca(2+)-dependent cellular processes. Contributes to cellular Ca(2+) homeostasis in excitable cells, both in muscle and in brain. In a first phase, voltage-gated channels me…						Homo sapiens	1.38856	1.82358	1.12984	0.545455	1.63484	0.545455	1.89112	1.43352	1.89964	1.47689	1.15223	2.9029	4.73047	1.35002	0.181818	1.02669	0.551744	1.26308	1.26413	0.712426
9606.ENSP00000371517		AMACR	Q9UHK6	9606.ENSP00000371517	Alpha-methylacyl-CoA racemase; Racemization of 2-methyl-branched fatty acid CoA esters. Responsible for the conversion of pristanoyl-CoA and C27-bile acyl-CoAs to their (S)-stereoisomers; Belongs to the CaiB/BaiF CoA-transferase family.						Homo sapiens	2.21678	1.96147	1.01953	1.2591	1.18305	2.12508	1.904	2.69104	4.79395	4.61115	2.32139	2.14111	3.30689	1.72514	4.46237	2.55123	1.27423	2.32898	1.86993	2.52269
9606.ENSP00000369682		MRPS26	Q9BYN8	9606.ENSP00000369682	Mitochondrial ribosomal protein S26; Belongs to the mitochondrion-specific ribosomal protein mS26 family.						Homo sapiens	1.22703	1.28848		0.778151	0.877947	1.09091	1.60548	1.81681	1.89544	1.82766	2.02159	1.8076	2.77469	1.09091	1.17221	4.20828	1.09091	1.14613	1.71343	1.09091
9606.ENSP00000358737		ATP5F1	P24539	9606.ENSP00000358737	ATP synthase proton-transporting mitochondrial F(0) complex subunit B1; Mitochondrial membrane ATP synthase (F(1)F(0) ATP synthase or Complex V) produces ATP from ADP in the presence of a proton gradient across the membrane which is generated by electron transport complexes of the respiratory chain. F-type ATPases consist of two structural domains, F(1) - containing the extramembraneous catalytic…						Homo sapiens	2	2.76588	1.52387	1.80527	2.16561	1.74351	3.95933	2.55613	3.75374	4.72783	3.83804	3.76062	4.95248	2.08168	1.83885	3.92388	2.36053	2.8541	1.80663	1.93416
9606.ENSP00000280701		OXSM	Q9NWU1	9606.ENSP00000280701	3-oxoacyl-[acyl-carrier-protein] synthase, mitochondrial; May play a role in the biosynthesis of lipoic acid as well as longer chain fatty acids required for optimal mitochondrial function; Belongs to the beta-ketoacyl-ACP synthases family.						Homo sapiens	0.90309	2.12039	0.600282	1.02613	1.38338	0.566667	1.95623	1.71538	1.95896	2.06632	1.73223	1.90976	1.87434	1.28174	0.819544	1.59811	1.25699	1.5208	1.54736	0.753328
9606.ENSP00000333212		CYP2U1	Q7Z449	9606.ENSP00000333212	Cytochrome P450, family 2, subfamily U, polypeptide 1; Catalyzes the hydroxylation of arachidonic acid, docosahexaenoic acid and other long chain fatty acids. May modulate the arachidonic acid signaling pathway and play a role in other fatty acid signaling processes; Cytochrome P450 family 2						Homo sapiens	1.17951	1.46639	0.528924	0.771663	1.51576	0.869248	1.89347	1.74275	1.80278	2.0856	1.65373	1.75082	4.65998	1.28553	0.238882	1.51146	1.46059	0.869248	1.28702	0.741221
9606.ENSP00000361725		ENDOG	Q14249	9606.ENSP00000361725	Endonuclease G, mitochondrial; Cleaves DNA at double-stranded (DG)n.(DC)n and at single-stranded (DC)n tracts. In addition to deoxyribonuclease activities, also has ribonuclease (RNase) and RNase H activities. Capable of generating the RNA primers required by DNA polymerase gamma to initiate replication of mitochondrial DNA (By similarity); Belongs to the DNA/RNA non-specific endonuclease family.						Homo sapiens	2.3337	2.44632	1.35904	1.66415	1.66821	0.482715	2.63159	2.55573	2.58756	2.86395	2.25265	3.55915	4.59789	1.83568	1.34261	1.91924	1.94048	2.08948	1.52242	1.09127
9606.ENSP00000336701		RAD51C	O43502	9606.ENSP00000336701	DNA repair protein RAD51 homolog 3; Essential for the homologous recombination (HR) pathway of DNA repair. Involved in the homologous recombination repair (HRR) pathway of double-stranded DNA breaks arising during DNA replication or induced by DNA-damaging agents. Part of the RAD21 paralog protein complexes BCDX2 and CX3 which act at different stages of the BRCA1-BRCA2-dependent HR pathway. Upon …						Homo sapiens	1.74112	2.49376	1.46787	2.2318	0.617492	1.52792	2.1648	2.62758	2.27715	2.0473	2.36872	2.03017	3.72976	1.96188	1.56046	2.36794	2.00084	2.01926	2.07909	1.07433
9606.ENSP00000379011		CPT1B	Q92523	9606.ENSP00000379011	Carnitine O-palmitoyltransferase 1, muscle isoform; Carnitine palmitoyltransferase 1B						Homo sapiens	2.16161	2.56528	1.37612	2.30528	1.37171	1.48192	4.69852	2.7698	2.56181	2.93307	2.53449	4.72646	3.86868	2.37042	1.40711	2.77856	2.56598	2.32344	2.43255	1.42813
9606.ENSP00000264230		NOA1	Q8NC60	9606.ENSP00000264230	Nitric oxide-associated protein 1; Involved in regulation of mitochondrial protein translation and respiration. Plays a role in mitochondria-mediated cell death. May act as a scaffolding protein or stabilizer of respiratory chain supercomplexes. Binds GTP; Belongs to the TRAFAC class YlqF/YawG GTPase family. NOA1 subfamily.						Homo sapiens	1.30255	1.60093		0.636822	0.569969	1.09044	1.93181	1.43493	2.16379	1.80052	1.57108	1.94234	4.20646	0.726958	0.726958	1.96946	1.49115	1.09044	1.59446	0.742987
9606.ENSP00000472546		PLA2G4C	Q9UP65	9606.ENSP00000472546	Phospholipase A2, group IVC (cytosolic, calcium-independent); Has a preference for arachidonic acid at the sn-2 position of phosphatidylcholine as compared with palmitic acid; Phospholipases						Homo sapiens	1.69943	4.29757		1.5075	1.02531	1.09091	2.30128	2.17052	1.84659	4.39773	2.13053	4.46698	4.93285	4.35091	0.545455	1.62024	2.12833	1.09091	0.758407	0.884607
9606.ENSP00000253577		ABCB7	O75027	9606.ENSP00000253577	ATP-binding cassette sub-family B member 7, mitochondrial; Could be involved in the transport of heme from the mitochondria to the cytosol. Plays a central role in the maturation of cytosolic iron-sulfur (Fe/S) cluster-containing proteins; ATP binding cassette subfamily B						Homo sapiens	1.13333	4.45442	0.734498	2.27088	1.46555	0.853293	2.30073	2.02842	2.15604	2.55595	1.92188	4.47724	3.01504	1.55539	0.675167	1.67459	1.82722	1.57988	1.41921	1.0654
9606.ENSP00000308275		MRPL38	Q96DV4	9606.ENSP00000308275	Mitochondrial ribosomal protein L38; Belongs to the phosphatidylethanolamine-binding protein family. Mitochondrion-specific ribosomal protein mL38 subfamily.						Homo sapiens	1.2878	4.27814		1.29078	1.7029	1.18374	2.11063	4.25816	1.26639	1.579	2.70614	1.81197	4.31559	3.06911	1.33846	1.61644	1.44091	1.2833	1.29078	1.17609
9606.ENSP00000380466		RPL23L	Q16540	9606.ENSP00000380466	Mitochondrial ribosomal protein L23						Homo sapiens	1.51322	1.4524		1.52892	0.819544	1.29078	2.01849	1.90635	1.4634	2.09405	2.00765	2.0222	1.96411	1.29226	1.54572	1.59106	1.38739	1.5006	1.44196	1.33177
9606.ENSP00000343244		DUSP21	Q9H596	9606.ENSP00000343244	Low molecular weight dual specificity phosphatase 21; Can dephosphorylate single and diphosphorylated synthetic MAPK peptides, with preference for the phosphotyrosine and diphosphorylated forms over phosphothreonine; Belongs to the protein-tyrosine phosphatase family. Non-receptor class dual specificity subfamily.						Homo sapiens										4
9606.ENSP00000402661		TMEM177	Q53S58	9606.ENSP00000402661	Transmembrane protein 177						Homo sapiens	0.623249			1.09091	0.533333	0.477121	0.72817	0.545455	1.41544	0.587337	0.545455	1.06697	0.662758	0.533333	0.579784	0.929951	0.545455	1.10775	0.643453	0.545455
9606.ENSP00000265316		ABCB6	Q9NP58	9606.ENSP00000265316	ATP-binding cassette sub-family B member 6, mitochondrial; Binds heme and porphyrins and functions in their ATP- dependent uptake into the mitochondria. Plays a crucial role in heme synthesis; Belongs to the ABC transporter superfamily. ABCB family. Heavy Metal importer (TC 3.A.1.210) subfamily.						Homo sapiens	0.855222	2.16559	1.14119	1.43132	1.24041	0.515142	1.64524	4.33998	1.66604	4.39508	1.58184	1.55608	4.3662	1.13842	0.601707	1.44302	1.4611	0.999015		1.14492
9606.ENSP00000372612		SLC25A52	Q3SY17	9606.ENSP00000372612	Mitochondrial carrier triple repeat protein 2; Solute carrier family 25 member 52						Homo sapiens	0.533333	0.533333	0.628344	0.619353	0.566667		0.566667	0.206451			0.206451		0.533333	0.412902			0.619353		0.645508
9606.ENSP00000426455		RNASET2	O00584	9606.ENSP00000426455	Ribonuclease T2; Has ribonuclease activity, with higher activity at acidic pH. Probably is involved in lysosomal degradation of ribosomal RNA (By similarity). Probably plays a role in cellular RNA catabolism; Belongs to the RNase T2 family.						Homo sapiens		1.75651	0.648928	0.855841	0.599305		1.63069	4.2763	1.27189	1.1429	1.18544	0.976399	1.50217	4.18475	0.654293	1.13295	4.27315	0.81996	1.301	0.793901
9606.ENSP00000404843		HEMK1	Q9Y5R4	9606.ENSP00000404843	HemK methyltransferase family member 1; N5-glutamine methyltransferase responsible for the methylation of the GGQ triplet of the mitochondrial translation release factor MTRF1L; Seven-beta-strand methyltransferase motif containing						Homo sapiens	1.34274	0.789632		1.34274		1.34274	0.815135	1.00706	2.23406	1.00706	1.52713	0.815135	2.54372	1.00706	1.06195	1.00706	0.970037	1.59547	1.09575	1.34274
9606.ENSP00000389289		AKR1B15	C9JRZ8	9606.ENSP00000389289	Aldo-keto reductase family 1, member B15; Isoform 1: Mainly acts as a reductive enzyme that catalyzes the reduction of androgens and estrogens with high positional selectivity (shows 17-beta-hydroxysteroid dehydrogenase activity) as well as 3-keto-acyl-CoAs. Has a strong selectivity towards NADP(H); Belongs to the aldo/keto reductase family.						Homo sapiens	1.74935	1.63877			4.17333	1.16667	1.40295	1.92014	1.56017	2.01234	1.713	0.91115	0.866667	0.866667		1.05946		1.68682		1.16667
9606.ENSP00000224807		SFXN3	Q9BWM7	9606.ENSP00000224807	Sideroflexin 3; Potential iron transporter; Sideroflexins						Homo sapiens	1.13566	1.76957		0.748188	4.32505	1.42379	1.70991	1.30963	1.87919	1.70247	1.96368	1.6091	4.42882	0.766667	0.849215	1.48667	1.56737	1.19866	1.40746	1.31945
9606.ENSP00000325822		CYP11B2	P19099	9606.ENSP00000325822	Cytochrome P450, family 11, subfamily B, polypeptide 2; Preferentially catalyzes the conversion of 11- deoxycorticosterone to aldosterone via corticosterone and 18- hydroxycorticosterone; Belongs to the cytochrome P450 family.						Homo sapiens	4.79845	4.52702	0.999809	0.778279	0.88242		2.62913	1.6285	2.41755	1.83788	1.38175	2.16675	2.31683	1.32629	0.758287	1.24852	0.927289	1.01661	1.42962	2.07489
9606.ENSP00000322316		COQ7	Q99807	9606.ENSP00000322316	5-demethoxyubiquinone hydroxylase, mitochondrial; Catalyzes the hydroxylation of 2-polyprenyl-3-methyl-6- methoxy-1,4-benzoquinol (DMQH2) during ubiquinone biosynthesis. Has also a structural role in the COQ enzyme complex, stabilizing other COQ polypeptides. Involved in lifespan determination in a ubiquinone-independent manner; Belongs to the COQ7 family.						Homo sapiens	1.09091	1.97965	0.789047	0.414973	1.27413	1.09091	2.49925	1.9257	2.3423	4.38543	1.72566	2.61326	4.50716	1.28369	1.09091	1.83073	1.27207	1.09091	1.59643	0.930941
9606.ENSP00000299140		SPATA19	Q7Z5L4	9606.ENSP00000299140	Spermatogenesis-associated protein 19, mitochondrial; May have a role in spermiogenesis.						Homo sapiens		1.60597					0.533333	0.999104		0.664992	1.03673		1.0715		0.545455		1.04582	0.181818		0.533333
9606.ENSP00000273173		SLC22A14	Q9Y267	9606.ENSP00000273173	Solute carrier family 22 member 14; Belongs to the major facilitator (TC 2.A.1) superfamily. Organic cation transporter (TC 2.A.1.19) family.						Homo sapiens	0.021189	0.624253		0.545455		1.09091	0.581809	1.20345	2.00723	1.89461	0.904084	1.28592	4.29193	0.545455	0.545455	0.181818	0.545455	0.545455	1.17143	1.09091
9606.ENSP00000462996		SPATA33	Q96N06	9606.ENSP00000462996	Spermatogenesis-associated protein 33; Spermatogenesis associated 33						Homo sapiens	0.286307	0.616336		0.342423	0.533333	0.545455	2.42641	2.56467	2.87013	2.80166	2.88896	2.5822	2.97524	0.181818	0.185637	1.01119	2.97999	1.09091	0.587337	0.545455
9606.ENSP00000370430		PNPLA4	P41247	9606.ENSP00000370430	Patatin-like phospholipase domain-containing protein 4; Lipid hydrolase; Patatin like phospholipase domain containing						Homo sapiens	1.66552	1.21954		1.09091	1.23003	0.773299	2.17801	1.20023	2.1907	2.01137	4.28207	2.25792	4.49854	1.6349	1.10266	1.83674	0.758407	1.0361	1.85742	0.753328
9606.ENSP00000483430		IFI27	P40305	9606.ENSP00000483430	Interferon alpha-inducible protein 27, mitochondrial; Promotes cell death. Mediates IFN-induced apoptosis characterized by a rapid and robust release of cytochrome C from the mitochondria and activation of BAX and caspases 2, 3, 6, 8 and 9.						Homo sapiens		2.36092	0.990404	1.48223	0.744982		1.50385	1.61676	1.70732	1.79312	1.82994	1.28806	4.32883	0.935657	0.899413	1.63622	1.92572	4.17172	0.756275	1.05662
9606.ENSP00000298295		C10orf10	Q9NTK1	9606.ENSP00000298295	Decidual protein induced by progesterone; Acts as a critical modulator of FOXO3-induced autophagy via increased cellular ROS.						Homo sapiens	1.30248	1.26747	0.592017	0.801917	0.822822	1.65321	3.03053	4.60447	2.85281	3.05843	4.63744	2.21458	4.97665	4.37633	0.966924	1.35522	1.21148	2.26288	1.19682	1.24221
9606.ENSP00000449795		TRIAP1	O43715	9606.ENSP00000449795	TP53 regulated inhibitor of apoptosis 1; Involved in the modulation of the mitochondrial apoptotic pathway by ensuring the accumulation of cardiolipin (CL) in mitochondrial membranes. In vitro, the TRIAP1:PRELID1 complex mediates the transfer of phosphatidic acid (PA) between liposomes and probably functions as a PA transporter across the mitochondrion intermembrane space to provide PA for CL syn…						Homo sapiens	1.13354	4.46422	1.04765	2.36192	1.44509	1.04922	4.38368	1.91602	2.46762	4.44854	2.21206	1.75635	4.42245	1.8105	2.15972	1.89041	2.36265	1.58334	1.59512	1.44657
9606.ENSP00000362824		OGT	O15294	9606.ENSP00000362824	UDP-N-acetylglucosamine--peptide N-acetylglucosaminyltransferase 110 kDa subunit; Catalyzes the transfer of a single N-acetylglucosamine from UDP-GlcNAc to a serine or threonine residue in cytoplasmic and nuclear proteins resulting in their modification with a beta- linked N-acetylglucosamine (O-GlcNAc). Glycosylates a large and diverse number of proteins including histone H2B, AKT1, EZH2, PFKL, …						Homo sapiens	2.32628	3.10455	1.22405	2.54673	2.07821	1.61208	2.96316	4.63881	2.89805	4.61166	3.51585	2.97817	4.94389	4.53151	2.05773	2.71463	2.6707	2.67385	2.2809	1.62187
9606.ENSP00000357873		ACADSB	P45954	9606.ENSP00000357873	Short/branched chain specific acyl-CoA dehydrogenase, mitochondrial; Has greatest activity toward short branched chain acyl- CoA derivative such as (s)-2-methylbutyryl-CoA, isobutyryl-CoA, and 2-methylhexanoyl-CoA as well as toward short straight chain acyl-CoAs such as butyryl-CoA and hexanoyl-CoA. Can use valproyl- CoA as substrate and may play a role in controlling the metabolic flux of valpro…						Homo sapiens	1.31246	2.21587		0.30103	1.06667	0.815135	2.66446	1.87954	3.02377	4.68894	1.57654	4.499	2.3249	1.4611	0.934498	1.47309	1.46521	1.54933	1.64316	1.50682
9606.ENSP00000333667		SHMT2	P34897	9606.ENSP00000333667	Serine hydroxymethyltransferase 2 (mitochondrial); Contributes to the de novo mitochondrial thymidylate biosynthesis pathway via its role in glycine and tetrahydrofolate metabolism. Thymidylate biosynthesis is required to prevent uracil accumulation in mtDNA. Interconversion of serine and glycine. Associates with mitochondrial DNA. Plays a role in the deubiquitination of target proteins as compon…						Homo sapiens	1.6258	3.67871	1.2935	2.7537	3.8533	1.32084	2.4838	4.13595	3.77311	4.79088	4.61704	4.98648	4.92042	2.41411	1.84478	3.80602	2.62434	2.5409	2.32415	1.45637
9606.ENSP00000313816		PRIMPOL	Q96LW4	9606.ENSP00000313816	Coiled-coil domain-containing protein 111; DNA primase and DNA polymerase able to initiate de novo DNA synthesis using dNTPs. Shows a high capacity to tolerate DNA damage lesions such as 8oxoG and abasic sites in DNA. Involved in translesion synthesis via its primase activity by mediating uninterrupted fork progression after programmed or damage-induced fork arrest and by reinitiating DNA synthes…						Homo sapiens	0.920819	1.66077	1.2854	1.17253	1.50726	0.753328	1.49286	1.33494	1.68933	1.44897	1.97201	1.71141	1.57164	0.545455	0.572097	1.51084	0.915224	0.748188	1.30384	0.768391
9606.ENSP00000219479		NME4	O00746	9606.ENSP00000219479	Nucleoside diphosphate kinase, mitochondrial; Major role in the synthesis of nucleoside triphosphates other than ATP. The ATP gamma phosphate is transferred to the NDP beta phosphate via a ping-pong mechanism, using a phosphorylated active-site intermediate. Through the catalyzed exchange of gamma- phosphate between di- and triphosphonucleosides participates in regulation of intracellular nucleot…						Homo sapiens	0.961421	1.83056		1.72472	1.58938		2.42887	2.18537	2.53696	2.78346	2.3208	2.47872	3.29466	1.41785	0.716003	4.33465	1.22538	4.36313	1.19728	0.633333
9606.ENSP00000265132		AMBP	P02760	9606.ENSP00000265132	Alpha-1-microglobulin/bikunin precursor; Inter-alpha-trypsin inhibitor inhibits trypsin, plasmin, and lysosomal granulocytic elastase. Inhibits calcium oxalate crystallization; Lipocalins						Homo sapiens	1.5394	3.07553	1.87023	4.46846	1.69276	1.97924	2.83799	2.49053	2.91686	4.98484	2.51819	2.37335	2.32602	2.58248	1.26426	1.82082	2.8571	1.45674	1.56201	4.51499
9606.ENSP00000265371		NRP1	O14786	9606.ENSP00000265371	Vascular endothelial cell growth factor 165 receptor; The membrane-bound isoform 1 is a receptor involved in the development of the cardiovascular system, in angiogenesis, in the formation of certain neuronal circuits and in organogenesis outside the nervous system. It mediates the chemorepulsant activity of semaphorins. It binds to semaphorin 3A, The PLGF-2 isoform of PGF, The VEGF165 isoform of…						Homo sapiens	2.47134	3.02733	2.44967	4.5157	2.58672	2.18567	3.55169	3.03362	4.69765	4.61021	3.71616	4.6375	4.4241	2.62298	1.87176	2.61953	3.43816	2.25962	2.37467	1.92263
9606.ENSP00000360883		IFIT3	O14879	9606.ENSP00000360883	Interferon-induced protein with tetratricopeptide repeats 3; IFN-induced antiviral protein which acts as an inhibitor of cellular as well as viral processes, cell migration, proliferation, signaling, and viral replication. Enhances MAVS- mediated host antiviral responses by serving as an adapter bridging TBK1 to MAVS which leads to the activation of TBK1 and phosphorylation of IRF3 and phosphoryl…						Homo sapiens	1.45079	4.34487	1.55888	2.65871	1.52807	1.25688	2.57555	2.50063	2.78595	4.50155	2.9896	2.73662	4.11003	1.78464	2.26534	4.40477	3.10013	1.75393	1.62857	1.17802
9606.ENSP00000322524		DCTPP1	Q9H773	9606.ENSP00000322524	XTP3-transactivated gene A protein; Hydrolyzes deoxynucleoside triphosphates (dNTPs) to the corresponding nucleoside monophosphates. Has a strong preference for dCTP and its analogs including 5-iodo-dCTP and 5-methyl-dCTP for which it may even have a higher efficiency. May protect DNA or RNA against the incorporation of these genotoxic nucleotide analogs through their catabolism.						Homo sapiens	0.951014	1.76994		0.960629	1.14073	1.13566	1.58222	1.71782	1.80941	1.51161	2.18161	1.58245	2.79502	0.82823	0.988262	0.963788	1.0569	1.84725	1.14197	1.18564
9606.ENSP00000367284		FUNDC1	Q8IVP5	9606.ENSP00000367284	FUN14 domain-containing protein 1; Acts as an activator of hypoxia-induced mitophagy, an important mechanism for mitochondrial quality control.						Homo sapiens	1.759	2.53861	1.01099	1.4547	2.24171	0.99417	3.16695	2.04783	2.80007	2.64787	2.37065	2.97388	4.62876	1.95142	1.33041	1.97359	2.13713	1.92797	1.83383	1.02803
9606.ENSP00000369461		ECI2	Q9UN55	9606.ENSP00000369461	Hepatocellular carcinoma-associated antigen 88; Able to isomerize both 3-cis and 3-trans double bonds into the 2-trans form in a range of enoyl-CoA species. Has a preference for 3-trans substrates (By similarity).						Homo sapiens	1.80978	1.85369	0.617857	4.20828	1.1	1.50515	3.02636	2.38075	2.94716	4.71921	1.95453	3.05347	4.82171	4.44573	1.19866	4.35116	1.56514	2.27294	1.43243	1.26639
9606.ENSP00000355206		MT-ND3	P03897	9606.ENSP00000355206	Mitochondrially encoded NADH dehydrogenase 3; Core subunit of the mitochondrial membrane respiratory chain NADH dehydrogenase (Complex I) that is believed to belong to the minimal assembly required for catalysis. Complex I functions in the transfer of electrons from NADH to the respiratory chain. The immediate electron acceptor for the enzyme is believed to be ubiquinone (By similarity).						Homo sapiens	3.79476	2.46238	1.47159	3.3583	1.8219	3.27424	4.22313	3.68183	3.93794	3.90123	3.68685	4.37206	3.93057	3.73727	3.62099	3.9077	3.39306	3.65299	3.58415	3.31189
9606.ENSP00000357869		PI4KB	Q9UBF8	9606.ENSP00000357869	Phosphatidylinositol 4-kinase, catalytic, beta; Phosphorylates phosphatidylinositol (PI) in the first committed step in the production of the second messenger inositol- 1,4,5,-trisphosphate (PIP). May regulate Golgi disintegration/reorganization during mitosis, possibly via its phosphorylation. Involved in Golgi-to-plasma membrane trafficking (By similarity); Belongs to the PI3/PI4-kinase family.…						Homo sapiens	2.08743	2.02369	0.79321	1.77262	1.67239	1.37536	2.08305	2.11907	2.63293	4.42111	2.85629	2.19609	4.83022	1.93786	1.75613	2.18434	1.97267	1.75395	1.49415	1.72148
9606.ENSP00000480378		MTERF4	Q7Z6M4	9606.ENSP00000480378	Transcription termination factor 4, mitochondrial; Regulator of mitochondrial ribosome biogenesis and translation. Binds to mitochondrial ribosomal RNAs 16S, 12S and 7S and targets NSUN4 RNA methyltransferase to the mitochondrial large ribosomal subunit (39S); Belongs to the mTERF family.						Homo sapiens	1.17609	4.20925		1.13566		1.16037	2.27884	4.36259	1.9611	1.69292	2.42619	2.11332	4.07527	1.4262	1.19498	1.738	1.32634	1.12057	2.32852	1.18752
9606.ENSP00000357625		BNIP3	Q12983	9606.ENSP00000357625	BCL2/adenovirus E1B 19 kDa protein-interacting protein 3; Apoptosis-inducing protein that can overcome BCL2 suppression. May play a role in repartitioning calcium between the two major intracellular calcium stores in association with BCL2. Involved in mitochondrial quality control via its interaction with SPATA18/MIEAP: in response to mitochondrial damage, participates in mitochondrial protein ca…						Homo sapiens	2.34121	3.12506	1.86634	2.10004	2.20692	1	3.54009	2.89455	3.27218	4.69516	3.04253	3.67801	4.78753	3.0138	1.92541	2.50788	2.54857	2.22277	2.12324	1.34886
9606.ENSP00000332340		DDX28	Q9NUL7	9606.ENSP00000332340	DEAD (Asp-Glu-Ala-Asp) box polypeptide 28; Plays an essential role in facilitating the proper assembly of the mitochondrial large ribosomal subunit and its helicase activity is essential for this function. May be involved in RNA processing or transport. Has RNA and Mg(2+)-dependent ATPase activity; DEAD-box helicases						Homo sapiens	1.09091	1.26859	0.706637	0.78295	0.533333	1.09091	1.18887	1.15238	2.11517	0.566667	0.707962	1.17031	4.74891	1.33333	0.329059	0.475876	0.539912	0.545455	1.33231	0.548185
9606.ENSP00000359665		PI4K2A	Q9BTU6	9606.ENSP00000359665	Phosphatidylinositol 4-kinase type II-alpha; Membrane-bound phosphatidylinositol-4 kinase (PI4- kinase) that catalyzes the phosphorylation of phosphatidylinositol (PI) to phosphatidylinositol 4-phosphate (PI4P), a lipid that plays important roles in endocytosis, Golgi function, protein sorting and membrane trafficking and is required for prolonged survival of neurons. Besides, phosphorylation of …						Homo sapiens	0.854349	1.23189	0.514257		0.653425		1.45676	0.539001	1.20833	4.21007	0.535771	0.941134	4.30606		0.762208	4.17644	0.721724
9606.ENSP00000219240		DHODH	Q02127	9606.ENSP00000219240	Dihydroorotate dehydrogenase (quinone), mitochondrial; Catalyzes the conversion of dihydroorotate to orotate with quinone as electron acceptor.						Homo sapiens	1.44826	2.7156	1.42023	2.12386	1.67849	0.96779	2.44061	2.16721	2.71011	4.70122	2.20357	2.2615	2.84642	1.97358	1.60189	4.39348	2.2417	1.83584	1.93586	1.41843
9606.ENSP00000269980		BCKDHA	P12694	9606.ENSP00000269980	Branched-chain alpha-keto acid dehydrogenase E1 component alpha chain; The branched-chain alpha-keto dehydrogenase complex catalyzes the overall conversion of alpha-keto acids to acyl-CoA and CO(2). It contains multiple copies of three enzymatic components: branched-chain alpha-keto acid decarboxylase (E1), lipoamide acyltransferase (E2) and lipoamide dehydrogenase (E3).						Homo sapiens	1.81007	2.55527	0.6459	4.22499	2.23406	1.09091	2.8382	2.09547	2.76326	4.5925	4.57181	3.43383	4.50601	1.98804	1.24386	2.06807	1.21661	1.77328	1.98235	1.66438
9606.ENSP00000259939		RNF144B	Q7Z419	9606.ENSP00000259939	E3 ubiquitin-protein ligase RNF144B; E3 ubiquitin-protein ligase which accepts ubiquitin from E2 ubiquitin-conjugating enzymes UBE2L3 and UBE2L6 in the form of a thioester and then directly transfers the ubiquitin to targeted substrates such as LCMT2, thereby promoting their degradation. Induces apoptosis via a p53/TP53-dependent but caspase-independent mechanism. However, its overexpression also…						Homo sapiens	1.18072	1.29704	0.952227	1.1314	0.552749	0.918337	1.64312	1.85497	1.8521	1.6831	2.2279	4.41013	1.73462	1.75187	0.556303	1.69942	2.35874	1.13543	1.47616	0.787697
9606.ENSP00000356530		RNASEL	Q05823	9606.ENSP00000356530	Ribonuclease L (2',5'-oligoisoadenylate synthetase-dependent); Endoribonuclease that functions in the interferon (IFN) antiviral response. In INF treated and virus infected cells, RNASEL probably mediates its antiviral effects through a combination of direct cleavage of single-stranded viral RNAs, inhibition of protein synthesis through the degradation of rRNA, induction of apoptosis, and inducti…						Homo sapiens	1.38376	2.80226	1.18884	1.66396	1.63657	0.710399	2.12875	2.36708	4.52996	2.37045	2.59516	1.84366	2.33767	1.66396	1.30215	2.0081	2.76875	1.66182	1.40317	1.19021
9606.ENSP00000309548		PDP2	Q9P2J9	9606.ENSP00000309548	[Pyruvate dehydrogenase [acetyl-transferring]]-phosphatase 2, mitochondrial; Catalyzes the dephosphorylation and concomitant reactivation of the alpha subunit of the E1 component of the pyruvate dehydrogenase complex; Protein phosphatases, Mg2+/Mn2+ dependent						Homo sapiens	1.09091	1.45172	0.754591	0.545455		1.09091	1.79568	1.35909	2.28836	2.11265	1.73323	1.95236	4.78781	1.3354	1.09091	2.07999	1.13583	1.09091	1.38743	0.694807
9606.ENSP00000380241		NUDT1	P36639	9606.ENSP00000380241	Nudix (nucleoside diphosphate linked moiety X)-type motif 1; Antimutagenic. Acts as a sanitizing enzyme for oxidized nucleotide pools, thus suppressing cell dysfunction and death induced by oxidative stress. Hydrolyzes 8-oxo-dGTP, 8-oxo-dATP and 2-OH-dATP, thus preventing misincorporation of oxidized purine nucleoside triphosphates into DNA and subsequently preventing A:T to C:G and G:C to T:A tr…						Homo sapiens	1.65741	2.17549	4.29316	2.06106	1.37984	1.09091	1.9652	2.4813	2.21807	2.06432	2.33844	4.38314	2.46486	1.87415	1.09091	2.14954	1.80117	2.09143	1.77913	1.5
9606.ENSP00000440915		KIAA0391	Q8N5L5	9606.ENSP00000440915	Mitochondrial ribonuclease P catalytic subunit; Catalytic ribonuclease component of mitochondrial ribonuclease P, a complex composed of TRMT10C/MRPP1, HSD17B10/MRPP2 and MRPP3, which cleaves tRNA molecules in their 5'-ends. The presence of TRMT10C/MRPP1, HSD17B10/MRPP2 is required to catalyze tRNA molecules in their 5'-ends.						Homo sapiens		4.21527	1.08792				1.7532	0.656023	0.754348	0.949878	4	1.34203	4.25045	0.607758		0.897119			0.677005
9606.ENSP00000361982		TRUB2	O95900	9606.ENSP00000361982	TruB pseudouridine (psi) synthase family member 2; Minor enzyme contributing to the conversion of uridine to pseudouridine (PSI) at position 390 in mitochondrial COXI (MT- CO1) mRNA and at position 697-699 in mitochondrial COXIII (MT-CO3) mRNA, modulating the efficiency of mitochondrial protein synthesis without changes in transcript abundance or stability.						Homo sapiens	1.16435	0.861856		0.704722		0.845098	1.69924	0.931119	1.7185	1.73468	0.820305	1.82936	4.77149	0.732394	0.920819	1.94586	0.853293	0.957448	1.60789	1.07676
9606.ENSP00000341044		ACACB	O00763	9606.ENSP00000341044	acetyl-CoA carboxylase beta; Catalyzes the ATP-dependent carboxylation of acetyl-CoA to malonyl-CoA. Carries out three functions: biotin carboxyl carrier protein, biotin carboxylase and carboxyltransferase. Involved in inhibition of fatty acid and glucose oxidation and enhancement of fat storage (By similarity). May play a role in regulation of mitochondrial fatty acid oxidation through malonyl- …						Homo sapiens	2.43655	2.11353	1.10416	1.33351	1.9119	1.86423	4.63302	2.6534	2.77248	4.81597	1.98721	3.67388	3.00569	2.43087	0.931119	1.93585	1.80303	2.05599	2.14302	1.16536
9606.ENSP00000402000		SEPT_4	Q9H315	9606.ENSP00000402000	Apoptosis-related protein in the TGF-beta signaling pathway; Filament-forming cytoskeletal GTPase (By similarity). May play a role in cytokinesis (Potential). Forms a filamentous structure with SEPT12, SEPT6, SEPT2 and probably SEPT4 at the sperm annulus which is required for the structural integrity and motility of the sperm tail during postmeiotic differentiation. May play a role in platelet se…						Homo sapiens	2.68705	2.61688	1.1804	1.32124	2.42575	1.18564	2.52596	2.03842	2.32831	4.49882	2.36831	2.48005	4.98372	1.59318	0.69897	2.28824	2.79458	1.47187	1.66574	1.40983
9606.ENSP00000368389		NGRN	Q9NPE2	9606.ENSP00000368389	Neugrin, neurite outgrowth associated; May be involved in neuronal differentiation.						Homo sapiens	1.86688	1.80567	0.113495	1.21836	2.48588	1.66839	2.52061	1.86755	4.41544	1.41274	4.755	4.56477	4.95545	3.79444	1.46439	2.80584	1.45637	1.49043	2.34916	1.72646
9606.ENSP00000278200		IMMP1L	Q96LU5	9606.ENSP00000278200	IMP1 inner mitochondrial membrane peptidase-like (S. cerevisiae); Catalyzes the removal of transit peptides required for the targeting of proteins from the mitochondrial matrix, across the inner membrane, into the inter-membrane space. Known to process the nuclear encoded protein DIABLO.						Homo sapiens	1.09091	0.727703		0.768391	4.14039	0.587337	2.12078	0.768391	1.6087	1.26073	0.823909	2.2835	4.36814	1.75351	0.876987	1.43627	0.636822	1.09091	0.81068	0.721536
9606.ENSP00000368140		CRLS1	Q9UJA2	9606.ENSP00000368140	Cardiolipin synthase (CMP-forming); Catalyzes the synthesis of cardiolipin (CL) (diphosphatidylglycerol) by specifically transferring a phosphatidyl group from CDP-diacylglycerol to phosphatidylglycerol (PG). CL is a key phospholipid in mitochondrial membranes and plays important roles in maintaining the functional integrity and dynamics of mitochondria under both optimal and stress conditions.						Homo sapiens	1.45535	1.2261		1.22531	0.533333	1.20593	2.52523	1.61269	2.58217	2.86036	2.81205	2.60416	2.65203	1.56981	1.19312	1.66288	0.963788	1.48855	1.24055	1.15635
9606.ENSP00000468032		SARM1	Q6SZW1	9606.ENSP00000468032	Sterile alpha and TIR motif-containing protein 1; Negative regulator of MYD88- and TRIF-dependent toll- like receptor signaling pathway which plays a pivotal role in activating axonal degeneration following injury. Promotes Wallerian degeneration an injury-induced axonal death pathway which involves degeneration of an axon distal to the injury site. Can activate neuronal death in response to stre…						Homo sapiens	1.78054	2.46466	1.48332	1.23465	2.67587	0.633333	2.09612	2.05556	2.0521	2.09438	1.66637	2.00971	4.74248	1.55719	0.609885	1.54225	1.70197	1.16589	0.659017	1.11441
9606.ENSP00000352167		SLC25A29	Q8N8R3	9606.ENSP00000352167	Solute carrier family 25 (mitochondrial carnitine/acylcarnitine carrier), member 29; Transports arginine, lysine, homoarginine, methylarginine and, to a much lesser extent, ornithine and histidine. Can restore ornithine transport in cells lacking the primary mitochondrial ornithine transporter SLC25A15. Does not transport carnitine nor acylcarnitines. Functions by both counter- exchange and unipo…						Homo sapiens	1.12711	1.4399	1.34326	0.924279	0.820305	1.02257	1.64744	1.40681	2.01532	1.43096	2.27037	1.96926	4.86666	1.21533	1.33445	1.95084	1.02257	1.11394	1.98767	0.675167
9606.ENSP00000393559		PACS2	Q86VP3	9606.ENSP00000393559	Phosphofurin acidic cluster sorting protein 2; Multifunctional sorting protein that controls the endoplasmic reticulum (ER)-mitochondria communication, including the apposition of mitochondria with the ER and ER homeostasis. In addition, in response to apoptic inducer, translocates BIB to mitochondria, which initiates a sequence of events including the formation of mitochondrial truncated BID, th…						Homo sapiens	1.12926	2.28843	0.66982	0.906694	4.31978	1.11394	2.37164	1.89567	2.17279	4.45868	2.04841	3.10995	4.8405	1.98737	1.12926	1.66686	1.89548	1.88836	1.53948	1.04402
9606.ENSP00000389060		MMADHC	Q9H3L0	9606.ENSP00000389060	Methylmalonic aciduria (cobalamin deficiency) cblD type, with homocystinuria; Involved in cobalamin metabolism. Plays a role in regulating the biosynthesis of two coenzymes, methylcobalamin and adenosylcobalamin. Plays a role in regulating the proportion of methylcobalamin and adenosylcobalamin. Promotes oxidation of cob(II)alamin bound to MMACHC.						Homo sapiens	1.61349	4.56985	0.721543	1.73347	1.86948	1.59696	2.46463	3.16085	4.81603	2.99742	2.02159	4.69791	4.95078	1.40597	1.6035	4.5446	1.70757	2.23627	1.6035	1.92558
9606.ENSP00000333401		MRPL40	Q9NQ50	9606.ENSP00000333401	Nuclear localization signal-containing protein deleted in velocardiofacial syndrome; Mitochondrial ribosomal protein L40; Belongs to the mitochondrion-specific ribosomal protein mL40 family.						Homo sapiens	1.31246	1.59342		0.931119	0.69897	1.09091	2.63569	1.41352	2.21952	2.52157	4.31359	2.60362	3.0471	1.03679	1.28179	1.0086	1.79014	1.09091	1.85587	1.14613
9606.ENSP00000379047		CCDC51	Q96ER9	9606.ENSP00000379047	Coiled-coil domain containing 51						Homo sapiens	1.94079	1.03848		0.893122	0.733333	1.1483	1.67752	1.53107	1.93663	4.39729	1.53107	1.49424	2.07652	1.58617	1.1483	1.1483	1.1483	1.53107	1.53107	1.1483
9606.ENSP00000355672		IBA57	Q5T440	9606.ENSP00000355672	IBA57, iron-sulfur cluster assembly homolog (S. cerevisiae); Involved in the maturation of mitochondrial 4Fe-4S proteins functioning late in the iron-sulfur cluster assembly pathway.						Homo sapiens	1	1.58434		1.08574	0.733333	0.566667	1.71904	1.2106	1.68046	4.3536	0.7	1.72486	1.98071	1.14137	0.185637	0.898887	0.545455	0.30103	1.09091	0.977581
9606.ENSP00000363939		PPP3R2	Q96LZ3	9606.ENSP00000363939	Protein phosphatase 3 regulatory subunit B beta isoform; Regulatory subunit of calcineurin, a calcium-dependent, calmodulin stimulated protein phosphatase. Confers calcium sensitivity (By similarity); EF-hand domain containing						Homo sapiens	0.545455	1.802		0.538238		1.09091	1.22088	0.760176	1.52298	0.759897	1.15352	1.51611	1.91985	0.545455	0.545455	1.75043	0.181818	1.49611	0.545455	0.533333
9606.ENSP00000479130		ACSF3	Q4G176	9606.ENSP00000479130	Acyl-CoA synthetase family member 3, mitochondrial; Catalyzes the initial reaction in intramitochondrial fatty acid synthesis, by activating malonate and methylmalonate, but not acetate, into their respective CoA thioester. May have some preference toward very-long-chain substrates; Acyl-CoA synthetase family						Homo sapiens	1.3	1.83745		0.836746	1.06667	0.913814	1.71033	1.7026	1.98189	2.15956	0.892095	1.80169	4.38744	1.32907	0.960629	1.39545	1.06446	1.00575	0.99417	1.21528
9606.ENSP00000278422		TMX2	Q9Y320	9606.ENSP00000278422	Cell proliferation-inducing gene 26 protein; Thioredoxin related transmembrane protein 2; Protein disulfide isomerases						Homo sapiens	1.54572	4.29412	0.740067	1.19312	4.28699	1.3236	2.29662	2.90599	4.49011	4.50246	2.93924	1.97764	4.91275	3.37864	1.30248	1.81156	1.63401	1.35154	4.30612	1.38142
9606.ENSP00000354580		MRPL21	Q7Z2W9	9606.ENSP00000354580	Mitochondrial ribosomal protein L21						Homo sapiens	1.40483	1.32529		1.4624	0.633333	1.30678	1.88917	1.94851	1.80902	2.22461	1.49425	2.27103	3.23342	1.19682	1.71656	1.31806	1.66804	1.32906	1.54324	1.4335
9606.ENSP00000265594		MCCC1	Q96RQ3	9606.ENSP00000265594	Methylcrotonoyl-CoA carboxylase subunit alpha, mitochondrial; Biotin-attachment subunit of the 3-methylcrotonyl-CoA carboxylase, an enzyme that catalyzes the conversion of 3- methylcrotonyl-CoA to 3-methylglutaconyl-CoA, a critical step for leucine and isovaleric acid catabolism.						Homo sapiens	2.88725	4.20733		1.09091	1.61207	1.09091	2.57764	1.91829	4.5517	4.61517	2.0318	4.46146	3.57965	1.6	1.09091	1.88993	1.77359	1.63701	1.58174	1.37414
9606.ENSP00000426638		ETFDH	Q16134	9606.ENSP00000426638	Electron transfer flavoprotein-ubiquinone oxidoreductase, mitochondrial; Accepts electrons from ETF and reduces ubiquinone; Belongs to the ETF-QO/FixC family.						Homo sapiens	1.94087	2.24295	0.690191	0.861335	1.74313	1.03333	3.3087	4.39216	2.62864	4.61992	4.29526	3.17577	3.43801	1.82794	1.10494	2.24966	1.49833	1.62944	1.92402	2.04332
9606.ENSP00000361993		TIMM8A	O60220	9606.ENSP00000361993	Translocase of inner mitochondrial membrane 8 homolog A (yeast); Mitochondrial intermembrane chaperone that participates in the import and insertion of some multi-pass transmembrane proteins into the mitochondrial inner membrane. Also required for the transfer of beta-barrel precursors from the TOM complex to the sorting and assembly machinery (SAM complex) of the outer membrane. Acts as a chaper…						Homo sapiens	1.16809	2.0578	1.51961	0.903242	1.86087	0.566667	2.35948	1.99564	4.45234	4.51231	1.74926	2.29761	4.53374	1.26849	0.181818	1.73356	1.93529	1.46226	1.13494	4.03636
9606.ENSP00000230048		ACOT13	Q9NPJ3	9606.ENSP00000230048	Thioesterase superfamily member 2; Acyl-CoA thioesterases are a group of enzymes that catalyze the hydrolysis of acyl-CoAs to the free fatty acid and coenzyme A (CoASH), providing the potential to regulate intracellular levels of acyl-CoAs, free fatty acids and CoASH. Has acyl-CoA thioesterase activity towards medium (C12) and long-chain (C18) fatty acyl-CoA substrates. Can also hydrolyze 3- hydr…						Homo sapiens	4.18347	2.88167	1.78264	0.477121	2.02159	1.09091	2.94342	3.4012	2.77458	4.68041	4.2902	2.84344	4.90725	3.21524	0.545455	3.14486	0.80618	1.30964	1.09091	0.6
9606.ENSP00000322991		BCAT2	O15382	9606.ENSP00000322991	Branched-chain-amino-acid aminotransferase, mitochondrial; Catalyzes the first reaction in the catabolism of the essential branched chain amino acids leucine, isoleucine, and valine. May also function as a transporter of branched chain alpha-keto acids; Belongs to the class-IV pyridoxal-phosphate-dependent aminotransferase family.						Homo sapiens	1.758	2.3473	0.854645	1.23055	2.25495	1.09091	4.51365	2.23285	2.49331	2.68768	4.52125	3.06261	4.62564	2.53413	1.16037	4.47707	1.8414	2.10803	1.88093	1.4624
9606.ENSP00000375914		RHBDD1	Q8TEB9	9606.ENSP00000375914	Rhomboid domain-containing protein 1; Intramembrane-cleaving serine protease that cleaves single transmembrane or multi-pass membrane proteins in the hydrophobic plane of the membrane, luminal loops and juxtamembrane regions. Involved in regulated intramembrane proteolysis and the subsequent release of functional polypeptides from their membrane anchors. Functional component of endoplasmic reticu…						Homo sapiens	0.80618	1.4622		0.675167	4.10667	1.09091	1.53795	1.87688	1.97551	1.81736	1.74043	1.22494	4.57827	4.25604	0.753328	0.662758	1.49155	1.09091	1.09108	1.09091
9606.ENSP00000346955		SLC25A26	Q70HW3	9606.ENSP00000346955	Solute carrier family 25 (S-adenosylmethionine carrier), member 26; Mitochondrial solute carriers shuttle metabolites, nucleotides, and cofactors through the mitochondrial inner membrane. Specifically mediates the transport of S- adenosylmethionine (SAM) into the mitochondria.						Homo sapiens	0.773299	1.49644		0.792392		1.0518	1.69855	1.26354	1.52752	1.80645	1.18049	4.39279	2.79092	0.656418	0.815135	1.42922	0.795648	0.721536	1.85009	1.20049
9606.ENSP00000450742		ZFYVE1	Q9HBF4	9606.ENSP00000450742	Zinc finger FYVE-type containing 1						Homo sapiens	1.34796	1.72232	1.44149	1.67601	4.33402	0.758407	1.94639	1.86451	2.39714	1.92296	1.85442	2.34972	4.85557	1.92286	0.546471	1.86656	1.63053	1.65278	1.55758	0.91733
9606.ENSP00000359680		HOGA1	Q86XE5	9606.ENSP00000359680	4-hydroxy-2-oxoglutarate aldolase, mitochondrial; Catalyzes the final step in the metabolic pathway of hydroxyproline.						Homo sapiens	0.716667	2.02274		0.748762	1.50097	1.09091	1.61739	1.27562	4.5729	4.50051	0.545455	1.51037	4.26064	1.09091	0.181818			0.545455	0.545455	4.12
9606.ENSP00000380281		GPER1	Q99527	9606.ENSP00000380281	Flow-induced endothelial G-protein coupled receptor 1; G-protein coupled estrogen receptor that binds to 17- beta-estradiol (E2) with high affinity, leading to rapid and transient activation of numerous intracellular signaling pathways. Stimulates cAMP production, calcium mobilization and tyrosine kinase Src inducing the release of heparin-bound epidermal growth factor (HB-EGF) and subsequent tra…						Homo sapiens	2.80283	2.40934	1.86569	2.26962	1.24546	2.03516	2.94814	2.61247	2.50658	4.53909	2.61285	2.97437	3.32677	2.65572	1.14401	1.88762	2.25099	2.64022	2.31649	1.80894
9606.ENSP00000468002		KANK2	Q63ZY3	9606.ENSP00000468002	KN motif and ankyrin repeat domain-containing protein 2; Involved in transcription regulation by sequestering nuclear receptor coactivators, such as NCOA1, NCOA2 and NCOA3, in the cytoplasm; the function is deregulated by phosphorylation. Involved in the negative control of vitamin D receptor signaling pathway. May be involved in the control of cytoskeleton formation by regulating actin polymeriz…						Homo sapiens	1.49693	1.72486	0.966735	1.09091	1.2799	2.00461	2.80718	2.35478	2.57187	4.43601	4.48007	2.88761	3.50053	1.0086	1.16633	2.67313	4.34453	1.40597	1.55469	2.01143
9606.ENSP00000462963		TEFM	Q96QE5	9606.ENSP00000462963	Transcription elongation factor, mitochondrial; Transcription elongation factor which increases mitochondrial RNA polymerase processivity. Regulates transcription of the mitochondrial genome, including genes important for the oxidative phosphorylation machinery; Belongs to the TEFM family.						Homo sapiens	0.763428	1.29576	0.780909	0.355388	0.566667	0.6163	1.79882	4.13128	1.5178	1.49258	1.20094	1.7855	4.31469	0.533333	0.564271	1.12416	0.801632	0.623249	1.46339	0.704722
9606.ENSP00000245539		MRPS7	Q9Y2R9	9606.ENSP00000245539	Mitochondrial ribosomal protein S7; Belongs to the universal ribosomal protein uS7 family.						Homo sapiens	2.3268	4.52774	1.1437	2.13409	4.48885	2.24374	3.08319	4.61721	3.12164	3.24407	3.18692	4.58776	4.06666	2.20259	1.80875	2.74161	2.28556	2.35783	2.41339	2.07658
9606.ENSP00000446252		SOD2	Q96EE6	9606.ENSP00000446252	Superoxide dismutase [Mn], mitochondrial; Destroys superoxide anion radicals which are normally produced within the cells and which are toxic to biological systems.						Homo sapiens	3.19111	4.19893	2.89291	3.59548	2.86609	2.56585	4.82021	4.74807	4.04293	4.90064	4.92572	4.34589	4.96915	3.35018	2.51375	2.98096	3.50282	3.44829	2.69268	2.72781
9606.ENSP00000352157		MAPK10	P53779	9606.ENSP00000352157	Stress-activated protein kinase JNK3; Serine/threonine-protein kinase involved in various processes such as neuronal proliferation, differentiation, migration and programmed cell death. Extracellular stimuli such as proinflammatory cytokines or physical stress stimulate the stress- activated protein kinase/c-Jun N-terminal kinase (SAP/JNK) signaling pathway. In this cascade, two dual specificity …						Homo sapiens	2.52182	2.48315	1.48525	1.28505	2.36452	1.44091	2.63337	2.19248	2.73806	2.37153	2.3326	2.46594	4.98711	2.08604	0.528411	1.5923	1.89248	1.60518	2.37137	1.53318
9606.ENSP00000370223		IDH3B	Q9UEX0	9606.ENSP00000370223	Isocitrate dehydrogenase [NAD] subunit beta, mitochondrial; Plays a structural role to facilitate the assembly and ensure the full activity of the enzyme catalyzing the decarboxylation of isocitrate (ICT) into alpha-ketoglutarate. The heterodimer composed of the alpha (IDH3A) and beta (IDH3B) subunits and the heterodimer composed of the alpha (IDH3A) and gamma (IDH3G) subunits, have considerable …						Homo sapiens	1.54654	3.10451		2.04833	3.15342	1.45025	4.66279	2.98032	2.64664	3.5524	4.68657	3.18348	4.70368	1.87149	1.47031	3.34529	1.59843	1.59176	2.11562	1.51411
9606.ENSP00000360437		FAM210B	Q96KR6	9606.ENSP00000360437	Family with sequence similarity 210, member B; Plays a role in erythroid differentiation. Involved in cell proliferation and tumor cell growth suppression. Involved in the metabolic reprogramming of cancer cells in a PDK4-dependent manner; Belongs to the FAM210 family.						Homo sapiens	1.75282	1.37257		1.53063	1.24175	1.47519	1.62559	1.27982	1.3969	4.36318	4.26502	1.56937	2.58117	1.52713	1.42921	2.09481	1.3767	1.30103	1.2952	1.41609
9606.ENSP00000379057		MIEF2	Q96C03	9606.ENSP00000379057	Smith-Magenis syndrome chromosomal region candidate gene 7 protein; Mitochondrial outer membrane protein which regulates mitochondrial fission. Promotes the recruitment and association of the fission mediator dynamin-related protein 1 (DNM1L) to the mitochondrial surface independently of the mitochondrial fission FIS1 and MFF proteins. Regulates DNM1L GTPase activity.						Homo sapiens	1.70462	1.95419	0.930281	1.04975	1.75038	1.09091	2.42924	1.62533	2.17448	1.96564	1.73072	2.70291	3.79407	1.6196	0.669007	4.32531	1.08378	1.57001	1.31008	0.533333
9606.ENSP00000299335		COX11	Q9Y6N1	9606.ENSP00000299335	Cytochrome c oxidase assembly protein COX11, mitochondrial; Exerts its effect at some terminal stage of cytochrome c oxidase synthesis, probably by being involved in the insertion of the copper B into subunit I; Mitochondrial respiratory chain complex assembly factors						Homo sapiens	1.26951	1.6181	0.58553	1.30735	2.42897	1.21484	2.24892	2.0778	2.30026	2.20286	1.76963	2.34174	4.82402	1.40026	1.10721	1.8643	1.14819	1.7338	1.34895	1.09108
9606.ENSP00000384867		C6orf203	Q9P0P8	9606.ENSP00000384867	Chromosome 6 open reading frame 203						Homo sapiens	1.43457	4.10667		4.13625	0.666667	0.954243	1.59824	1.14385	2.11028	4.32935	1.47282	1.94619	4.31152	1.09091	1.0518	0.979245	1.39223	1.09091	1.59701	1.08159
9606.ENSP00000222673		OGDH	Q02218	9606.ENSP00000222673	Oxoglutarate (alpha-ketoglutarate) dehydrogenase (lipoamide); The 2-oxoglutarate dehydrogenase complex catalyzes the overall conversion of 2-oxoglutarate to succinyl-CoA and CO(2). It contains multiple copies of three enzymatic components: 2- oxoglutarate dehydrogenase (E1), dihydrolipoamide succinyltransferase (E2) and lipoamide dehydrogenase (E3).						Homo sapiens	2.09119	2.46317	0.994041	4.34521	2.77837	1.2833	4.53397	2.77495	3.4271	4.70507	3.91406	4.77938	4.94248	3.51112	1.76869	2.8824	2.13226	2.63539	2.37929	1.42597
9606.ENSP00000418803		TIMMDC1	Q9NPL8	9606.ENSP00000418803	Translocase of inner mitochondrial membrane domain-containing protein 1; Chaperone protein involved in the assembly of the mitochondrial NADH:ubiquinone oxidoreductase complex (complex I). Participates in constructing the membrane arm of complex I.						Homo sapiens	1.58734	2.00887	0.820305	1.00575	1.94586	1.43669	2.73604	1.4105	2.99066	4.38911	2.45298	3.03396	4.03983	1.33981	1.36298	2.66226	1.44508	1.43457	1.54818	1.51055
9606.ENSP00000219022		OLFM4	Q6UX06	9606.ENSP00000219022	G-CSF-stimulated clone 1 protein; May promote proliferation of pancreatic cancer cells by favoring the transition from the S to G2/M phase. In myeloid leukemic cell lines, inhibits cell growth and induces cell differentiation and apoptosis. May play a role in the inhibition of EIF4EBP1 phosphorylation/deactivation. Facilitates cell adhesion, most probably through interaction with cell surface lec…						Homo sapiens	0.533333	2.49443	0.810227	2.98171	0.96709	1.33125	1.82847	4.96369	3.31258	2.2357	2.96476	1.86902	4.39364	2.61977	0.908485	1.39406	2.31788	2.64936	0.884635	2.12947
9606.ENSP00000360671		SLC25A5	P05141	9606.ENSP00000360671	Solute carrier family 25 (mitochondrial carrier; adenine nucleotide translocator), member 5; Catalyzes the exchange of cytoplasmic ADP with mitochondrial ATP across the mitochondrial inner membrane. As part of the mitotic spindle-associated MMXD complex it may play a role in chromosome segregation; Solute carriers						Homo sapiens	2.26993	4.89495	1.97711	2.51853	4.71053	1.89763	3.05039	3.99624	3.84688	4.63291	4.34564	3.16939	4.94568	4.02545	2.10494	4.51798	2.6806	3.05326	2.76792	2.13055
9606.ENSP00000309561		C19orf70	Q5XKP0	9606.ENSP00000309561	Chromosome 19 open reading frame 70; Component of the MICOS complex, a large protein complex of the mitochondrial inner membrane that plays crucial roles in the maintenance of crista junctions, inner membrane architecture, and formation of contact sites to the outer membrane. Constituent of mature MICOS complex, it is required for the formation of cristae junction (CJ) and maintenance of cristae …						Homo sapiens	1.33445	1.69158	0.615346	0.976197	1.24978	1.19866	2.41983	1.63694	2.14126	1.85479	1.20772	2.56727	4.64239	4.24835	1.3592	1.94768	1.22531	1.29373	1.22358	1.22185
9606.ENSP00000471896		IRF3	Q14653	9606.ENSP00000471896	Interferon regulatory factor 3; Key transcriptional regulator of type I interferon (IFN)-dependent immune responses which plays a critical role in the innate immune response against DNA and RNA viruses. Regulates the transcription of type I IFN genes (IFN-alpha and IFN-beta) and IFN-stimulated genes (ISG) by binding to an interferon-stimulated response element (ISRE) in their promoters. Acts as a…						Homo sapiens	2.28865	3.56577	2.10713	3.1868	4.46532	1.96774	3.17443	3.27961	4.6797	4.64732	3.67167	3.08521	4.22888	2.64801	2.56786	3.21016	4.75124	2.69803	2.38942	1.91395
9606.ENSP00000258821		TTC5	Q8N0Z6	9606.ENSP00000258821	Stress-responsive activator of p300; Adapter protein involved in p53/TP53 response that acts by regulating and mediating the assembly of multi-protein complexes. Required to facilitate the interaction between JMY and p300/EP300 and increase p53/TP53-dependent transcription and apoptosis. Prevents p53/TP53 degradation by MDM2 (By similarity); Tetratricopeptide repeat domain containing						Homo sapiens	0.753328	1.33353	0.596048	0.545455	4.14	0.545455	1.20404	0.730513	1.60191	0.513218	1.04092	1.17038	2.04863	4.11333	0.545455	4.10909	0.964417	1.09091	0.787697	0.675167
9606.ENSP00000369009		CXorf23	A2AJT9	9606.ENSP00000369009	Chromosome X open reading frame 23; Belongs to the BCLAF1/THRAP3 family.						Homo sapiens	0.380211			0.545455		1.09091	1.1682	4.19675	1.40123	0.658011	1.21617	1.24748	4.26213	0.545455	0.181818	0.545455	1.33806	1.32026	1.09091	0.56353
9606.ENSP00000309565		UQCRH	P07919	9606.ENSP00000309565	Ubiquinol-cytochrome c reductase complex 11 kDa protein; This is a component of the ubiquinol-cytochrome c reductase complex (complex III or cytochrome b-c1 complex), which is part of the mitochondrial respiratory chain. This protein may mediate formation of the complex between cytochromes c and c1; Belongs to the UQCRH/QCR6 family.						Homo sapiens	1.87622	2.49056	0.583696	2.04818	2.59967	1.89946	3.28419	2.85307	3.01615	3.91323	4.72204	3.23599	4.41472	4.4338	1.97742	3.08037	2.10209	1.99329	2.33939	2.08731
9606.ENSP00000317177		PLD6	Q8N2A8	9606.ENSP00000317177	Phosphatidylcholine-hydrolyzing phospholipase D6; Endonuclease that plays a critical role in PIWI- interacting RNA (piRNA) biogenesis during spermatogenesis. piRNAs provide essential protection against the activity of mobile genetic elements (By similarity). piRNA-mediated transposon silencing is thus critical for maintaining genome stability, in particular in germline cells when transposons are …						Homo sapiens	0.566667	1.74736			0.566667	0.533333	1.44436	1.44576	1.61656	1.53464	1.1803	1.52712	4.40975	1.63893	1.75738	0.706578	0.166331	1.4854	0.993138	0.842583
9606.ENSP00000320337		PLA2G16	P53816	9606.ENSP00000320337	Adipose-specific phospholipase A2; Lipid-modifying enzyme that acts as major regulator of adipocyte lipolysis by catalyzing the release of fatty acids from phospholipids in adipose tissue. Shows phospholipase A1 and A2 activity, catalyzing the calcium- independent hydrolysis of acyl groups in various phosphatidylcholines (PC) and phosphatidylethanolamine (PE). For most substrates, phospholipase A…						Homo sapiens	1.41941	1.58389	0.996142	1.16553	1.83757	1.41274	2.55882	4.44438	2.56893	4.53644	2.39436	2.7048	4.90812	2.01845	1.1683	1.48645	1.84011	1.74528	1.87693	1.20951
9606.ENSP00000368165		SDHAF1	A6NFY7	9606.ENSP00000368165	Succinate dehydrogenase assembly factor 1, mitochondrial; Plays an essential role in the assembly of succinate dehydrogenase (SDH), an enzyme complex (also referred to as respiratory complex II) that is a component of both the tricarboxylic acid (TCA) cycle and the mitochondrial electron transport chain, and which couples the oxidation of succinate to fumarate with the reduction of ubiquinone (co…						Homo sapiens	1.79707	1.66194	0.545065	0.672098	1.23559	0.522879	1.83927	1.24201	1.62045	1.78132	1.35791	2.04637	4.57322	1.01735	0.801632	1.42196	0.721536	0.78295	1.22521	0.86385
9606.ENSP00000357838		OAT	P04181	9606.ENSP00000357838	Ornithine aminotransferase, mitochondrial; Ornithine aminotransferase						Homo sapiens	1.87929	3.44039	1.30687	2.7472	2.89933	1.69196	2.47195	3.15302	4.78118	4.62866	2.85921	2.53545	4.98617	2.07176	2.41938	3.80573	2.47508	2.40549	2.35289	1.6177
9606.ENSP00000356988		NIT1	Q86X76	9606.ENSP00000356988	Deaminated glutathione amidase; Catalyzes the hydrolysis of the amide bond in N-(4- oxoglutarate)-L-cysteinylglycine (deaminated glutathione), a metabolite repair reaction to dispose of the harmful deaminated glutathione. Plays a role in cell growth and apoptosis: loss of expression promotes cell growth, resistance to DNA damage stress and increased incidence to NMBA-induced tumors. Has tumor sup…						Homo sapiens	1.88284	2.31606	0.599054	1.38347	1.23636	1.27107	2.1327	2.23102	2.79059	4.5777	2.04265	2.38912	4.77989	3.19265	1.23721	2.01479	2.32033	1.99566	1.74833	1.30821
9606.ENSP00000242257		FTSJ2	Q9UI43	9606.ENSP00000242257	16S rRNA (uridine(1369)-2'-O)-methyltransferase; S-adenosyl-L-methionine-dependent 2'-O-ribose methyltransferase that catalyzes the formation of 2'-O- methyluridine at position 1369 (Um1369) in the 16S mitochondrial large subunit ribosomal RNA (mtLSU rRNA), a universally conserved modification in the peptidyl transferase domain of the mtLSU rRNA; Belongs to the class I-like SAM-binding methyltran…						Homo sapiens	0.991226	1.41341		0.669007	0.311754	0.876987	1.67524	1.55789	1.92487	1.87691	1.54863	1.75829	3.57097	0.790283	0.865301	0.960629	1.24568	0.884607	0.979245	1.03875
9606.ENSP00000356989		PFDN2	Q9UHV9	9606.ENSP00000356989	Prefoldin subunit 2; Binds specifically to cytosolic chaperonin (c-CPN) and transfers target proteins to it. Binds to nascent polypeptide chain and promotes folding in an environment in which there are many competing pathways for nonnative proteins; Belongs to the prefoldin subunit beta family.						Homo sapiens	4.31426	4.32703		1.54324	1.57862	1.34895	2.37676	2.25633	2.50795	4.54782	2.33338	2.42354	3.31362	1.57371	1.3236	4.33588	1.94356	1.36424	1.27723	1.37291
9606.ENSP00000446242		SLC25A10	Q9UBX3	9606.ENSP00000446242	Solute carrier family 25 (mitochondrial carrier; dicarboxylate transporter), member 10; Involved in translocation of malonate, malate and succinate in exchange for phosphate, sulfate, sulfite or thiosulfate across mitochondrial inner membrane; Belongs to the mitochondrial carrier (TC 2.A.29) family.						Homo sapiens		1.29258	0.526539		0.820696		1.84261	0.991157	1.54853	1.72085	1.12004	1.42005	1.43538	1.19989		4.20782	0.53353		4	0.789705
9606.ENSP00000480364		WBSCR16	Q96I51	9606.ENSP00000480364	Williams-Beuren syndrome chromosome region 16						Homo sapiens	1.1314	1.53088	0.765704	0.763428	2.07875	0.963788	1.72582	1.5505	2.23434	1.76003	1.75209	1.92544	3.28111	2.37666	1	1.59163	1.40688	1.09091	1.51162	1.10266
9606.ENSP00000420714		MRPS14	O60783	9606.ENSP00000420714	Mitochondrial ribosomal protein S14; Belongs to the universal ribosomal protein uS14 family.						Homo sapiens	1.20049	1.10427		0.514105	0.566667	1.13354	1.43201	1.85974	1.66926	1.64128	1.0569	2.03274	4.22079	0.69897	1.10266	0.924279	1.08636	1.10046	1.26324	1.12926
9606.ENSP00000294053		CLPB	Q9H078	9606.ENSP00000294053	ClpB caseinolytic peptidase B homolog (E. coli); May function as a regulatory ATPase and be related to secretion/protein trafficking process; AAA ATPases						Homo sapiens	1.89661	2.44773	0.646204	1.48551	1.46906	5	2.10718	2.19172	2.63285	4.45041	1.96717	1.93363	3.76938	1.29603	0.840808	1.59505	1.77923	2.02014	1.51152	0.880193
9606.ENSP00000376352		PDK1	Q15118	9606.ENSP00000376352	[Pyruvate dehydrogenase (acetyl-transferring)] kinase isozyme 1, mitochondrial; Kinase that plays a key role in regulation of glucose and fatty acid metabolism and homeostasis via phosphorylation of the pyruvate dehydrogenase subunits PDHA1 and PDHA2. This inhibits pyruvate dehydrogenase activity, and thereby regulates metabolite flux through the tricarboxylic acid cycle, down-regulates aerobic r…						Homo sapiens	1.84407	2.67108	1.45202	2.16889	1.79698	1.24611	2.87296	2.5265	2.64862	4.51298	2.58306	2.82228	2.60104	2.20011	0.799769	4.43554	2.31201	1.98951	1.79168	1.04922
9606.ENSP00000364126		APEX2	Q9UBZ4	9606.ENSP00000364126	APEX nuclease (apurinic/apyrimidinic endonuclease) 2; Function as a weak apurinic/apyrimidinic (AP) endodeoxyribonuclease in the DNA base excision repair (BER) pathway of DNA lesions induced by oxidative and alkylating agents. Initiates repair of AP sites in DNA by catalyzing hydrolytic incision of the phosphodiester backbone immediately adjacent to the damage, generating a single-strand break wi…						Homo sapiens	0.548185	1.61163	0.641582	4.28757		0.69314	1.5652	1.74302	1.63514	1.2589	4.29351	1.55683	2.30503	0.31527	0.380211	0.849215	1.524	1.1145	0.594761	0.748188
9606.ENSP00000370808		SLC25A6	P12236	9606.ENSP00000370808	Solute carrier family 25 (mitochondrial carrier; adenine nucleotide translocator), member 6; Catalyzes the exchange of cytoplasmic ADP with mitochondrial ATP across the mitochondrial inner membrane. May participate in the formation of the permeability transition pore complex (PTPC) responsible for the release of mitochondrial products that triggers apoptosis; Belongs to the mitochondrial carrier …						Homo sapiens	1.95424	4.77557	2.76421	2.54114	4.91037	1.76442	3.45491	4.55818	3.95882	4.95172	4.97711	4.43279	4.98664	4.27556	2.32947	4.46582	2.83282	4.18557	2.78421	1.82909
9606.ENSP00000302564		BCL2L1	Q07817	9606.ENSP00000302564	Apoptosis regulator Bcl-X; Potent inhibitor of cell death. Inhibits activation of caspases. Appears to regulate cell death by blocking the voltage- dependent anion channel (VDAC) by binding to it and preventing the release of the caspase activator, CYC1, from the mitochondrial membrane. Also acts as a regulator of G2 checkpoint and progression to cytokinesis during mitosis; Belongs to the Bcl-2 f…						Homo sapiens	3.00419	3.53469	2.48732	3.5904	3.18769	2.53875	3.5116	3.87687	3.57329	4.20307	4.82096	3.41432	4.49993	3.31353	2.5534	3.22889	3.36907	3.22361	2.95948	2.40342
9606.ENSP00000273359		ABHD10	Q9NUJ1	9606.ENSP00000273359	Mycophenolic acid acyl-glucuronide esterase, mitochondrial; Catalyzes the deglucuronidation of mycophenolic acid acyl-glucuronide, a metabolite of the immunosuppressant drug mycophenolate; Belongs to the AB hydrolase superfamily.						Homo sapiens	1.22011	1.48312		0.853293	1	0.937852	1.73071	1.59563	1.9683	4.40904	0.927712	1.73893	3.65958	0.866667	1.17416	0.778151	1.10958	1.5738	1.90023	1.01424
9606.ENSP00000250237		QTRT1	Q9BXR0	9606.ENSP00000250237	Queuine tRNA-ribosyltransferase catalytic subunit 1; Catalytic subunit of the queuine tRNA-ribosyltransferase (TGT) that catalyzes the base-exchange of a guanine (G) residue with queuine (Q) at position 34 (anticodon wobble position) in tRNAs with GU(N) anticodons (tRNA-Asp, -Asn, -His and -Tyr), resulting in the hypermodified nucleoside queuosine (7-(((4,5-cis- dihydroxy-2-cyclopenten-1-yl)amino…						Homo sapiens	1.44624	1.49932		1.06695	0.7	1.1683	1.10037	1.83107	1.44624	1.69231	1.05944	1.10037	4.78619	1.26482	1.36298	1.39562	4.24367	1.11394	1.35154	1.11394
9606.ENSP00000478931		AIFM2	Q9BRQ8	9606.ENSP00000478931	Apoptosis-inducing factor homologous mitochondrion-associated inducer of death; Oxidoreductase, which may play a role in mediating a p53/TP53-dependent apoptosis response. Probable oxidoreductase that acts as a caspase-independent mitochondrial effector of apoptotic cell death. Binds to DNA in a sequence-independent manner. May contribute to genotoxin-induced growth arrest; Belongs to the FAD-dep…						Homo sapiens	1.55333	1.93799	0.642369	1.25415	1.02617	0.556303	2.33553	2.05561	2.09774	2.38354	2.71811	2.00579	4.37295	1.52553	0.30103	0.9924	1.89021	1.2099	1.318	0.675167
9606.ENSP00000365462		PCCA	P05165	9606.ENSP00000365462	propionyl-CoA carboxylase alpha subunit						Homo sapiens	2.13333	2.38472	0.692291	1.04991	2.15794	1.95793	2.7989	2.29763	4.70253	4.65452	1.8201	2.60972	3.98395	2.55564	1.1894	2.01383	1.79328	2.14591	2.22656	1.77676
9606.ENSP00000363041		CISD1	Q9NZ45	9606.ENSP00000363041	CDGSH iron-sulfur domain-containing protein 1; Plays a key role in regulating maximal capacity for electron transport and oxidative phosphorylation (By similarity). May be involved in Fe-S cluster shuttling and/or in redox reactions; Belongs to the CISD protein family.						Homo sapiens	1.80545	2.07526	0.909146	4.21307	1.50119	1.03875	3.14798	2.16733	2.58629	4.51484	4.39071	2.84169	4.87766	1.95942	1.07676	2.04854	4.3652	1.43525	1.52375	1.08873
9606.ENSP00000350874		METTL9	Q9H1A3	9606.ENSP00000350874	Methyltransferase-like protein 9; Methyltransferase like 9						Homo sapiens	1.91908	2.37906	1.03679	1.78343	4.43008	1.59623	1.75987	1.52548	2.43844	1.53364	2.42606	2.06341	4.05459	1.24175	1.39094	3.55022	1.53845	1.5272	1.80978	1.67025
9606.ENSP00000376103		C19orf12	Q9NSK7	9606.ENSP00000376103	Chromosome 19 open reading frame 12						Homo sapiens	1.22185	1.67595	0.60547	0.185637	1.51755	0.963788	1.65873	1.48662	1.59358	1.87635	0.836746	2.03503	4.75618	0.732394	0.920819	1.56757	0.90309	4.14755	0.81068	0.976197
9606.ENSP00000315644		TYMS	P04818	9606.ENSP00000315644	Thymidylate synthetase; Contributes to the de novo mitochondrial thymidylate biosynthesis pathway.						Homo sapiens	1.46871	2.75793	2.58089	4.61441	2.54952	1.58794	2.55378	3.4842	2.7437	3.26541	2.97833	1.82189	3.53843	2.19158	1.26399	4.48762	2.68756	2.63259	1.79069	1.75081
9606.ENSP00000379612		TAX1BP1	Q86VP1	9606.ENSP00000379612	Tax1 (human T-cell leukemia virus type I) binding protein 1; Inhibits TNF-induced apoptosis by mediating the TNFAIP3 anti-apoptotic activity. Degraded by caspase-3-like family proteins upon TNF-induced apoptosis. May also play a role in the pro-inflammatory cytokine IL-1 signaling cascade.						Homo sapiens	1.8653	2.62312	1.204	2.43028	1.8234	1.72537	3.00562	3.28025	3.67501	4.62009	3.86643	2.77484	4.91252	2.35158	1.64608	4.70034	2.94162	2.25832	2.29721	1.80573
9606.ENSP00000296486		ETNPPL	Q8TBG4	9606.ENSP00000296486	Alanine--glyoxylate aminotransferase 2-like 1; Catalyzes the pyridoxal-phosphate-dependent breakdown of phosphoethanolamine, converting it to ammonia, inorganic phosphate and acetaldehyde.						Homo sapiens	0.181818	0.994061		0.181818	1.10037	0.545455	2.12269	1.22803	4.34706	2.8799	0.545455	1.43483	4.88809	0.533333	1.26324	0.579377	0.280275	1.49852	1.00461	0.545455
9606.ENSP00000273588		AMT	P48728	9606.ENSP00000273588	Aminomethyltransferase, mitochondrial; The glycine cleavage system catalyzes the degradation of glycine.						Homo sapiens	1.15024	1.56279		1.09091	1.54604	1.20049	4.38208	4.48546	2.12809	2.08221	1.78417	2.07138	4.70975	1.09091	1.13988	1.33177	1.24055	1.76446	1.68375	1.09091
9606.ENSP00000355086		DARS2	Q6PI48	9606.ENSP00000355086	aspartyl-tRNA synthetase 2, mitochondrial; Belongs to the class-II aminoacyl-tRNA synthetase family. Type 1 subfamily.						Homo sapiens	1.36971	1.93761	0.518742	0.403692	1.67106	1.36971	2.81164	1.80613	2.0945	4.41959	1.02728	2.10058	3.25031	1.02728	0.425969	1.15337	0.943165	1.36971	1.27912	1.02728
9606.ENSP00000297578		SLC25A32	Q9H2D1	9606.ENSP00000297578	Solute carrier family 25 (mitochondrial folate carrier), member 32; Transports folate across the inner membranes of mitochondria; Belongs to the mitochondrial carrier (TC 2.A.29) family.						Homo sapiens	1.09091	1.43065	0.687665	0.931119	0.566667	1.02257	1.62924	1.70678	2.51278	2.00157	0.929951	1.77803	4.06966	1.28443	0.60206	1.39331	1.25872	0.787697	1.51311	1.13325
9606.ENSP00000388566		CASP4	Q9UG96	9606.ENSP00000388566	Caspase 4, apoptosis-related cysteine peptidase; Inflammatory caspase. Essential effector of NLRP3 inflammasome- dependent CASP1 activation and IL1B and IL18 secretion in response to non-canonical activators, such as UVB radiation, cholera enterotoxin subunit B and cytosolic LPS. Independently of NLRP3 inflammasome and CASP1, promotes pyroptosis, through GSDMD cleavage and activation, and IL1A, I…						Homo sapiens	2.02829	4.57646	1.47763	2.62469	1.4375	1.67148	2.67151	4.61442	2.64314	3.21278	3.66317	2.34411	2.66448	2.25764	2.01837	2.7386	3.08019	2.53775	1.75045	1.6902
9606.ENSP00000299518		IDH3A	P50213	9606.ENSP00000299518	Isocitrate dehydrogenase [NAD] subunit alpha, mitochondrial; Catalytic subunit of the enzyme which catalyzes the decarboxylation of isocitrate (ICT) into alpha-ketoglutarate. The heterodimer composed of the alpha (IDH3A) and beta (IDH3B) subunits and the heterodimer composed of the alpha (IDH3A) and gamma (IDH3G) subunits, have considerable basal activity but the full activity of the heterotetram…						Homo sapiens	1.6721	2.25102	0.906596	1.7306	2.04885	1.25042	4.67075	3.0847	2.91511	2.54355	2.25365	3.21915	4.96804	2.12094	1.29373	2.59637	1.99137	1.74226	2.04889	1.43563
9606.ENSP00000476767		FKBP8	Q14318	9606.ENSP00000476767	Peptidyl-prolyl cis-trans isomerase FKBP8; Constitutively inactive PPiase, which becomes active when bound to calmodulin and calcium. Seems to act as a chaperone for BCL2, targets it to the mitochondria and modulates its phosphorylation state. The BCL2/FKBP8/calmodulin/calcium complex probably interferes with the binding of BCL2 to its targets. The active form of FKBP8 may therefore play a role i…						Homo sapiens	2.21924	2.80171	1.18776	2.53812	4.76033	2.07143	2.71329	4.56292	3.02785	4.58635	4.21993	3.14248	4.72459	4.72988	1.95328	3.01523	2.37692	2.09934	2.06597	2.07143
9606.ENSP00000290913		CHCHD6	Q9BRQ6	9606.ENSP00000290913	Coiled-coil-helix-coiled-coil-helix domain-containing protein 6; Component of the MICOS complex, a large protein complex of the mitochondrial inner membrane that plays crucial roles in the maintenance of crista junctions, inner membrane architecture, and formation of contact sites to the outer membrane; Belongs to the MICOS complex subunit Mic19 family. Metazoan Mic25 subfamily.						Homo sapiens	1.09091	1.49805		0.403692	1.43493	1.09091	1.76152	1.54095	1.68496	4.32075	4.31288	1.93361	2.16188	1.09091	0.982271	1.56017	0.748188	1.09091	1.15836	1.09091
9606.ENSP00000325448		KARS	Q15046	9606.ENSP00000325448	Lysyl-tRNA synthetase; Catalyzes the specific attachment of an amino acid to its cognate tRNA in a 2 step reaction: the amino acid (AA) is first activated by ATP to form AA-AMP and then transferred to the acceptor end of the tRNA. When secreted, acts as a signaling molecule that induces immune response through the activation of monocyte/macrophages. Catalyzes the synthesis of the signaling molecu…						Homo sapiens	3.3616	2.73167	1.46021	4.66199	3.8117	2.93949	2.5725	3.62218	3.09725	2.62929	3.6953	2.84152	4.93194	3.32718	2.93949	3.49838	3.41283	3.33893	2.09433	2.93949
9606.ENSP00000301457		NDUFA7	O95182	9606.ENSP00000301457	NADH dehydrogenase (ubiquinone) 1 alpha subcomplex, 7, 14.5kDa; Accessory subunit of the mitochondrial membrane respiratory chain NADH dehydrogenase (Complex I), that is believed not to be involved in catalysis. Complex I functions in the transfer of electrons from NADH to the respiratory chain. The immediate electron acceptor for the enzyme is believed to be ubiquinone; NADH:ubiquinone oxidoredu…						Homo sapiens		4.23976	0.793463		0.698053		2.86903	0.804181	0.885315	4.24113	4.1813	1.40817	1.3504			0.814227
9606.ENSP00000242839		ATP7B	P35670	9606.ENSP00000242839	ATPase, Cu++ transporting, beta polypeptide; Copper ion transmembrane transporter involved in the export of copper out of the cells, such as the efflux of hepatic copper into the bile; ATPase copper transporting						Homo sapiens	1.79498	2.56822	1.07299	1.78952	2.24088	1.83072	2.06488	2.34805	2.50906	4.65876	1.84241	2.0718	4.58835	1.275	1.07188	1.81631	1.70702	2.10116	2.02207	2.22587
9606.ENSP00000377446		SUCLG1	P53597	9606.ENSP00000377446	Succinate--CoA ligase [ADP/GDP-forming] subunit alpha, mitochondrial; Succinyl-CoA synthetase functions in the citric acid cycle (TCA), coupling the hydrolysis of succinyl-CoA to the synthesis of either ATP or GTP and thus represents the only step of substrate-level phosphorylation in the TCA. The alpha subunit of the enzyme binds the substrates coenzyme A and phosphate, while succinate binding a…						Homo sapiens	3.06627	2.4216	1.11372	2.04345	2.03804	2.4972	3.63036	3.6225	4.29912	4.59938	4.69405	4.64004	4.82128	3.0956	2.4972	3.10695	2.5362	2.99527	3.06164	1.8729
9606.ENSP00000220822		GDAP1	Q8TB36	9606.ENSP00000220822	Ganglioside induced differentiation associated protein 1; Regulates the mitochondrial network by promoting mitochondrial fission.						Homo sapiens	1.49734	4.38224	1.49312	0.095818	1.88251	0.574907	1.69871	1.22591	1.81288	1.50039	1.07304	2.2892	4.88753	1.22861	0.287454	1.11609	0.623249	0.856799	1.32968	0.587337
9606.ENSP00000379865		ADHFE1	Q8IWW8	9606.ENSP00000379865	Hydroxyacid-oxoacid transhydrogenase, mitochondrial; Catalyzes the cofactor-independent reversible oxidation of gamma-hydroxybutyrate (GHB) to succinic semialdehyde (SSA) coupled to reduction of 2-ketoglutarate (2-KG) to D-2- hydroxyglutarate (D-2-HG). D,L-3-hydroxyisobutyrate and L-3- hydroxybutyrate (L-3-OHB) are also substrates for HOT with 10-fold lower activities; Alcohol dehydrogenases						Homo sapiens	0.966924	1.37694	0.55684	0.425969	0.566667	0.931119	2.1632	1.82136	1.98982	4.57478	1.73534	4.5237	4.71048	4.2	1.03342	1.38279	0.913814	1.72951	1.42703	1.17333
9606.ENSP00000339844		MRPL43	Q8N983	9606.ENSP00000339844	Mitochondrial ribosomal protein L43						Homo sapiens	1.51144	1.44669		1.19682	0.6	1.49785	1.4227	1.93641	1.63144	1.90057	2.09897	1.4227	4.64311	4.35732	1.57364	4.28699	1.41719	1.47129	1.68003	1.51322
9606.ENSP00000338512		AGTPBP1	Q9UPW5	9606.ENSP00000338512	Nervous system nuclear protein induced by axotomy protein 1 homolog; Metallocarboxypeptidase that mediates deglutamylation of target proteins. Catalyzes the deglutamylation of polyglutamate side chains generated by post-translational polyglutamylation in proteins such as tubulins. Also removes gene-encoded polyglutamates from the carboxy-terminus of target proteins such as MYLK. Acts as a long-ch…						Homo sapiens	1.19861	1.63929	0.607286	1.78632	2.14608	0.649984	1.91502	1.32214	1.70507	1.24771	1.69963	1.56641	4.88051	0.545455	0.545455	0.545455	1.80168	1.1158	1.09701	0.681241
9606.ENSP00000249269		PMPCB	O75439	9606.ENSP00000249269	Mitochondrial-processing peptidase subunit beta; Cleaves presequences (transit peptides) from mitochondrial protein precursors; M16 metallopeptidases						Homo sapiens	1.68425	4.40964	0.760056	2.012	1.43493	1.50334	2.40587	2.94322	2.74538	4.51046	3.04175	2.42813	4.70263	1.20231	1.4183	1.83069	2.22151	1.53487	1.59181	1.54241
9606.ENSP00000346120		DDX21	Q9NR30	9606.ENSP00000346120	DEAD (Asp-Glu-Ala-Asp) box helicase 21; RNA helicase that acts as a sensor of the transcriptional status of both RNA polymerase (Pol) I and II: promotes ribosomal RNA (rRNA) processing and transcription from polymerase II (Pol II). Binds various RNAs, such as rRNAs, snoRNAs, 7SK and, at lower extent, mRNAs. In the nucleolus, localizes to rDNA locus, where it directly binds rRNAs and snoRNAs, and …						Homo sapiens	1.26007	4.53722	1.37776	2.791	1.14073	1.52298	2.30556	4.60165	2.73215	4.76547	2.61349	4.45458	3.56353	1.78529	0.899456	3.28068	2.87689	1.52298	1.75071	2.03064
9606.ENSP00000380878		PPP3CC	P48454	9606.ENSP00000380878	Serine/threonine-protein phosphatase 2B catalytic subunit gamma isoform; Calcium-dependent, calmodulin-stimulated protein phosphatase. This subunit may have a role in the calmodulin activation of calcineurin; Belongs to the PPP phosphatase family. PP-2B subfamily.						Homo sapiens	0.873127	4.18741	0.716098	1.37587	1.56635	0.976197	4.44561	1.7412	1.8306	1.6991	1.98863	2.45554	3.81341	1.1504	0.801632	1.2773	1.84159	0.768391	0.937852	1
9606.ENSP00000349874		NUDT13	Q86X67	9606.ENSP00000349874	Nudix (nucleoside diphosphate linked moiety X)-type motif 13; Nudix hydrolase family						Homo sapiens	0.286307	0.580764		0.545455		0.146128	0.276462	4.20285	1.33054	1.22067	1.09551	0.842641	0.910359	0.181818		0.403692	0.523746	1.01802	0.181818	0.146128
9606.ENSP00000325421		PARL	Q9H300	9606.ENSP00000325421	Presenilins-associated rhomboid-like protein, mitochondrial; Required for the control of apoptosis during postnatal growth. Essential for proteolytic processing of an antiapoptotic form of OPA1 which prevents the release of mitochondrial cytochrome c in response to intrinsic apoptoptic signals (By similarity). Promotes changes in mitochondria morphology regulated by phosphorylation of P-beta doma…						Homo sapiens	1.84786	2.21569	1.15352	1.6946	2.10208	1.23888	2.68609	2.32809	2.4926	2.70058	4.54812	2.80674	3.84838	2.33084	1.33041	2.20366	1.89407	2.12969	1.86273	1.30248
9606.ENSP00000351706		GK2	Q14410	9606.ENSP00000351706	ATP:glycerol 3-phosphotransferase 2; Key enzyme in the regulation of glycerol uptake and metabolism; Belongs to the FGGY kinase family.						Homo sapiens	0.545455	1.14532		0.181818	0.666667		0.673236	0.545455	0.633333	1.09091	0.181818	0.740612	4.10667				0.545455		0.545455	0.181818
9606.ENSP00000365243		COX4I2	Q96KJ9	9606.ENSP00000365243	Cytochrome c oxidase subunit 4 isoform 2, mitochondrial; This protein is one of the nuclear-coded polypeptide chains of cytochrome c oxidase, the terminal oxidase in mitochondrial electron transport.						Homo sapiens	2.07944	2.44496	1.38673	1.11231	1.27901	0.892095	2.79991	2.29855	2.55605	2.06825	2.66134	3.00123	2.42926	1.51127	0.181818	1.70867	1.05439	1.62166	2.07538	0.777615
9606.ENSP00000474560		HADH	Q16836	9606.ENSP00000474560	Medium and short-chain L-3-hydroxyacyl-coenzyme A dehydrogenase; Plays an essential role in the mitochondrial beta- oxidation of short chain fatty acids. Exerts it highest activity toward 3-hydroxybutyryl-CoA; Belongs to the 3-hydroxyacyl-CoA dehydrogenase family.						Homo sapiens	1.93111	2.88521	1.63518	2.37671	1.96468	1.33333	4.34779	3.52963	3.1108	4.64682	4.48203	4.66912	4.04981	3.47165	1.48761	2.40467	2.32199	2.18238	2.12929	1.61225
9606.ENSP00000368752		PRNP	Q9UP19	9606.ENSP00000368752	Major prion protein; Its primary physiological function is unclear. May play a role in neuronal development and synaptic plasticity. May be required for neuronal myelin sheath maintenance. May promote myelin homeostasis through acting as a agonist for ADGRG6 receptor. May play a role in iron uptake and iron homeostasis. Soluble oligomers are toxic to cultured neuroblastoma cells and induce apopto…						Homo sapiens	2.8563	4.61269	1.5566	2.53965	3.09937	1.88081	3.53106	3.13799	4.42836	2.7766	3.09278	3.20387	4.99903	2.50663	2.24363	3.69031	3.0363	2.53451	2.69251	2.31094
9606.ENSP00000262430		MLYCD	O95822	9606.ENSP00000262430	Malonyl-CoA decarboxylase, mitochondrial; Catalyzes the conversion of malonyl-CoA to acetyl-CoA. In the fatty acid biosynthesis MCD selectively removes malonyl-CoA and thus assures that methyl-malonyl-CoA is the only chain elongating substrate for fatty acid synthase and that fatty acids with multiple methyl side chains are produced. In peroxisomes it may be involved in degrading intraperoxisomal…						Homo sapiens	1.72962	2.11748	0.729066	0.691723	4.18667	1.09091	4.62973	1.91707	2.34034	2.98471	4.33362	3.13455	2.07611	2.19953	0.778151	1.4525	1.20378	1.83777	1.52588	1.3162
9606.ENSP00000402038		MTO1	Q9Y2Z2	9606.ENSP00000402038	Mitochondrial tRNA translation optimization 1; Involved in the 5-carboxymethylaminomethyl modification (mnm(5)s(2)U34) of the wobble uridine base in mitochondrial tRNAs; Belongs to the MnmG family.						Homo sapiens	0.94118	1.98037	1.0284	1.38133	1.23075	0.849215	2.19683	2.70046	2.24195	2.52809	1.90565	2.22736	3.83764	0.556303	0.968036	1.59919	4.37854	1.41288	1.64122	1.25375
9606.ENSP00000259037		NDUFB5	O43674	9606.ENSP00000259037	NADH dehydrogenase [ubiquinone] 1 beta subcomplex subunit 5, mitochondrial; Accessory subunit of the mitochondrial membrane respiratory chain NADH dehydrogenase (Complex I), that is believed not to be involved in catalysis. Complex I functions in the transfer of electrons from NADH to the respiratory chain. The immediate electron acceptor for the enzyme is believed to be ubiquinone.						Homo sapiens	1.89284	2.17131	1.24777	1.26007	1.88137	1.64411	4.62002	2.12712	3.13458	4.51261	2.95531	3.23148	4.92316	2.04213	1.59476	4.56515	2.09419	1.64782	2.29506	4.36417
9606.ENSP00000312356		TRMT10C	Q7L0Y3	9606.ENSP00000312356	RNA (guanine-9-)-methyltransferase domain-containing protein 1; Mitochondrial tRNA N(1)-methyltransferase involved in mitochondrial tRNA maturation. Component of mitochondrial ribonuclease P, a complex composed of TRMT10C/MRPP1, HSD17B10/MRPP2 and MRPP3, which cleaves tRNA molecules in their 5'-ends. Together with HSD17B10/MRPP2, forms a subcomplex of the mitochondrial ribonuclease P, named MRPP1…						Homo sapiens	1.26667	2.00639	0.908647	0.90309	0.866667	0.934498	2.03829	1.60746	1.93771	4.4439	1.32648	2.01115	2.05747	1.2364	0.819544	1.51729	1.14675	0.899456	1.02803	1.11394
9606.ENSP00000228318		SLC25A3	Q00325	9606.ENSP00000228318	Solute carrier family 25 (mitochondrial carrier; phosphate carrier), member 3; Transport of phosphate groups from the cytosol to the mitochondrial matrix. Phosphate is cotransported with H(+). May play a role regulation of the mitochondrial permeability transition pore (mPTP); Solute carriers						Homo sapiens	2.69676	4.55907	3.19395	2.75803	4.58693	2.05436	4.75277	4.38512	4.19747	4.90321	4.97053	4.92644	4.98512	4.40076	2.07164	4.8563	2.50758	2.97722	2.74093	2.18222
9606.ENSP00000379895		GATM	P50440	9606.ENSP00000379895	Glycine amidinotransferase (L-arginine:glycine amidinotransferase); Catalyzes the biosynthesis of guanidinoacetate, the immediate precursor of creatine. Creatine plays a vital role in energy metabolism in muscle tissues. May play a role in embryonic and central nervous system development. May be involved in the response to heart failure by elevating local creatine synthesis; Belongs to the amidin…						Homo sapiens	1.6451	2.57423	1.06766	0.735372	2.2138	1.48287	2.71875	2.28184	4.96717	4.9229	1.81973	4.64895	4.96979	3.66585	1.39794	2.77802	2.05983	2.43894	2.38024	2.088
9606.ENSP00000464522		TIMM23	O14925	9606.ENSP00000464522	Translocase of inner mitochondrial membrane 23 homolog (yeast); Essential component of the TIM23 complex, a complex that mediates the translocation of transit peptide-containing proteins across the mitochondrial inner membrane; Belongs to the Tim17/Tim22/Tim23 family.						Homo sapiens		1.24949					1.81277	1.01791	1.42852	1.11934	0.827187	1.36474	4.31531					0.660286	0.6661
9606.ENSP00000334128		CYP27C1	Q4G0S4	9606.ENSP00000334128	Cytochrome P450, family 27, subfamily C, polypeptide 1; Catalyzes the conversion of all-trans retinol (also called vitamin A1, the precursor of 11-cis retinal) to 3,4- didehydroretinol (also called vitamin A2, the precursor of 11-cis 3,4-didehydroretinal). Also acts on all-trans retinal and all- trans retinoic acid; Cytochrome P450 family 27						Homo sapiens	0.692902	0.856828			1.4896				0.839851	0.992698	0.532665	0.723094	0.820956			0.909743			0.95169	1.26667
9606.ENSP00000379412		ZNFX1	Q9P2E3	9606.ENSP00000379412	Zinc finger NFX1-type containing 1; UPF1 like RNA helicases						Homo sapiens	1.09091	2.01876		1.01703	0.666667	1.09091	2.26589	2.06699	1.95216	1.97151	3.31983	2.19724	4.54171	1.14073	0.69897	1.56897	2.03109	1.55256	1.68563	0.94776
9606.ENSP00000312599		TMEM70	Q9BUB7	9606.ENSP00000312599	Transmembrane protein 70, mitochondrial; Involved in biogenesis of mitochondrial ATP synthase; Belongs to the TMEM70 family.						Homo sapiens	1.1683	1.93947	0.564742	0.836746	2.02832	1.01981	2.38684	1.10209	1.92699	2.09267	2.23406	2.67143	3.21409	1	1.16732	1.66438	1.09864	0.954243	2.02588	1.42568
9606.ENSP00000321070		ME2	P23368	9606.ENSP00000321070	Malic enzyme 2, NAD(+)-dependent, mitochondrial; Malic enzyme 2; Belongs to the malic enzymes family.						Homo sapiens	2.67188	4.36559		1.17609	1.33981	2.67188	3.06399	3.05951	3.11817	4.38813	3.22926	3.17202	3.38319	2.74571	0.737723	1.83321	2.67188	2.91654	2.67188	1.33594
9606.ENSP00000418842		NDUFA6	P56556	9606.ENSP00000418842	NADH dehydrogenase (ubiquinone) 1 alpha subcomplex, 6, 14kDa; Accessory subunit of the mitochondrial membrane respiratory chain NADH dehydrogenase (Complex I), that is believed to be not involved in catalysis. Complex I functions in the transfer of electrons from NADH to the respiratory chain. The immediate electron acceptor for the enzyme is believed to be ubiquinone; LYR motif containing						Homo sapiens	2.44205	2.76578	1.34325	2.3148	1.66999	1.31806	4.63298	2.6322	2.92659	2.81727	2.61428	4.65315	4.08415	1.97661	1.94057	2.77299	2.4527	2.54857	2.12267	1.48667
9606.ENSP00000368517		ECHDC3	Q96DC8	9606.ENSP00000368517	Enoyl-CoA hydratase domain-containing protein 3, mitochondrial; enoyl-CoA hydratase domain containing 3; Belongs to the enoyl-CoA hydratase/isomerase family.						Homo sapiens	1.09091	1.76387		0.39211	0.666667	0.6	2.05632	1.25604	2.1724	4.45557	4.20402	2.12035	1.72639	0.954243	1.1314	0.710399	1.1484	1.09091	1.03342	0.666667
9606.ENSP00000260270		FDX1	P10109	9606.ENSP00000260270	Adrenodoxin, mitochondrial; Participates in the synthesis of thyroid hormones. Essential for the synthesis of various steroid hormones, participates in the reduction of mitochondrial cytochrome P450 for steroidogenesis. Transfers electrons from adrenodoxin reductase to CYP11A1, a cytochrome P450 that catalyzes cholesterol side-chain cleavage; Belongs to the adrenodoxin/putidaredoxin family.						Homo sapiens	3.84197	2.3537	1.07879	1.39427	1.44703	0.81068	2.21921	1.84349	2.63262	4.54606	4.4361	2.0779	3.36397	1.54671	0.6163	1.60105	1.86848	1.42976	2.07722	1.62828
9606.ENSP00000216115		BIK	Q13323	9606.ENSP00000216115	BCL2-interacting killer (apoptosis-inducing); Accelerates programmed cell death. Association to the apoptosis repressors Bcl-X(L), BHRF1, Bcl-2 or its adenovirus homolog E1B 19k protein suppresses this death-promoting activity. Does not interact with BAX; BCL2 homology region 3 only						Homo sapiens	0.983984	2.33367	1.34543	1.99011	0.943882	1.09091	1.95288	2.20458	2.1079	1.75576	1.92846	1.82823	1.88955	1.85264	1.1751	1.54002	2.13619	1.98793	1.31859	0.838221
9606.ENSP00000300151		MRPL16	Q9NX20	9606.ENSP00000300151	Mitochondrial ribosomal protein L16; Belongs to the universal ribosomal protein uL16 family.						Homo sapiens	1.40483	1.47529		1.27262	0.666667	1.10721	2.13673	2.29148	1.49941	2.16395	4.43312	2.20214	3.06335	1.09091	1.27416	1.09091	1.47305	1.25366	1.09091	1.25848
9606.ENSP00000404203		CKMT2	P17540	9606.ENSP00000404203	Creatine kinase, mitochondrial 2 (sarcomeric); Reversibly catalyzes the transfer of phosphate between ATP and various phosphogens (e.g. creatine phosphate). Creatine kinase isoenzymes play a central role in energy transduction in tissues with large, fluctuating energy demands, such as skeletal muscle, heart, brain and spermatozoa; Belongs to the ATP:guanido phosphotransferase family.						Homo sapiens	1.19682	2.2552	0.779839		1.54321	0.922222	5	1.79959	2.58779	2.10129	1.62109	4.39487	4.47268	1.24643	1.15432	0.773779	1.058	1.96383	1.69745	0.951002
9606.ENSP00000387262		IMMT	Q8TAJ5	9606.ENSP00000387262	Cell proliferation-inducing gene 4/52 protein; Component of the MICOS complex, a large protein complex of the mitochondrial inner membrane that plays crucial roles in the maintenance of crista junctions, inner membrane architecture, and formation of contact sites to the outer membrane. Plays an important role in the maintenance of the MICOS complex stability and the mitochondrial cristae morpholo…						Homo sapiens	2.38411	4.61645	1.43448	2.28761	2.87977	1.31667	4.12285	4.65615	3.96707	4.76123	3.57676	4.64016	4.98053	2.19764	1.71352	3.66437	2.57145	2.37502	2.33325	1.41609
9606.ENSP00000263774		NDUFS3	O75489	9606.ENSP00000263774	NADH dehydrogenase (ubiquinone) Fe-S protein 3, 30kDa (NADH-coenzyme Q reductase); Core subunit of the mitochondrial membrane respiratory chain NADH dehydrogenase (Complex I) that is believed to belong to the minimal assembly required for catalysis. Complex I functions in the transfer of electrons from NADH to the respiratory chain. The immediate electron acceptor for the enzyme is believed to be…						Homo sapiens	2.08202	2.37596	1.15205	2.33669	2.35856	1.41386	3.41338	2.45214	2.83771	4.57384	3.02234	3.60563	4.8571	3.53719	1.50515	4.49896	2.16117	2.39026	2.16231	1.53824
9606.ENSP00000292907		COX7A1	P24310	9606.ENSP00000292907	Cytochrome c oxidase subunit VIIa polypeptide 1 (muscle); This protein is one of the nuclear-coded polypeptide chains of cytochrome c oxidase, the terminal oxidase in mitochondrial electron transport.						Homo sapiens	1.9054	1.67128	0.997911	0.802533	1.39088	0.951014	4.82845	2.13987	2.73697	2.18875	2.09768	4.94569	3.00737	1.77472	1.01424	1.79985	1.58779	1.20412	2.0776	1.05436
9606.ENSP00000282276		MARS2	Q96GW9	9606.ENSP00000282276	methionyl-tRNA synthetase 2, mitochondrial; Aminoacyl tRNA synthetases, Class I						Homo sapiens		1.38209	0.636506	0.534874	0.781019		1.86719	4.18133	1.21648	1.41669	1.33047	1.39904	4.51433		0.833722	0.779486	0.238882	0.028481		0.816919
9606.ENSP00000485216		LINC00116	Q8NCU8	9606.ENSP00000485216	Uncharacterized protein encoded by LINC00116; Long intergenic non-protein coding RNA 116						Homo sapiens		0.728043	0.663129		4	0.575424	1.56642		0.503965	0.673006	0.771148	1.32153	0.645255					0.500385
9606.ENSP00000239451		SLC25A2	Q9BXI2	9606.ENSP00000239451	Solute carrier family 25 (mitochondrial carrier; ornithine transporter) member 2; Ornithine transport across inner mitochondrial membrane, from the cytoplasm to the matrix; Belongs to the mitochondrial carrier (TC 2.A.29) family.						Homo sapiens	0.181818	1.44759			1.07463	0.181818	1.22737	1.18772	1.51617	2.93159	1.03749	1.26319	1.38281	0.725685	0.181818	0.181818		0.181818	0.181818	0.78555
9606.ENSP00000313691		FTMT	Q8N4E7	9606.ENSP00000313691	Ferritin, mitochondrial; Stores iron in a soluble, non-toxic, readily available form. Important for iron homeostasis. Has ferroxidase activity. Iron is taken up in the ferrous form and deposited as ferric hydroxides after oxidation; Ferritin subunits						Homo sapiens		1.59409	0.520258	1.85691	1.06125		1.35858	1.51922	1.62266	2.06447	1.19645	1.24521	4.34745	1.79828		0.181818	1.57638		0.181818	0.181818
9606.ENSP00000483491		OXA1L	Q15070	9606.ENSP00000483491	Mitochondrial inner membrane protein OXA1L; Required for the insertion of integral membrane proteins into the mitochondrial inner membrane. Essential for the activity and assembly of cytochrome oxidase. Required for the correct biogenesis of ATP synthase and complex I in mitochondria; Belongs to the OXA1/ALB3/YidC family.						Homo sapiens	2.05244	4.60845	1.75731	2.28278	3.16272	2.24672	3.28875	3.85259	4.62277	3.95572	4.76072	3.38237	4.73909	2.6428	1.61979	3.0527	2.38953	2.49168	2.3888	2.31026
9606.ENSP00000375063		NLRP5	P59047	9606.ENSP00000375063	NACHT, LRR and PYD domains-containing protein 5; As a member of the subcortical maternal complex (SCMC), plays an essential role for zygotes to progress beyond the first embryonic cell divisions; Belongs to the NLRP family.						Homo sapiens	1.57658	1.46759		0.664405	0.670169	0.545455	0.934614	1.5289	1.52906	1.51332	1.56493	0.922417	2.23152	1.64547	1.48364	1.25816	1.1446	1.03342	1.83983	0.545455
9606.ENSP00000418438		NDUFA3	O95167	9606.ENSP00000418438	NADH dehydrogenase [ubiquinone] 1 alpha subcomplex subunit 3; Accessory subunit of the mitochondrial membrane respiratory chain NADH dehydrogenase (Complex I), that is believed not to be involved in catalysis. Complex I functions in the transfer of electrons from NADH to the respiratory chain. The immediate electron acceptor for the enzyme is believed to be ubiquinone; NADH:ubiquinone oxidoreduct…						Homo sapiens	1.80573	4.3535	0.908223	1.87099	1.43436	1.52977	3.07394	2.04331	2.51208	4.51395	2.14435	3.48813	2.79983	4.42576	1.73347	2.00068	2.22352	1.88567	1.58883	1.53572
9606.ENSP00000273158		SLC25A38	Q96DW6	9606.ENSP00000273158	Solute carrier family 25, member 38; Mitochondrial carrier required during erythropoiesis. Probably involved in the biosynthesis of heme, possibly by facilitating 5-aminolevulinate (ALA) production. May act by importing glycine into mitochondria or by exchanging glycine for ALA across the mitochondrial inner membrane; Belongs to the mitochondrial carrier (TC 2.A.29) family. SLC25A38 subfamily.						Homo sapiens	1.1314	1.78772	0.513427	2.39465	0.844129	1.09091	1.74622	2.59911	1.83341	2.20494	1.75543	1.81643	4.23624	1.62875	0.849215	4.27949	1.69313	1.09091	1.30821	1.0569
9606.ENSP00000438204		TOMM5	Q8N4H5	9606.ENSP00000438204	Translocase of outer mitochondrial membrane complex						Homo sapiens	2.04795	1.64378		1.39211	0.7	1.5006	2.15205	1.57287	2.33221	2.12632	1.92381	2.24922	2.22011	1.7029	1.50605	1.81546	1.49043	1.55791	1.61066	1.57519
9606.ENSP00000316924		ACSS1	Q9NUB1	9606.ENSP00000316924	Acetyl-coenzyme A synthetase 2-like, mitochondrial; Important for maintaining normal body temperature during fasting and for energy homeostasis. Essential for energy expenditure under ketogenic conditions (By similarity). Converts acetate to acetyl-CoA so that it can be used for oxidation through the tricarboxylic cycle to produce ATP and CO(2); Belongs to the ATP-dependent AMP-binding enzyme fam…						Homo sapiens	1.38172	2.46732	0.699064	1.81527	0.966667	1.03342	2.80897	2.70892	2.46353	2.65661	2.16948	2.67931	4.9118	2.12485	1.27875	1.85282	1.9058	2.38986	1.67533	1.02803
9606.ENSP00000377486		MRPL19	P49406	9606.ENSP00000377486	Mitochondrial ribosomal protein L19; Belongs to the bacterial ribosomal protein bL19 family.						Homo sapiens	1.24716	1.95059	0.537255	4.27387	1.19588	1.09091	1.89675	2.05597	2.59057	1.91753	1.72969	1.78127	3.6966	1.5815	1.09091	1.88649	1.09091	1.71636	1.18374	1.14613
9606.ENSP00000458290		METTL4	Q8N3J2	9606.ENSP00000458290	Methyltransferase-like protein 4; Probable methyltransferase.						Homo sapiens	0.545455	1.32204	0.767432	0.355388		0.587337	1.91202	1.2433	1.65768	1.43584	4.2757	2.002	4.37395	1.1569	0.545455	1.21043	1.7055	1.09091	1.09091	0.69897
9606.ENSP00000005178		PDK4	Q16654	9606.ENSP00000005178	[Pyruvate dehydrogenase (acetyl-transferring)] kinase isozyme 4, mitochondrial; Kinase that plays a key role in regulation of glucose and fatty acid metabolism and homeostasis via phosphorylation of the pyruvate dehydrogenase subunits PDHA1 and PDHA2. This inhibits pyruvate dehydrogenase activity, and thereby regulates metabolite flux through the tricarboxylic acid cycle, down-regulates aerobic r…						Homo sapiens	2.98355	2.72312	1.72597	2.26552	1.19592	2.33707	4.02536	2.86029	3.34341	3.77218	3.08036	4.21568	4.67556	3.83943	1.09091	2.14728	3.04352	2.44984	2.83194	1.40711
9606.ENSP00000438689		ACADVL	P49748	9606.ENSP00000438689	Very long-chain specific acyl-CoA dehydrogenase, mitochondrial; Active toward esters of long-chain and very long chain fatty acids such as palmitoyl-CoA, mysritoyl-CoA and stearoyl-CoA. Can accommodate substrate acyl chain lengths as long as 24 carbons, but shows little activity for substrates of less than 12 carbons; Belongs to the acyl-CoA dehydrogenase family.						Homo sapiens	3.02393	4.69192	1.36516	2.65977	3.21283	2.3813	4.77105	4.5237	4.27852	4.89662	4.89132	3.97214	4.97329	4.84383	2.38668	3.60931	2.86852	3.04739	2.88504	2.23788
9606.ENSP00000360803		DNLZ	Q5SXM8	9606.ENSP00000360803	DNL-type zinc finger protein; May function as a co-chaperone towards HSPA9/mortalin which, by itself, is prone to self-aggregation; Zinc fingers						Homo sapiens	0.566667	1.34346		0.531479		0.533333	0.824048	0.649984	0.78295	4.19522	0.623249	0.801632	4.2423	1.45373	0.414973	0.342423	0.801632	0.531479	0.255273	0.30103
9606.ENSP00000368528		APOO	Q9BUR5	9606.ENSP00000368528	MICOS complex subunit MIC23; Component of the MICOS complex, a large protein complex of the mitochondrial inner membrane that plays crucial roles in the maintenance of crista junctions, inner membrane architecture, and formation of contact sites to the outer membrane. Plays a crucial role in crista junction formation and mitochondrial function. Can promote cardiac lipotoxicity by enhancing mitoch…						Homo sapiens	1.63433	1.73886	0.615728	1.09091	0.766667	0.69897	2.59697	1.78477	2.21616	2.34964	4.18523	2.50241	4.5174	1.04366	1.09091	4.3248	1.05102	1.09091	1.03875	4.21818
9606.ENSP00000369618		FASTKD5	Q7L8L6	9606.ENSP00000369618	FAST kinase domain-containing protein 5, mitochondrial; Plays an important role in the processing of non- canonical mitochondrial mRNA precursors; FASTK mitochondrial RNA binding family						Homo sapiens	0.931119	1.35137	0.788522	1.17802	0.533333	0.758407	1.84887	0.89781	1.92586	2.01308	4.1711	4.37682	4.64814	0.566667	0.643453	4.16406	1.22968	0.687232	0.726999	0.840942
9606.ENSP00000254630		PTCD3	Q96EY7	9606.ENSP00000254630	Pentatricopeptide repeat domain-containing protein 3, mitochondrial; Mitochondrial RNA-binding protein that has a role in mitochondrial translation.						Homo sapiens	1.48707	1.67226	0.591666	1.42705	4.28699	1.98276	2.05737	3.01008	2.48788	4.72999	4.53076	2.0735	4.83743	0.991378	1.20951	1.2757	1.4216	4.29741	1.98276	1.98276
9606.ENSP00000368523		DNAJC15	Q9Y5T4	9606.ENSP00000368523	DnaJ (Hsp40) homolog, subfamily C, member 15; Negative regulator of the mitochondrial respiratory chain. Prevents mitochondrial hyperpolarization state and restricts mitochondrial generation of ATP (By similarity). Acts as an import component of the TIM23 translocase complex. Stimulates the ATPase activity of HSPA9; DNAJ heat shock proteins						Homo sapiens	1.10947	2.002		1.09091	0.235683	0.94118	2.32206	1.86009	2.26952	2.14909	1.87285	2.01204	4.67913	1.71501	0.81068	4.24647	1.81897	0.899456	1.09108	1.03342
9606.ENSP00000274008		SPATA5	Q8NB90	9606.ENSP00000274008	Spermatogenesis-associated factor protein; May be involved in morphological and functional mitochondrial transformations during spermatogenesis; Belongs to the AAA ATPase family. AFG2 subfamily.						Homo sapiens	0.733333	2.09963		1.15643	0.8	1.35886	1.67546	2.03649	2.33261	4.48211	1.64652	1.87041	4.39775	1.6861	0.69897	1.51295	1.81165	1.8561	0.67943	1.85259
9606.ENSP00000346103		GPX4	P36969	9606.ENSP00000346103	Phospholipid hydroperoxide glutathione peroxidase, mitochondrial; Protects cells against membrane lipid peroxidation and cell death. Required for normal sperm development and male fertility. Could play a major role in protecting mammals from the toxicity of ingested lipid hydroperoxides. Essential for embryonic development. Protects from radiation and oxidative damage. Essential for maturation an…						Homo sapiens	3.19056	3.2887	2.20343	2.86576	4.84686	2.35197	3.64929	4.02891	3.77561	4.80739	4.9115	3.84686	4.96267	4.82701	2.04714	3.30911	3.13189	2.8186	3.18142	2.01953
9606.ENSP00000254878		HRSP12	P52758	9606.ENSP00000254878	Reactive intermediate imine deaminase A homolog; Catalyzes the hydrolytic deamination of enamine/imine intermediates that form during the course of normal metabolism. May facilitate the release of ammonia from these potentially toxic reactive metabolites, reducing their impact on cellular components. It may act on enamine/imine intermediates formed by several types of pyridoxal-5'-phosphate-depen…						Homo sapiens	1.50875	1.67365		4.11596	0.733333	1.22358	1.99878	1.50721	2.97318	4.79885	1.47348	1.97224	3.43167	0.895791	0.913814	4.15941	1.41286	1.14406	1.04922	1.13778
9606.ENSP00000369855		ASB9	Q96DX5	9606.ENSP00000369855	Ankyrin repeat and SOCS box containing 9; Substrate-recognition component of a SCF-like ECS (Elongin-Cullin-SOCS-box protein) E3 ubiquitin-protein ligase complex which mediates the ubiquitination and subsequent proteasomal degradation of target proteins. Recognizes at least two forms of creatine kinase, CKB and CKMT1A; Ankyrin repeat domain containing						Homo sapiens	0.548192	1.04028		0.330167		0.533333	0.782307	0.719041	1.74889	4.15168	1.01342	0.967126	4.2568	2.57851	0.109797	4.11862	0.845098	1.36526	0.109797	0.028029
9606.ENSP00000367686		PAK7	Q9P286	9606.ENSP00000367686	P21 protein (Cdc42/Rac)-activated kinase 7; Serine/threonine protein kinase that plays a role in a variety of different signaling pathways including cytoskeleton regulation, cell migration, proliferation or cell survival. Activation by various effectors including growth factor receptors or active CDC42 and RAC1 results in a conformational change and a subsequent autophosphorylation on several ser…						Homo sapiens	0.865453	1.42953	1.05508	0.766754	0.788629	0.545455	1.98157	1.83841	1.87859	1.40307	1.76086	1.42956	4.91221	1.81034		1.16057	1.03328	1.08588	1.33424	0.545455
9606.ENSP00000423190		AADAT	Q8N5Z0	9606.ENSP00000423190	Kynurenine/alpha-aminoadipate aminotransferase, mitochondrial; Transaminase with broad substrate specificity. Has transaminase activity towards aminoadipate, kynurenine, methionine and glutamate. Shows activity also towards tryptophan, aspartate and hydroxykynurenine. Accepts a variety of oxo-acids as amino- group acceptors, with a preference for 2-oxoglutarate, 2- oxocaproic acid, phenylpyruvate…						Homo sapiens	1.76143	2.20592	0.776255	1.21027	1.63285	0.545455	1.71907	1.98235	2.29049	4.58695	1.49183	1.75772	4.61972	1.24647	0.628389	1.26652	1.60502	1.08734	1.62705	1.24673
9606.ENSP00000355046		MT-ND2	P03891	9606.ENSP00000355046	Mitochondrially encoded NADH dehydrogenase 2; Core subunit of the mitochondrial membrane respiratory chain NADH dehydrogenase (Complex I) that is believed to belong to the minimal assembly required for catalysis. Complex I functions in the transfer of electrons from NADH to the respiratory chain. The immediate electron acceptor for the enzyme is believed to be ubiquinone (By similarity); NADH:ubi…						Homo sapiens	3.79587	2.65383	1.82439	3.44779	2.04963	3.17921	4.31701	3.7859	4.10168	4.07286	3.8006	4.4385	4.07872	3.82111	3.82817	4.09405	3.4699	3.73042	3.5254	3.27539
9606.ENSP00000361900		TOMM34	Q15785	9606.ENSP00000361900	Translocase of outer mitochondrial membrane 34; Plays a role in the import of cytosolically synthesized preproteins into mitochondria. Binds the mature portion of precursor proteins. Interacts with cellular components, and possesses weak ATPase activity. May be a chaperone-like protein that helps to keep newly synthesized precursors in an unfolded import compatible state; Tetratricopeptide repeat…						Homo sapiens	1.3277	1.87441	0.113495	0.865301	0.633333	0.954243	1.48333	2.4234	4.48614	4.39938	2.60257	4.42889	4.49458	1.34648	0.768391	4.39703	1.49501	0.920819	1.03073	1.07918
9606.ENSP00000296684		NDUFS4	O43181	9606.ENSP00000296684	NADH dehydrogenase (ubiquinone) Fe-S protein 4, 18kDa (NADH-coenzyme Q reductase); Accessory subunit of the mitochondrial membrane respiratory chain NADH dehydrogenase (Complex I), that is believed not to be involved in catalysis. Complex I functions in the transfer of electrons from NADH to the respiratory chain. The immediate electron acceptor for the enzyme is believed to be ubiquinone; NADH:u…						Homo sapiens	2.28551	2.18601	1.26409	1.99186	3.39566	1.7104	3.2284	2.21881	2.74081	2.92696	2.35826	3.3109	3.38906	2.56943	1.56506	2.55658	2.10391	2.09357	2.4145	4.35427
9606.ENSP00000484592		GLYAT	Q6IB77	9606.ENSP00000484592	Aralkyl acyl-CoA:amino acid N-acyltransferase; Mitochondrial acyltransferase which transfers an acyl group to the N-terminus of glycine and glutamine, although much less efficiently. Can conjugate numerous substrates to form a variety of N-acylglycines, with a preference for benzoyl-CoA over phenylacetyl-CoA as acyl donors. Thereby detoxify xenobiotics, such as benzoic acid or salicylic acid, and…						Homo sapiens		1.36698	0.877859			0.666667	1.58776	1.16368	4.7003	4.68604	1.12458	1.27899	1.27154		0.73492			0.757127	0.629962	1.52829
9606.ENSP00000297532		FASTK	Q14296	9606.ENSP00000297532	Fas-activated serine/threonine kinase; Phosphorylates the splicing regulator TIA1, thereby promoting the inclusion of FAS exon 6, which leads to an mRNA encoding a pro-apoptotic form of the receptor; Belongs to the FAST protein kinase family.						Homo sapiens	1.25688	4.37113	1.22714	1.81058	1.79427	1.21836	2.3287	2.38371	2.47719	1.96121	2.41397	2.35163	4.93586	1.66971	1.44196	4.44291	1.91472	1.86311	1.92605	1.35025
9606.ENSP00000414066		ACN9	Q9NRP4	9606.ENSP00000414066	Succinate dehydrogenase assembly factor 3, mitochondrial; Plays an essential role in the assembly of succinate dehydrogenase (SDH), an enzyme complex (also referred to as respiratory complex II) that is a component of both the tricarboxylic acid (TCA) cycle and the mitochondrial electron transport chain, and which couples the oxidation of succinate to fumarate with the reduction of ubiquinone (co…						Homo sapiens	1.8829	4.32379	0.790333	4.21487	1.15371	1.549	2.36446	1.90102	2.17763	4.40453	1.53819	2.30949	2.09313	1.85775	1.20412	1.90133	4.19942	1.5955	2.04092	1.56663
9606.ENSP00000438455		TIMM8B	Q9Y5J9	9606.ENSP00000438455	Translocase of inner mitochondrial membrane 8 homolog B (yeast); Probable mitochondrial intermembrane chaperone that participates in the import and insertion of some multi-pass transmembrane proteins into the mitochondrial inner membrane. Also required for the transfer of beta-barrel precursors from the TOM complex to the sorting and assembly machinery (SAM complex) of the outer membrane. Acts as…						Homo sapiens	1.35889	2.16547		1.26834	1.37383	0.991226	4.51159	1.71653	1.96775	2.33205	4.38349	2.41816	4.39062	1.13513	1.12711	1.04139	1.6844	1.54824	1.46613	1.10947
9606.ENSP00000418428		CHCHD10	Q8WYQ3	9606.ENSP00000418428	Coiled-coil-helix-coiled-coil-helix domain-containing protein 10, mitochondrial; May be involved in the maintenance of mitochondrial organization and mitochondrial cristae structure; Mitochondrial coiled-coil-helix-coiled-coil-helix domain containing proteins						Homo sapiens		1.51433	0.833461	0.545054	0.686608		1.92173	0.762395	1.02523	1.04418	0.712705	1.83331	4.40476	4		1.02448	0.578207		0.53529
9606.ENSP00000356134		TFB1M	Q8WVM0	9606.ENSP00000356134	S-adenosylmethionine-6-N', N'-adenosyl(rRNA) dimethyltransferase 1; S-adenosyl-L-methionine-dependent methyltransferase which specifically dimethylates mitochondrial 12S rRNA at the conserved stem loop. Also required for basal transcription of mitochondrial DNA, probably via its interaction with POLRMT and TFAM. Stimulates transcription independently of the methyltransferase activity; Seven-beta-…						Homo sapiens	1.58796	1.71977	0.894962	0.938063	1.35824	0.675167	2.47167	1.80599	4.43054	2.4457	4.35185	2.7011	2.69732	1.54907	0.545455	1.56063	1.33593	1.28772	1.91436	1.09091
9606.ENSP00000231509		NR3C1	P04150	9606.ENSP00000231509	Nuclear receptor subfamily 3, group C, member 1 (glucocorticoid receptor); Isoform Alpha-D3: Has lowest transcriptional activation activity of all isoforms created by alternative initiation. Has transcriptional repression activity; Nuclear hormone receptors						Homo sapiens	3.7164	3.5566	2.50601	2.87597	2.23084	2.04854	3.15656	3.03696	4.67344	4.68944	3.43555	3.39425	4.5767	3.06072	2.24778	2.82057	2.98502	2.48731	2.88747	2.51464
9606.ENSP00000379430		NDUFAF6	Q330K2	9606.ENSP00000379430	NADH dehydrogenase (ubiquinone) complex I, assembly factor 6; Involved in the assembly of mitochondrial NADH:ubiquinone oxidoreductase complex (complex I) at early stages. May play a role in the biogenesis of MT-ND1.						Homo sapiens	0.920819	1.59493		1.0361	1.36265	0.783267	1.93783	0.857332	1.82669	1.75173	1.55267	2.04018	4.45127	1.00706	0.671372	1.49185	0.844684	1.00706	1.72927	0.819544
9606.ENSP00000297534		C7orf55	Q96HJ9	9606.ENSP00000297534	Formation of mitochondrial complex V assembly factor 1 homolog; Chromosome 7 open reading frame 55						Homo sapiens	1.26482	4.31532	0.633527	0.675167	0.566667	1.10353	1.68902	1.47137	1.91888	1.65806	0.820305	2.19405	4.31787	1.10353	0.768391	0.490456	0.726999	1.49586	1.92461	0.514105
9606.ENSP00000262030		ATP5B	P06576	9606.ENSP00000262030	ATP synthase, H+ transporting, mitochondrial F1 complex, beta polypeptide; Mitochondrial membrane ATP synthase (F(1)F(0) ATP synthase or Complex V) produces ATP from ADP in the presence of a proton gradient across the membrane which is generated by electron transport complexes of the respiratory chain. F-type ATPases consist of two structural domains, F(1) - containing the extramembraneous cataly…						Homo sapiens	2.91898	4.77965	2.99008	2.88251	4.61497	2.19645	5	4.53648	3.97103	4.93045	4.75202	4.43234	4.98728	4.11801	2.27951	4.59577	2.81085	3.69295	3.25336	2.36486
9606.ENSP00000309142		PDE12	Q6L8Q7	9606.ENSP00000309142	2',5'-phosphodiesterase 12; Enzyme that cleaves 2',5'-phosphodiester bond linking adenosines of the 5'-triphosphorylated oligoadenylates, triphosphorylated oligoadenylates referred as 2-5A modulates the 2-5A system. This enzyme degraded triphosphorylated 2-5A to produce AMP and ATP. Also cleaves 3',5'-phosphodiester bond of oligoadenylates. Plays a role as a negative regulator of the The 2-5A sys…						Homo sapiens	1.09091	1.50213	0.645556	0.737723	1.3	1.09091	1.45956	1.5112	2.00206	1.93857	1.71492	1.35466	3.59773	1.43924	1.09091	1.21118	1.4956	1.09091	1.3602	0.733333
9606.ENSP00000325655		CHCHD5	Q9BSY4	9606.ENSP00000325655	Mitochondrial coiled-coil-helix-coiled-coil-helix domain containing proteins						Homo sapiens	1.04402	1.33102		0.982271	1.08362	1.02803	1.59634	4.28056	1.60278	1.38994	0.991226	1.0518	2.17682	1.11617	0.884607	4.17989	0.988262	1.08159	1.73633	1.0518
9606.ENSP00000219400		CMC2	Q9NRP2	9606.ENSP00000219400	COX assembly mitochondrial protein 2 homolog; May be involved in cytochrome c oxidase biogenesis.						Homo sapiens	1.36047	4.41714	1.21203	2.0152	1.42711	1.23384	2.91226	1.85588	2.38307	2.39046	2.20023	2.40118	2.92272	1.73309	1.08159	1.62453	4.46508	1.68677	1.13988	1.27723
9606.ENSP00000381736		ATP5A1	Q9BTV8	9606.ENSP00000381736	ATP synthase, H+ transporting, mitochondrial F1 complex, alpha subunit 1, cardiac muscle; Mitochondrial membrane ATP synthase (F(1)F(0) ATP synthase or Complex V) produces ATP from ADP in the presence of a proton gradient across the membrane which is generated by electron transport complexes of the respiratory chain. F-type ATPases consist of two structural domains, F(1) - containing the extramem…						Homo sapiens	3.1825	4.90961	1.63611	3.19729	4.99954	2.79137	5	4.97453	4.86709	4.9402	4.95604	4.66772	4.99919	3.94484	2.79137	4.73003	4.22353	4.61023	3.45306	2.79137
9606.ENSP00000380402		MPST	P25325	9606.ENSP00000380402	3-mercaptopyruvate sulfurtransferase; Transfer of a sulfur ion to cyanide or to other thiol compounds. Also has weak rhodanese activity. Detoxifies cyanide and is required for thiosulfate biosynthesis. Acts as an antioxidant. In combination with cysteine aminotransferase (CAT), contributes to the catabolism of cysteine and is an important producer of hydrogen sulfide in the brain, retina and vasc…						Homo sapiens	2.07505	2.73419	1.24395	4.38384	2.47702	1.12057	2.94362	2.93495	4.58001	4.62058	2.45323	4.54642	4.62516	4.48154	1.29812	1.95426	1.68745	2.37889	1.65203	1.49954
9606.ENSP00000420927		PDK2	Q15119	9606.ENSP00000420927	[Pyruvate dehydrogenase (acetyl-transferring)] kinase isozyme 2, mitochondrial; Kinase that plays a key role in the regulation of glucose and fatty acid metabolism and homeostasis via phosphorylation of the pyruvate dehydrogenase subunits PDHA1 and PDHA2. This inhibits pyruvate dehydrogenase activity, and thereby regulates metabolite flux through the tricarboxylic acid cycle, down-regulates aerob…						Homo sapiens	2.3161	2.4557	1.26466	2.22501	1.61267	1.28028	3.38259	2.63904	4.05461	4.60471	4.70465	3.88676	4.97982	2.56044	1.28929	4.46478	2.11094	2.05349	2.36005	1.30392
9606.ENSP00000428895		COX6C	P09669	9606.ENSP00000428895	Cytochrome c oxidase polypeptide VIc; This protein is one of the nuclear-coded polypeptide chains of cytochrome c oxidase, the terminal oxidase in mitochondrial electron transport.						Homo sapiens	2.37136	2.51913	0.974929	2.39365	4.4604	2.37136	3.88638	2.87039	3.08056	3.27448	2.94847	3.6423	4.83747	2.84455	2.0103	2.90101	2.65345	2.37136	2.85262	2.37136
9606.ENSP00000312587		COQ10A	Q96MF6	9606.ENSP00000312587	Coenzyme Q-binding protein COQ10 homolog A, mitochondrial; Required for the function of coenzyme Q in the respiratory chain. May serve as a chaperone or may be involved in the transport of Q6 from its site of synthesis to the catalytic sites of the respiratory complexes (Probable); Belongs to the COQ10 family.						Homo sapiens	1.3862	3.34224		0.548185		0.849215	2.55652	4.15941	1.70316	1.88955	0.865301	4.61641	4.61893	0.758407	0.90309	4.1338	0.937852	0.726999	0.90309	0.748188
9606.ENSP00000358549		RARS2	Q5T160	9606.ENSP00000358549	Probable arginine--tRNA ligase, mitochondrial; arginyl-tRNA synthetase 2, mitochondrial; Aminoacyl tRNA synthetases, Class I						Homo sapiens	1.38021	1.98682	0.575846	0.832509	1.21647	1.14197	2.40493	1.87978	2.40119	2.58382	2.15184	2.51194	3.99472	0.910269	1.66641	1.85952	2.1728	1.12494	1.18752	1.20772
9606.ENSP00000357218		APOA1BP	Q8NCW5	9606.ENSP00000357218	YjeF N-terminal domain-containing protein 1; Catalyzes the epimerization of the S- and R-forms of NAD(P)HX, a damaged form of NAD(P)H that is a result of enzymatic or heat-dependent hydration. This is a prerequisite for the S- specific NAD(P)H-hydrate dehydratase to allow the repair of both epimers of NAD(P)HX; Belongs to the NnrE/AIBP family.						Homo sapiens	1.48667	1.87923		1.06695	1.7503	1.36922	2.61007	1.24994	2.60149	4.48574	1.86223	2.84309	4.7398	1.34242	1.43881	1.69225	1.19312	1.70455	1.54158	1.39678
9606.ENSP00000335203		ATPIF1	Q9UII2	9606.ENSP00000335203	ATPase inhibitor, mitochondrial; Endogenous F(1)F(o)-ATPase inhibitor limiting ATP depletion when the mitochondrial membrane potential falls below a threshold and the F(1)F(o)-ATP synthase starts hydrolyzing ATP to pump protons out of the mitochondrial matrix. Required to avoid the consumption of cellular ATP when the F(1)F(o)-ATP synthase enzyme acts as an ATP hydrolase. Indirectly acts as a reg…						Homo sapiens	2.24231	1.89768		2.02339	2.21724	1.66527	4.62333	3.04179	2.97151	2.86551	4.48233	3.15304	4.63218	2.21055	1.8308	2.26487	1.8359	2.33116	1.7767	1.65321
9606.ENSP00000273390		MAATS1	Q96A45	9606.ENSP00000273390	MYCBP/AMY-1-associated testis-expressed protein 1; May regulate cilium motility through its role in the assembly of the axonemal radial spokes.						Homo sapiens	0.522879	1.20146				0.221849	0.533333	0.801294	0.628729	0.533333	4.12465		4.26128	0.60206	0.255273		1.35717	0.271067	0.753328
9606.ENSP00000254616		TIMM10B	Q9Y5J6	9606.ENSP00000254616	Translocase of inner mitochondrial membrane 10 homolog B (yeast); Component of the TIM22 complex, a complex that mediates the import and insertion of multi-pass transmembrane proteins into the mitochondrial inner membrane. The TIM22 complex forms a twin- pore translocase that uses the membrane potential as the external driving force. In the TIM22 complex, it may act as a docking point for the sol…						Homo sapiens	1.17221	1.20855		4.18622	0.566667	1.0569	1.70576	1.869	2.28273	2.28962	1.19599	1.84359	4.32142	0.924279	1.09091	0.832509	1.39199	1.34727	1.94165	1.14406
9606.ENSP00000438465		PGAM5	Q96HS1	9606.ENSP00000438465	Serine/threonine-protein phosphatase PGAM5, mitochondrial; Displays phosphatase activity for serine/threonine residues, and, dephosphorylates and activates MAP3K5 kinase. Has apparently no phosphoglycerate mutase activity. May be regulator of mitochondrial dynamics. Substrate for a KEAP1-dependent ubiquitin ligase complex. Contributes to the repression of NFE2L2- dependent gene expression. Acts a…						Homo sapiens	0.579249	1.82014	1.01542	0.914689	1.19538		2.37948	1.53308	4.32954	1.7245	1.4688	1.85223	1.87234	1.17817		1.26575	1.25049	0.8946	0.886053
9606.ENSP00000316905		SFXN1	Q9H9B4	9606.ENSP00000316905	Tricarboxylate carrier protein; Might be involved in the transport of a component required for iron utilization into or out of the mitochondria; Sideroflexins						Homo sapiens	1.57163	1.97172		1.4601	1.50326	0.944483	1.99368	1.97382	2.35105	4.53655	4.31248	1.85677	4.6056	1.58705	0.763428	1.22273	1.52455	1.09575	1.49437	1.16633
9606.ENSP00000361914		OXCT2	Q9BYC2	9606.ENSP00000361914	Succinyl-CoA:3-ketoacid coenzyme A transferase 2, mitochondrial; Key enzyme for ketone body catabolism. Transfers the CoA moiety from succinate to acetoacetate. Formation of the enzyme-CoA intermediate proceeds via an unstable anhydride species formed between the carboxylate groups of the enzyme and substrate (By similarity); Belongs to the 3-oxoacid CoA-transferase family.						Homo sapiens	0.966667	1.78647			1.23333	1.09091	1.90372	1.1	1.6974	0.999431	0.8	1.58147	1.85054	1.06667		1.09091		0.545455		1.16667
9606.ENSP00000313877		TSFM	P43897	9606.ENSP00000313877	Ts translation elongation factor, mitochondrial; Associates with the EF-Tu.GDP complex and induces the exchange of GDP to GTP. It remains bound to the aminoacyl-tRNA.EF- Tu.GTP complex up to the GTP hydrolysis stage on the ribosome; Belongs to the EF-Ts family.						Homo sapiens	1.43775	1.8088		4.21818	1.24175	0.976197	2.24329	1.83734	2.24225	4.43286	1.88785	2.36972	4.70305	1.09091	0.988262	1.73655	1.02803	1.48057	1.02803	1.22011
9606.ENSP00000441875		PHB2	Q99623	9606.ENSP00000441875	B-cell receptor-associated protein BAP37; Acts as a mediator of transcriptional repression by nuclear hormone receptors via recruitment of histone deacetylases (By similarity). Functions as an estrogen receptor (ER)-selective coregulator that potentiates the inhibitory activities of antiestrogens and represses the activity of estrogens. Competes with NCOA1 for modulation of ER transcriptional act…						Homo sapiens	2.47058	4.59799	2.06143	2.6192	4.08507	1.68961	3.46379	4.01966	3.27971	4.68564	4.19203	3.67881	4.65151	4.15685	1.77863	4.83263	4.54049	2.74854	2.53186	1.82478
9606.ENSP00000419740		NSUN4	Q96CB9	9606.ENSP00000419740	5-methylcytosine rRNA methyltransferase NSUN4; Involved in mitochondrial ribosome assembly. 5- methylcytosine rRNA methyltransferase that probably is involved in mitochondrial ribosome small subunit (SSU) maturation by methylation of mitochondrial 12S rRNA; the function is independent of MTERFD2/MTERF4 and assembled mitochondrial ribosome large subunit (LSU). Targeted to LSU by MTERFD2/MTERF4 and…						Homo sapiens	0.951014	1.65854		0.787697	0.533333	1.82911	1.94982	4.3041	1.89756	1.58127	1.54777	1.72581	4.45209	1.82388	1.36791	1.3951	1.40116	1.36791	1.77201	0.94776
9606.ENSP00000321260		COX8A	P10176	9606.ENSP00000321260	Cytochrome c oxidase polypeptide VIII-liver/heart; This protein is one of the nuclear-coded polypeptide chains of cytochrome c oxidase, the terminal oxidase in mitochondrial electron transport.						Homo sapiens	2.45094	2.99786	1.28619	2.69742	3.3712	1.69897	4.75211	2.75555	3.27981	4.59773	3.6213	3.76019	4.32417	4.60274	2.06991	2.66993	2.69844	2.76587	2.77389	1.72373
9606.ENSP00000301454		SLC25A23	Q9BV35	9606.ENSP00000301454	Solute carrier family 25 (mitochondrial carrier; phosphate carrier), member 23; Calcium-dependent mitochondrial solute carrier. Mitochondrial solute carriers shuttle metabolites, nucleotides, and cofactors through the mitochondrial inner membrane. May act as a ATP-Mg/Pi exchanger that mediates the transport of Mg-ATP in exchange for phosphate, catalyzing the net uptake or efflux of adenine nucleo…						Homo sapiens	1.19127	1.52125	0.562053	0.181818	4.37351	1.18564	2.46938	2.37234	2.42275	2.18877	1.95392	2.99238	4.86053	1.3789	1.49693	1.13354	0.82823	1.09342	1.9691	1.33177
9606.ENSP00000233710		ACADL	P28330	9606.ENSP00000233710	Long-chain specific acyl-CoA dehydrogenase, mitochondrial; acyl-CoA dehydrogenase long chain; Belongs to the acyl-CoA dehydrogenase family.						Homo sapiens	0.533333	1.93073	1.0457	1.13303	1.04201	0.566667	2.32826	4.32028	2.27958	4.57931	2.02823	2.39704	4.38575	2.01862	0.721536	1.57067	1.36166	1.13846	2.10114	0.941982
9606.ENSP00000320176		HCLS1	P14317	9606.ENSP00000320176	Hematopoietic cell-specific LYN substrate 1; Substrate of the antigen receptor-coupled tyrosine kinase. Plays a role in antigen receptor signaling for both clonal expansion and deletion in lymphoid cells. May also be involved in the regulation of gene expression.						Homo sapiens	1.37536	4.044		2.59589	0.60206	1.50875	2.55559	2.05179	1.97182	4.47084	2.60933	1.73584	2.85642	1	0.884607	0.797037	4.67417	1.34895	0.832509	1.5977
9606.ENSP00000452762		ETFA	P13804	9606.ENSP00000452762	Electron transfer flavoprotein subunit alpha, mitochondrial; Heterodimeric electron transfer flavoprotein that accepts electrons from several mitochondrial dehydrogenases, including acyl-CoA dehydrogenases, glutaryl-CoA and sarcosine dehydrogenase. It transfers the electrons to the main mitochondrial respiratory chain via ETF-ubiquinone oxidoreductase (ETF dehydrogenase). Required for normal mito…						Homo sapiens	2.58242	2.7984	1.28459	2.34634	2.38203	1.75128	4.10123	4.61846	3.09207	4.65321	2.77136	3.31261	3.95752	2.22431	1.63548	2.66097	2.65918	2.47095	2.38433	1.9049
9606.ENSP00000368793		MTRF1	O75570	9606.ENSP00000368793	Peptide chain release factor 1, mitochondrial; Mitochondrial peptide chain release factor that directs the termination of translation in response to the peptide chain non-cognate termination stop codons AGG and AGA.						Homo sapiens	0.792392	1.53564		0.815135		0.899456	1.24944	0.94776	1.31183	1.2786	0.623249	1.45712	4.34124	0.496007	0.6163	0.832509	0.875833	0.869232	0.787697	0.836746
9606.ENSP00000053468		MRPS10	P82664	9606.ENSP00000053468	Mitochondrial ribosomal protein S10; Belongs to the universal ribosomal protein uS10 family.						Homo sapiens	1.15432	1.38073		0.934498	0.7	1.00289	4.27031	1.09575	1.6023	1.16715	0.985277	1.96667	4.723	0.681241	0.982271	0.973128	1.0899	1.02257	1.16435	1.17416
9606.ENSP00000312311		MRPL46	Q9H2W6	9606.ENSP00000312311	Mitochondrial ribosomal protein L46; Belongs to the mitochondrion-specific ribosomal protein mL46 family.						Homo sapiens	0.508383	0.977235					2.24443	1.38921	1.77486	1.79709	0.636488	4.47049	4.46241				0.872156	0.914754
9606.ENSP00000361917		ARMCX1	Q9P291	9606.ENSP00000361917	ARM protein lost in epithelial cancers on chromosome X 1; Regulates mitochondrial transport during axon regeneration. Increases the proportion of motile mitochondria by recruiting stationary mitochondria into the motile pool. Enhances mitochondria movement and neurite growth in both adult axons and embryonic neurons. Promotes neuronal survival and axon regeneration after nerve injury. May link mi…						Homo sapiens	4.26927	4.13002		0.658499	1.97773	1.12122	1.95888	1.66165	1.88209	0.357935	1.90607	1.70509	4.10665	1.74584	0.815135	0.747481	1.32858	0.721536	0.963788	0.99417
9606.ENSP00000378588		TIMM9	Q9Y5J7	9606.ENSP00000378588	Translocase of inner mitochondrial membrane 9 homolog (yeast); Mitochondrial intermembrane chaperone that participates in the import and insertion of multi-pass transmembrane proteins into the mitochondrial inner membrane. May also be required for the transfer of beta-barrel precursors from the TOM complex to the sorting and assembly machinery (SAM complex) of the outer membrane. Acts as a chaper…						Homo sapiens	1.27416	1.70488		1.07918	0.7	1.30678	2.2739	1.69287	2.12476	2.13461	1.63235	2.48656	4.56503	1.12494	1.2878	4.31578	1.47134	1.19127	1.40597	1.24551
9606.ENSP00000485401		UQCRHL	A0A096LP55	9606.ENSP00000485401	Cytochrome b-c1 complex subunit 6-like, mitochondrial; May be a component of the ubiquinol-cytochrome c reductase complex (complex III or cytochrome b-c1 complex), which is part of the mitochondrial respiratory chain. This protein may mediate formation of the complex between cytochromes c and c1.						Homo sapiens
9606.ENSP00000243997		ATP5E	P56381	9606.ENSP00000243997	ATP synthase, H+ transporting, mitochondrial F1 complex, epsilon subunit; Mitochondrial membrane ATP synthase (F(1)F(0) ATP synthase or Complex V) produces ATP from ADP in the presence of a proton gradient across the membrane which is generated by electron transport complexes of the respiratory chain. F-type ATPases consist of two structural domains, F(1) - containing the extramembraneous catalyt…						Homo sapiens	1.66792	3.0126	0.787071	2.16224	2.13652	0.737723	3.24436	2.71291	4.56105	4.59995	2.652	3.00593	4.78743	2.83673	1.60906	4.42569	2.76393	2.00091	2.55405	1.01024
9606.ENSP00000376184		BDH1	Q02338	9606.ENSP00000376184	Short chain dehydrogenase/reductase superfamily; Belongs to the short-chain dehydrogenases/reductases (SDR) family.						Homo sapiens	1.50022	2.28902	0.875608	1.54907	1.72651	1.09091	4.62657	2.11372	2.42978	4.675	4.3902	2.90625	3.39517	1.5508	1.23721	2.01313	1.16874	2.21828	1.86768	1.28528
9606.ENSP00000361923		CHCHD1	Q96BP2	9606.ENSP00000361923	Mitochondrial coiled-coil-helix-coiled-coil-helix domain containing proteins						Homo sapiens	1.40483	1.18403		1.03073	0.533333	1.12711	1.45025	4.26156	1.36798	1.95249	1.15836	1.2952	1.92666	0.91733	1.34635	4.21822	1.20951	1.30963	1.30103	1.23888
9606.ENSP00000355265		MT-ATP8	P03928	9606.ENSP00000355265	Mitochondrially encoded ATP synthase 8; Mitochondrial membrane ATP synthase (F(1)F(0) ATP synthase or Complex V) produces ATP from ADP in the presence of a proton gradient across the membrane which is generated by electron transport complexes of the respiratory chain. F-type ATPases consist of two structural domains, F(1) - containing the extramembraneous catalytic core and F(0) - containing the …						Homo sapiens	3.90924	2.38825	1.51483	3.46429	1.60301	3.73478	4.35712	3.8623	4.01372	4.11246	3.74754	4.50605	3.99494	3.8348	3.63232	4.10489	3.46679	3.78787	3.90166	3.67036
9606.ENSP00000359607		PYROXD2	Q8N2H3	9606.ENSP00000359607	Pyridine nucleotide-disulfide oxidoreductase domain-containing protein 2; Probable oxidoreductase.						Homo sapiens	0.892095	1.60954		0.496007	0.533333	1.15747	1.24863	0.771647	2.10299	1.65091	0.771647	1.4593	2.14019	0.771647	1.07433	1.44056	0.792392	0.771647	4.18554	1.45684
9606.ENSP00000377033		ATP5G1	P05496	9606.ENSP00000377033	ATP synthase, H+ transporting, mitochondrial Fo complex, subunit C1 (subunit 9); Mitochondrial membrane ATP synthase (F(1)F(0) ATP synthase or Complex V) produces ATP from ADP in the presence of a proton gradient across the membrane which is generated by electron transport complexes of the respiratory chain. F-type ATPases consist of two structural domains, F(1) - containing the extramembraneous …						Homo sapiens	1.88799	1.98391	0.691434	2.07335	1.1955	1.59623	3.22566	2.56449	2.80954	4.56892	4.58911	3.45268	4.79859	2.16428	1.7877	2.40564	2.10307	2.34372	2.35271	1.77912
9606.ENSP00000378364		SLC11A2	Q96J35	9606.ENSP00000378364	Solute carrier family 11 (proton-coupled divalent metal ion transporter), member 2; Important in metal transport, in particular iron. Can also transport manganese, cobalt, cadmium, nickel, vanadium and lead. Involved in apical iron uptake into duodenal enterocytes. Involved in iron transport from acidified endosomes into the cytoplasm of erythroid precursor cells. May play an important role in he…						Homo sapiens	2.30215	2.57862	1.59867	2.53497	2.01009	1.23888	2.71195	3.35249	2.94865	4.61804	3.12114	2.56109	4.96972	2.42547	1.8193	2.1834	2.57826	2.48797	2.36078	1.82036
9606.ENSP00000219660		AQP8	O94778	9606.ENSP00000219660	Aquaporin 8; Forms a water-specific channel; mercury-sensitive. Not permeable to glycerol or urea; Belongs to the MIP/aquaporin (TC 1.A.8) family.						Homo sapiens	1.0761	1.85242	0.944132	0.663402	1.50012	1.91179	1.81011	4.71701	2.29303	2.16928	1.77764	1.71879	1.80441	3.31429	1.9574	1.43129	1.18365	2.3533	0.984349	1.6451
9606.ENSP00000264670		NSUN2	Q08J23	9606.ENSP00000264670	NOP2/Sun RNA methyltransferase family, member 2; RNA methyltransferase that methylates tRNAs, and possibly RNA polymerase III transcripts. Methylates cytosine to 5- methylcytosine (m5C) at positions 34 and 48 of intron-containing tRNA(Leu)(CAA) precursors, and at positions 48, 49 and 50 of tRNA(Gly)(GCC) precursors. May act downstream of Myc to regulate epidermal cell growth and proliferation. Re…						Homo sapiens	1.17802	2.44547	1.02992	2.06324	1.63089	1.89636	2.1303	2.42735	2.36195	4.52769	4.44725	2.18486	2.81919	2.15532	1.0569	2.4667	2.07361	2.02789	1.98111	1.27178
9606.ENSP00000369407		SLC25A35	Q3KQZ1	9606.ENSP00000369407	Solute carrier family 25 member 35; Belongs to the mitochondrial carrier (TC 2.A.29) family.						Homo sapiens	0.367977	0.566667		0.436693		0.643453	0.64336	0.522879	0.60206		0.594761	0.260668	0.933999	1.09091	0.238882	4.02499	0.539912	0.545455	0.656418	0.367977
9606.ENSP00000320184		MRPS23	Q9Y3D9	9606.ENSP00000320184	Mitochondrial ribosomal protein S23; Belongs to the mitochondrion-specific ribosomal protein mS23 family.						Homo sapiens	1.45025	4.25483		1.15024	4.28699	1.18184	2.24911	1.96307	2.09682	2.31147	1.97914	2.07911	2.70466	1.16237	1.11837	1.05944	1.4283	1.27875	1.54736	1.34895
9606.ENSP00000367227		TMEM8B	A6NDV4	9606.ENSP00000367227	Nasopharyngeal carcinoma-associated gene 6 protein; May function as a regulator of the EGFR pathway. Probable tumor suppressor which may function in cell growth, proliferation and adhesion; Belongs to the TMEM8 family.						Homo sapiens	0.951014	1.49824		1.09091		0.792392	1.4306	2.147	1.39383	1.07544	0.737723	1.54031	4.40065	0.548185	0.758407	1.09091	0.69897	1.09091	0.927712	0.636822
9606.ENSP00000263578		FOXRED1	Q96CU9	9606.ENSP00000263578	FAD-dependent oxidoreductase domain-containing protein 1; Required for the assembly of the mitochondrial membrane respiratory chain NADH dehydrogenase (Complex I). Involved in mid-late stages of complex I assembly.						Homo sapiens	1.06695	2.61003	0.7105	0.966924	1.7029	0.90309	1.88403	1.07918	1.8777	4.55743	4.18599	2.15892	4.89937	0.666667	0.823909	1.70856	1.09108	1.09091	0.910269	0.931119
9606.ENSP00000300107		CLPX	O76031	9606.ENSP00000300107	ATP-dependent Clp protease ATP-binding subunit clpX-like, mitochondrial; ATP-dependent specificity component of the Clp protease complex. Hydrolyzes ATP. Targets specific substrates for degradation by the Clp complex. Can perform chaperone functions in the absence of CLPP. Enhances the DNA-binding activity of TFAM and is required for maintaining a normal mitochondrial nucleoid structure. ATP- dep…						Homo sapiens	1.1	2.28302	0.831386	1.67262	1.11419	1.09091	2.67132	2.32921	2.48981	4.57116	2.43423	4.52827	4.53521	0.876987	0.944613	1.9607	2.36247	1.86265	1.92639	1.12494
9606.ENSP00000368566		ACSL6	Q9UKU0	9606.ENSP00000368566	acyl-CoA synthetase long-chain family member 6; Activation of long-chain fatty acids for both synthesis of cellular lipids, and degradation via beta-oxidation. Plays an important role in fatty acid metabolism in brain and the acyl-CoAs produced may be utilized exclusively for the synthesis of the brain lipid; Belongs to the ATP-dependent AMP-binding enzyme family.						Homo sapiens	1.87897	2.51973	0.783686	4.37287	1.58941	1.09091	2.84249	1.94795	2.5584	3.72114	1.9996	2.92243	4.83527	1.89111		1.8381	0.837391	1.84063	0.950606	0.6
9606.ENSP00000264663		NNT	Q13423	9606.ENSP00000264663	Nicotinamide nucleotide transhydrogenase; The transhydrogenation between NADH and NADP is coupled to respiration and ATP hydrolysis and functions as a proton pump across the membrane. May play a role in reactive oxygen species (ROS) detoxification in the adrenal gland; In the N-terminal section; belongs to the AlaDH/PNT family.						Homo sapiens	3.00114	3.06251	1.14728	1.94795	2.6543	1.56598	5	2.78172	3.31004	4.6714	2.92193	4.65987	3.89964	3.01283	1.29373	2.00006	2.0381	2.3915	2.35389	1.76667
9606.ENSP00000300589		NOD2	Q9HC29	9606.ENSP00000300589	Nucleotide-binding oligomerization domain-containing protein 2; Involved in gastrointestinal immunity. Upon stimulation by muramyl dipeptide (MDP), a fragment of bacterial peptidoglycan, binds the proximal adapter receptor-interacting RIPK2, which recruits ubiquitin ligases as XIAP, BIRC2, BIRC3, INAVA and the LUBAC complex, triggering activation of MAP kinases and activation of NF-kappa-B signal…						Homo sapiens	1.36044	4.67407	2.01165	2.89775	1.55638	1.30479	2.33663	3.38945	2.27841	2.34698	2.79072	2.13247	2.37725	2.09602	1.68805	2.60297	3.06521	2.17156	1.44687	1.48768
9606.ENSP00000298892		CAPRIN2	Q9H667	9606.ENSP00000298892	Cytoplasmic activation/proliferation-associated protein 2; Promotes phosphorylation of the Wnt coreceptor LRP6, leading to increased activity of the canonical Wnt signaling pathway. Faciliates constitutive LRP6 phosphorylation by CDK14/CCNY during G2/M stage of the cell cycle, which may potentiate cells for Wnt signaling. May regulate the transport and translation of mRNAs, modulating for instanc…						Homo sapiens	0.954243	2.01572		0.934498	1.99532	0.861335	1.66079	1.71426	1.67212	1.66245	1.42033	1.67486	4.75981	0.545455	0.496007	0.913814	0.988559	0.763428	0.840942	0.853293
9606.ENSP00000264669		FASTKD3	Q14CZ7	9606.ENSP00000264669	FAST kinase domain-containing protein 3, mitochondrial; Required for normal mitochondrial respiration; Belongs to the FAST kinase family.						Homo sapiens	0.819544	0.840443	0.910902	0.594761		0.726999	1.56283	0.681241	1.52922	0.943925	1.07163	1.63232	4.14159	0.181818	0.545455	0.710399	0.669007	1.3238	0.763428	1.32716
9606.ENSP00000420315		ABHD6	Q9BV23	9606.ENSP00000420315	Abhydrolase domain-containing protein 6; Lipase that preferentially hydrolysis medium-chain saturated monoacylglycerols including 2-arachidonoylglycerol. Through 2-arachidonoylglycerol degradation may regulate endocannabinoid signaling pathways. May also have a lysophosphatidyl lipase activity with a preference for lysophosphatidylglycerol among other lysophospholipids (By similarity); Belongs to…						Homo sapiens	1.70073	1.68817	0.815596	0.503424	1.62346	0.636822	1.77079	1.87452	2.76537	2.58053	4.37619	1.68676	4.88803	1.8556	0.181818	4.34789	2.2751	1.28597	1.71755	0.710399
9606.ENSP00000315118		ADCK4	Q96D53	9606.ENSP00000315118	AarF domain-containing protein kinase 4; Atypical kinase involved in the biosynthesis of coenzyme Q, also named ubiquinone, an essential lipid-soluble electron transporter for aerobic cellular respiration. Its substrate specificity is unclear: does not show any protein kinase activity. Probably acts as a small molecule kinase, possibly a lipid kinase that phosphorylates a prenyl lipid in the ubiq…						Homo sapiens	1.02531	1.89029		0.857332	0.6	1.12057	2.04541	1.42079	2.65598	1.83037	1.74236	2.19091	2.06045	0.845098	0.976197	1.92287	1.07918	1.12926	1.09575	1.67585
9606.ENSP00000419325		SUCLG2	Q96I99	9606.ENSP00000419325	Succinate--CoA ligase [GDP-forming] subunit beta, mitochondrial; GTP-specific succinyl-CoA synthetase functions in the citric acid cycle (TCA), coupling the hydrolysis of succinyl-CoA to the synthesis of GTP and thus represents the only step of substrate-level phosphorylation in the TCA. The beta subunit provides nucleotide specificity of the enzyme and binds the substrate succinate, while the bi…						Homo sapiens	2.85174	2.52179	1.43699	1.90349	2.40894	1.91304	3.83801	2.92039	3.24707	4.6096	2.60571	3.24557	4.64587	2.90042	2.367	2.953	2.73255	2.6423	2.72389	1.91304
9606.ENSP00000306887		TMEM126A	Q9H061	9606.ENSP00000306887	Transmembrane protein 126A; Belongs to the TMEM126 family.						Homo sapiens	1.33177	1.6236	0.741201	1.25527	2.21468	1.15635	2.12383	1.21307	1.77139	1.7252	1.12057	2.35398	1.99284	1.09091	1.1894	1.63609	1.48697	1.20049	1.28028	1.28929
9606.ENSP00000005257		RALA	P11233	9606.ENSP00000005257	V-ral simian leukemia viral oncogene homolog A (ras related); Multifunctional GTPase involved in a variety of cellular processes including gene expression, cell migration, cell proliferation, oncogenic transformation and membrane trafficking. Accomplishes its multiple functions by interacting with distinct downstream effectors. Acts as a GTP sensor for GTP-dependent exocytosis of dense core vesic…						Homo sapiens	2.53066	4.72222	1.61977	1.99897	4.4099	1.27107	2.71129	2.82103	2.76209	2.59178	4.60091	2.49078	4.37357	2.41647	1.55667	2.46501	2.39744	2.2613	2.1363	1.17802
9606.ENSP00000327589		GLUD2	P49448	9606.ENSP00000327589	Glutamate dehydrogenase 2, mitochondrial; Important for recycling the chief excitatory neurotransmitter, glutamate, during neurotransmission; Belongs to the Glu/Leu/Phe/Val dehydrogenases family.						Homo sapiens	1.25688	1.57851		0.564271	4.30164	1.06446	2.63938	2.25803	3.30088	3.80332	1.07188	2.13822	3.61544	1.41593	0.849215	4.19401	0.976197	2.64898	1.12276	1.14819
9606.ENSP00000362344		FPGS	Q05932	9606.ENSP00000362344	Folylpolyglutamate synthase, mitochondrial; Catalyzes conversion of folates to polyglutamate derivatives allowing concentration of folate compounds in the cell and the intracellular retention of these cofactors, which are important substrates for most of the folate-dependent enzymes that are involved in one-carbon transfer reactions involved in purine, pyrimidine and amino acid synthesis. Unsubst…						Homo sapiens	1.20593	4.37526		2.04241	0.607455	1.14197	1.63654	2.44318	1.93159	2.40517	4.51888	1.32866	3.25232	0.99417	1.09091	2.61063	1.29373	1.75156	1.24551	1.21661
9606.ENSP00000251849		RAF1	P04049	9606.ENSP00000251849	RAF proto-oncogene serine/threonine-protein kinase; Serine/threonine-protein kinase that acts as a regulatory link between the membrane-associated Ras GTPases and the MAPK/ERK cascade, and this critical regulatory link functions as a switch determining cell fate decisions including proliferation, differentiation, apoptosis, survival and oncogenic transformation. RAF1 activation initiates a mitoge…						Homo sapiens	2.80138	3.45512	1.91545	3.03756	2.68376	2.1693	3.23521	3.27905	3.16689	4.6482	4.33453	3.26842	4.72829	4.57859	2.26252	4.11469	2.82243	2.74012	3.02076	2.10635
9606.ENSP00000251607		TRNT1	Q96Q11	9606.ENSP00000251607	Mitochondrial tRNA nucleotidyl transferase, CCA-adding; Isoform 1: Adds and repairs the conserved 3'-CCA sequence necessary for the attachment of amino acids to the 3' terminus of tRNA molecules, using CTP and ATP as substrates.						Homo sapiens	0.892095	4.42623	1.11084	4.22616	1.88569	0.931119	1.82028	3.27427	1.82499	1.96464	3.47973	1.80914	4.73264	1.52713	0.630089	1.827	1.7611	1.55216	1.49495	1.00575
9606.ENSP00000366945		SLC25A51	Q9H1U9	9606.ENSP00000366945	Mitochondrial carrier triple repeat protein 1; Solute carrier family 25 member 51						Homo sapiens	0.594761	1.26633		0.815135	0.566667	0.704722	1.24906	1.21996	1.28929	1.47556	1.15184	1.36746	4.28608	0.423246	0.556303	0.643453	0.704722	0.649984	1.21124	0.69314
9606.ENSP00000331849		MRPL54	Q6P161	9606.ENSP00000331849	Mitochondrial ribosomal protein L54						Homo sapiens	1.5619	1.26597		1.57749	0.533333	1.35282	2.02174	1.35154	1.49693	1.89075	1.38857	2.07169	1.83693	1.39562	1.51055	4.34614	1.3991	1.40255	1.56585	1.43669
9606.ENSP00000417142		NDUFA5	Q16718	9606.ENSP00000417142	NADH dehydrogenase [ubiquinone] 1 alpha subcomplex subunit 5; Accessory subunit of the mitochondrial membrane respiratory chain NADH dehydrogenase (Complex I), that is believed not to be involved in catalysis. Complex I functions in the transfer of electrons from NADH to the respiratory chain. The immediate electron acceptor for the enzyme is believed to be ubiquinone.						Homo sapiens	2.35512	2.15284	1.03428	1.82468	4.50929	1.56585	3.18188	2.25641	3.64936	4.59204	4.46726	4.79332	4.74989	2.80111	1.60566	2.22845	2.00137	2.06191	2.52091	1.64015
9606.ENSP00000261643		COX10	Q12887	9606.ENSP00000261643	Cytochrome c oxidase assembly homolog 10 (yeast); Converts protoheme IX and farnesyl diphosphate to heme O; Mitochondrial respiratory chain complex assembly factors						Homo sapiens	1.19602	1.70714	1.06553	1.49022	1.39031	0.623249	2.55306	1.72566	2.07918	2.05008	1.65994	2.69621	4.81535	1.38805	0.572097	1.74002	1.2188	1.22219	1.56776	1.09159
9606.ENSP00000317780		COX5A	P20674	9606.ENSP00000317780	Cytochrome c oxidase subunit 5A, mitochondrial; This is the heme A-containing chain of cytochrome c oxidase, the terminal oxidase in mitochondrial electron transport.						Homo sapiens	2.28252	2.6058	1.11639	2.36848	2.22328	1.68245	4.77815	3.13848	2.97825	4.61447	2.52867	3.76701	4.81837	2.53888	1.91275	2.42519	2.44317	2.96142	2.45527	1.902
9606.ENSP00000468980		SLC25A53	Q5H9E4	9606.ENSP00000468980	Mitochondrial carrier triple repeat protein 6; Solute carrier family 25 member 53						Homo sapiens	0.545455	0.533043		0.545455		1.09091	0.69314	0.609239	1.09091	0.545455	0.545455	0.69314	4.10282	0.545455	1.09091	1.09091	1.09091	0.522879	1.09091	0.60206
9606.ENSP00000350353		METTL20	Q8IXQ9	9606.ENSP00000350353	Electron transfer flavoprotein beta subunit lysine methyltransferase; Protein-lysine methyltransferase that selectively trimethylates the flavoprotein ETFB in mitochondria. Thereby, may negatively regulate the function of ETFB in electron transfer from Acyl-CoA dehydrogenases to the main respiratory chain.						Homo sapiens	0.545455	0.62669				0.545455	1.55008	0.181818	1.17166	0.545455	0.545455	1.75459	4.10909	0.181818	0.181818		0.146128	0.545455	1.02752	0.545455
9606.ENSP00000374562		COX16	Q9P0S2	9606.ENSP00000374562	COX16, cytochrome c oxidase assembly homolog; Belongs to the COX16 family.						Homo sapiens	1.53318	4.27595		1.04922		1.38976	2.22949	1.29812	2.00077	2.10178	1.84638	2.09074	3.69072	1.22011	1.36298	4.28699	1.56859	1.43881	1.44819	1.32497
9606.ENSP00000261647		TTC19	Q6DKK2	9606.ENSP00000261647	Tetratricopeptide repeat protein 19, mitochondrial; Required for the preservation of the structural and functional integrity of mitochondrial respiratory complex III by allowing the physiological turnover of the Rieske protein UQCRFS1. Involved in the clearance of UQCRFS1 N-terminal fragments, which are produced upon incorporation of UQCRFS1 into the complex III and whose presence is detrimental …						Homo sapiens	1.33311	1.46758		1.05436	1.03679	1.28527	1.96223	1.28527	4.42238	2.15528	1.17802	4.42984	4.86975	0.973128	1.08873	1.69479	1.37395	1.15024	2.00209	1.17802
9606.ENSP00000469836		MPV17L2	Q567V2	9606.ENSP00000469836	MPV17 mitochondrial membrane protein-like 2; Required for the assembly and stability of the mitochondrial ribosome. Is a positive regulator of mitochondrial protein synthesis; Belongs to the peroxisomal membrane protein PXMP2/4 family.						Homo sapiens	0.322219	0.896754		0.267172	0.39794		0.710775	0.565093	0.572613	1.02129	0.290035	1.6084	4.29226	0.290035	0.267172	4.21827	0.371068	0.494309	0.322219
9606.ENSP00000442336		TOP3A	Q13472	9606.ENSP00000442336	Topoisomerase (DNA) III alpha; Releases the supercoiling and torsional tension of DNA introduced during the DNA replication and transcription by transiently cleaving and rejoining one strand of the DNA duplex. Introduces a single-strand break via transesterification at a target site in duplex DNA. The scissile phosphodiester is attacked by the catalytic tyrosine of the enzyme, resulting in the fo…						Homo sapiens	0.869232	2.08631	1.54569	1.89226	1.80778	0.80618	1.67007	2.15986	1.91618	1.95592	2.68227	1.62614	4.93646	1.2769	0.6163	2.97096	1.85248	1.74106	1.51405	1.09091
9606.ENSP00000268053		CYP11A1	P05108	9606.ENSP00000268053	Cytochrome P450, family 11, subfamily A, polypeptide 1; Catalyzes the side-chain cleavage reaction of cholesterol to pregnenolone; Cytochrome P450 family 11						Homo sapiens	4.11832	2.67323	1.33379	1.14838	1.25978		2.14771	1.77791	2.1377	2.50865	1.5271	1.89648	4.78127	1.62998	0.836016	1.77699	2.08154	1.67142	1.75229	1.66081
9606.ENSP00000269143		AFG3L2	Q9Y4W6	9606.ENSP00000269143	Paraplegin-like protein; ATP-dependent protease which is essential for axonal and neuron development. In neurons, mediates degradation of SMDT1/EMRE before its assembly with the uniporter complex, limiting the availability of SMDT1/EMRE for MCU assembly and promoting efficient assembly of gatekeeper subunits with MCU. Required for the maturation of paraplegin (SPG7) after its cleavage by mitochon…						Homo sapiens	1.23844	1.957	0.962946	1.19498	4.64889	1.23844	2.99542	2.06061	2.55247	4.48855	2.37451	2.86389	4.24902	1.15	1.19682	3.26004	1.39539	1.83949	2.19739	1.2757
9606.ENSP00000292169		S100A1	P23297	9606.ENSP00000292169	S100 calcium binding protein A1; Probably acts as a Ca(2+) signal transducer. In response to an increase in intracellular Ca(2+) levels, binds calcium which triggers a conformational change. This conformational change allows interaction of S1001A with specific target proteins, such as TPR- containing proteins, and the modulation of their activity; Belongs to the S-100 family.						Homo sapiens	1.58983	2.21223	1.42935	1.52286	2.29056	1.06313	4.8031	2.58853	3.08236	2.05035	2.32195	4.00911	4.68951	1.81655	3.17362	4.64226	2.06508	1.88745	2.8103	1.41292
9606.ENSP00000302037		MFF	Q9GZY8	9606.ENSP00000302037	Mitochondrial fission factor; Plays a role in mitochondrial and peroxisomal fission. Promotes the recruitment and association of the fission mediator dynamin-related protein 1 (DNM1L) to the mitochondrial surface. May be involved in regulation of synaptic vesicle membrane dynamics by recruitment of DNM1L to clathrin-containing vesicles.						Homo sapiens	4.45052	2.4299	1.99669	2.29444	2.19324	1.40937	3.12729	2.48715	2.97659	4.5591	3.70364	3.15853	4.78216	2.44011	1.35793	2.53018	2.33099	4.49988	2.15966	1.44405
9606.ENSP00000304697		UBB	Q9UPK7	9606.ENSP00000304697	Polyubiquitin-B; Ubiquitin: Exists either covalently attached to another protein, or free (unanchored). When covalently bound, it is conjugated to target proteins via an isopeptide bond either as a monomer (monoubiquitin), a polymer linked via different Lys residues of the ubiquitin (polyubiquitin chains) or a linear polymer linked via the initiator Met of the ubiquitin (linear polyubiquitin chai…						Homo sapiens	3.04167	4.94908	3.42446	3.17912	4.47879	2.57194	4.18204	4.11505	4.13624	4.93925	4.95245	4.55657	4.98808	4.70843	2.97546	4.55713	3.09001	4.16059	3.29989	2.63589
9606.ENSP00000363205		NFS1	Q9Y697	9606.ENSP00000363205	Cysteine desulfurase, mitochondrial; Catalyzes the removal of elemental sulfur from cysteine to produce alanine. It supplies the inorganic sulfur for iron- sulfur (Fe-S) clusters. May be involved in the biosynthesis of molybdenum cofactor.						Homo sapiens	1.68798	2.24002	0.711036	1.42615	1.38924	0.980334	2.44509	2.465	2.34961	2.45143	2.25231	2.37204	4.69587	4.33736	1.617	1.6804	1.65612	1.5081	1.43367	0.966667
9606.ENSP00000384369		METTL15	A6NJ78	9606.ENSP00000384369	Methyltransferase 5 domain-containing protein 1; Probable S-adenosyl-L-methionine-dependent methyltransferase.						Homo sapiens	0.710399	1.22683	0.551532	0.30103	0.267172	0.577324	0.731589	0.865985	0.865985	1.16091	0.865985	1.37016	4.37939	0.865985	0.329059	0.477121	1.34472	1.01032	1.2869	0.564271
9606.ENSP00000261893		LACTB	P83111	9606.ENSP00000261893	Serine beta-lactamase-like protein LACTB, mitochondrial; Mitochondrial serine protease that acts as a regulator of mitochondrial lipid metabolism. Acts by decreasing protein levels of PISD, a mitochondrial enzyme that converts phosphatidylserine (PtdSer) to phosphatidylethanolamine (PtdEtn), thereby affecting mitochondrial lipid metabolism. It is unclear whether it acts directly by mediating prot…						Homo sapiens	1.36667	1.7896	0.727367	1.25204	0.7	0.979245	2.32516	2.00983	2.14064	4.50083	2.13497	2.42003	4.41199	1.62792	0.60206	1.50347	1.96104	1.43268	1.22531	1.08873
9606.ENSP00000315130		CLU	P10909	9606.ENSP00000315130	Testosterone-repressed prostate message 2; Isoform 1 functions as extracellular chaperone that prevents aggregation of nonnative proteins. Prevents stress- induced aggregation of blood plasma proteins. Inhibits formation of amyloid fibrils by APP, APOC2, B2M, CALCA, CSN3, SNCA and aggregation-prone LYZ variants (in vitro). Does not require ATP. Maintains partially unfolded proteins in a state app…						Homo sapiens	3.82915	4.73876	4.1697	4.5424	4.92042	3.49311	3.64125	4.74692	4.45475	4.96408	4.44454	3.56771	4.99945	4.58323	4.37614	3.21165	3.38204	4.71831	3.62503	3.30736
9606.ENSP00000258494		ALDH1L2	Q3SY69	9606.ENSP00000258494	Mitochondrial 10-formyltetrahydrofolate dehydrogenase; Aldehyde dehydrogenase 1 family member L2; In the N-terminal section; belongs to the GART family.						Homo sapiens	1.57578	1.37132	0.530399	0.772129	1.4	1.08889	1.86367	2.00812	2.36583	2.82218	1.98953	1.42515	1.78712	3.02731	0.845098	0.793852	1.25094	1.47872	1.26733	0.977778
9606.ENSP00000434724		CCDC90B	Q9GZT6	9606.ENSP00000434724	Coiled-coil domain-containing protein 90B, mitochondrial; Coiled-coil domain containing 90B						Homo sapiens	1.5611	0.633333		1	0.866667	1.33041	2.33877	1.24551	1.8109	4.35051	1.63545	1.60938	3.71368	1.33035	1.16633	1.24879	2.00042	1.24055	1.43775	4.28344
9606.ENSP00000338475		SUGCT	Q9HAC7	9606.ENSP00000338475	Succinate--hydroxymethylglutarate CoA-transferase; Catalyzes the succinyl-CoA-dependent conversion of glutarate to glutaryl-CoA. Can use different dicarboxylic acids as CoA acceptors, the preferred ones are glutarate, succinate, adipate, and 3-hydroxymethylglutarate; Belongs to the CaiB/BaiF CoA-transferase family.						Homo sapiens	1.28631	1.97841		0.4843	0.533333	0.944483	1.73599	1.71575	2.46403	1.99581	1.62879	1.5836	1.57968	1.25998	0.67071	4.32065	1.16896	1.03089	1.32002	0.937219
9606.ENSP00000262507		COQ9	O75208	9606.ENSP00000262507	Ubiquinone biosynthesis protein COQ9, mitochondrial; Lipid-binding protein involved in the biosynthesis of coenzyme Q, also named ubiquinone, an essential lipid-soluble electron transporter for aerobic cellular respiration. Binds a phospholipid of at least 10 carbons in each acyl group. May be required to present its bound-lipid to COQ7.						Homo sapiens	1.43136	4.39139	0.743129	0.787697	1.75117	1.23888	4.67609	2.04218	3.14109	4.57238	4.22839	3.65649	4.45104	1.53729	1.43563	4.45588	1.51664	1.52436	1.4227	1.4216
9606.ENSP00000260324		SQRDL	Q9Y6N5	9606.ENSP00000260324	Sulfide:quinone oxidoreductase, mitochondrial; Catalyzes the oxidation of hydrogen sulfide with the help of a quinone, such as ubiquinone, giving rise to thiosulfate and ultimately to sulfane (molecular sulfur) atoms. Requires an additional electron acceptor; can use sulfite, sulfide or cyanide (in vitro).						Homo sapiens	1.85042	3.12943	1.0777	1.79962	1.4552	1.30103	2.48268	4.01072	2.67729	4.60576	4.70629	2.61925	4.56255	2.76206	1.24879	2.04878	1.8966	1.98864	1.7687	1.38056
9606.ENSP00000223136		FIS1	Q9Y3D6	9606.ENSP00000223136	Fission 1 (mitochondrial outer membrane) homolog (S. cerevisiae); Involved in the fragmentation of the mitochondrial network and its perinuclear clustering. Plays a minor role in the recruitment and association of the fission mediator dynamin- related protein 1 (DNM1L) to the mitochondrial surface and mitochondrial fission. Can induce cytochrome c release from the mitochondrion to the cytosol, ul…						Homo sapiens	2.89349	2.5734	1.53448	2.60131	2.3177	1.80573	3.57783	2.80382	3.28976	4.65569	2.97692	4.06377	4.2003	4.59172	2.26767	2.8525	2.5515	2.9691	2.77012	1.88157
9606.ENSP00000225577		RPS6KB1	P23443	9606.ENSP00000225577	Ribosomal protein S6 kinase, 70kDa, polypeptide 1; Serine/threonine-protein kinase that acts downstream of mTOR signaling in response to growth factors and nutrients to promote cell proliferation, cell growth and cell cycle progression. Regulates protein synthesis through phosphorylation of EIF4B, RPS6 and EEF2K, and contributes to cell survival by repressing the pro-apoptotic function of BAD. Un…						Homo sapiens	2.61419	3.21469	2.40229	2.86449	4.47199	1.88255	3.23083	3.19554	3.16909	3.35509	3.15441	3.56691	4.14636	3.01088	1.94226	2.87064	2.86013	2.69561	2.72584	1.88426
9606.ENSP00000168216		HSD17B10	Q99714	9606.ENSP00000168216	Endoplasmic reticulum-associated amyloid beta-peptide-binding protein; Mitochondrial dehydrogenase that catalyzes the beta- oxidation at position 17 of androgens and estrogens and has 3- alpha-hydroxysteroid dehydrogenase activity with androsterone. Catalyzes the third step in the beta-oxidation of fatty acids. Carries out oxidative conversions of 7-alpha-OH and 7-beta-OH bile acids. Also exhibit…						Homo sapiens	2.50765	2.43385	1.1031	1.40025	1.85157	1.34766	2.8779	2.50951	2.70642	4.62101	4.51032	2.78926	4.70918	1.9109	1.35793	2.42757	1.91094	2.17563	2.4279	1.47616
9606.ENSP00000228606		CYP27B1	O15528	9606.ENSP00000228606	25-hydroxyvitamin D-1 alpha hydroxylase, mitochondrial; Catalyzes the conversion of 25-hydroxyvitamin D3 (25(OH)D3) to 1-alpha,25-dihydroxyvitamin D3 (1alpha,25(OH)(2)D3), and of 24,25-dihydroxyvitamin D3 (24,25(OH)(2)D3) to 1- alpha,24,25-trihydroxyvitamin D3 (1alpha,24,25(OH)(3)D3). Is also active with 25-hydroxy-24-oxo-vitamin D3. Plays an important role in normal bone growth, calcium metaboli…						Homo sapiens	1.77066	2.67238	2.45086	1.77973	1.63498	0.827728	2.0253	2.60046	4.77386	2.75053	2.14666	2.14734	2.15471	1.94824	0.961441	2.35167	2.18256	1.44326	2.86009	2.07207
9606.ENSP00000306425		CHCHD7	Q9BUK0	9606.ENSP00000306425	Mitochondrial coiled-coil-helix-coiled-coil-helix domain containing proteins; Belongs to the CHCHD7 family.						Homo sapiens	1.17609	1.10602		1.20593	0.267172	1.1314	4.45623	2.06814	2.33416	2.0904	1.92952	2.49373	4.61591	0.899456	2.54803	1.88239	1.85942	1.68201	1.27723	1.23045
9606.ENSP00000039007		OTC	P00480	9606.ENSP00000039007	Ornithine carbamoyltransferase, mitochondrial; Ornithine carbamoyltransferase; Belongs to the ATCase/OTCase family.						Homo sapiens	0.595496	2.36265	0.927406	1.18674	1.15329	0.933333	1.99031	2.09609	1.79899	4.70024	1.70783	1.69798	4.39945	1.92635	0.732614	1.30097	1.23548	1.15757	0.915889	1.76491
9606.ENSP00000423600		MTX3	Q5HYI7	9606.ENSP00000423600	Metaxin 3; Could function in transport of proteins into the mitochondrion; Belongs to the metaxin family.						Homo sapiens	0.737723	1.51683		0.39211	4.11667	0.545455	1.28011	1.38604	1.09091	1.28908	0.582063	1.49387	2.67648	0.545455	0.545455	4.09733	0.905976	1.15404	1.09091	0.6
9606.ENSP00000363211		TIMM23B	S4R2X5	9606.ENSP00000363211	Translocase of inner mitochondrial membrane 23 homolog B; TIM23 complex						Homo sapiens		1.138					1.10403	0.90322	1.27865	1.04701	0.791225	1.23971	1.49312	0.504673				0.522106	0.52792
9606.ENSP00000266087		FBXO7	Q9Y3I1	9606.ENSP00000266087	F-box only protein 7; Substrate recognition component of a SCF (SKP1-CUL1-F- box protein) E3 ubiquitin-protein ligase complex which mediates the ubiquitination and subsequent proteasomal degradation of target proteins. Recognizes BIRC2 and DLGAP5. Plays a role downstream of PINK1 in the clearance of damaged mitochondria via selective autophagy (mitophagy) by targeting PRKN to dysfunctional depola…						Homo sapiens	2.10748	2.9926	1.18015	2.56743	3.20412	1.5563	4.48938	2.55258	2.934	2.6125	3.46702	3.11857	4.65757	4.34022	1.36298	2.88198	2.27531	2.27043	2.51161	1.59329
9606.ENSP00000358060		TARS2	Q9BW92	9606.ENSP00000358060	threonyl-tRNA synthetase 2, mitochondrial (putative); Catalyzes the attachment of threonine to tRNA(Thr) in a two-step reaction: threonine is first activated by ATP to form Thr-AMP and then transferred to the acceptor end of tRNA(Thr). Also edits incorrectly charged tRNA(Thr) via its editing domain; Belongs to the class-II aminoacyl-tRNA synthetase family.						Homo sapiens	1.0086	2.30307	0.785853	1.41207	1.28572	1.09091	2.23255	1.78201	1.93302	4.46967	4.38606	2.35549	4.77946	0.7	0.815135	1.59769	1.70574	1.39231	1.57154	0.931119
9606.ENSP00000363216		OGDHL	Q9ULD0	9606.ENSP00000363216	2-oxoglutarate dehydrogenase complex component E1-like; Oxoglutarate dehydrogenase like; Belongs to the alpha-ketoglutarate dehydrogenase family.						Homo sapiens	1.1	1.89477			1.74557	0.766667	2.11588	1.65431	4.6266	4.54949	1.81152	1.81237	4.97019	1.56915	0.960629	0.759353	0.506765		1.86617	0.866667
9606.ENSP00000216862		CYP24A1	Q07973	9606.ENSP00000216862	1,25-dihydroxyvitamin D(3) 24-hydroxylase, mitochondrial; Has a role in maintaining calcium homeostasis. Catalyzes the NADPH-dependent 24-hydroxylation of calcidiol (25- hydroxyvitamin D(3)) and calcitriol (1-alpha,25-dihydroxyvitamin D(3)). The enzyme can perform up to 6 rounds of hydroxylation of calcitriol leading to calcitroic acid. It also shows 23- hydroxylating activity leading to 1-alpha,…						Homo sapiens	1.93805	2.56807	2.35415	1.66995	1.24826	1.23472	2.20977	2.7712	3.40431	2.72161	2.31694	2.3247	2.34619	2.41827	1.21607	2.47724	1.88663	1.62577	2.62799	2.22012
9606.ENSP00000212015		SIRT1	Q96EB6	9606.ENSP00000212015	NAD-dependent protein deacetylase sirtuin-1; NAD-dependent protein deacetylase that links transcriptional regulation directly to intracellular energetics and participates in the coordination of several separated cellular functions such as cell cycle, response to DNA damage, metobolism, apoptosis and autophagy. Can modulate chromatin function through deacetylation of histones and can promote alter…						Homo sapiens	3.12475	3.54357	2.62608	2.99924	2.80345	2.15143	3.59278	3.282	3.43015	4.71853	3.31634	3.72339	3.63579	3.13012	1.954	2.98717	2.99648	2.73698	2.83237	2.39055
9606.ENSP00000016171		COX15	Q7KZN9	9606.ENSP00000016171	Cytochrome c oxidase assembly protein COX15 homolog; May be involved in the biosynthesis of heme A; Mitochondrial respiratory chain complex assembly factors						Homo sapiens	1.24386	1.97231	0.774737	1.195	1.56848	1.08398	2.37431	1.88349	2.2329	2.22257	1.66363	4.5218	4.0454	1.3221	0.90309	4.40709	1.56209	1.11171	1.58824	1.11837
9606.ENSP00000377617		MTHFD2	P13995	9606.ENSP00000377617	Bifunctional methylenetetrahydrofolate dehydrogenase/cyclohydrolase, mitochondrial; Although its dehydrogenase activity is NAD-specific, it can also utilize NADP at a reduced efficiency; Belongs to the tetrahydrofolate dehydrogenase/cyclohydrolase family.						Homo sapiens	0.906694	4.02021	1.16355	2.09024	3.34581	1.2952	2.11564	4.6418	2.10321	4.68104	3.0852	2.23802	4.85457	2.35546	0.797037	1.61049	1.96248	2.07438	4.34601	1.27107
9606.ENSP00000238651		ACOT2	P49753	9606.ENSP00000238651	Acyl-coenzyme A thioesterase 2, mitochondrial; Acyl-CoA thioesterases are a group of enzymes that catalyze the hydrolysis of acyl-CoAs to the free fatty acid and coenzyme A (CoASH), providing the potential to regulate intracellular levels of acyl-CoAs, free fatty acids and CoASH. Displays high levels of activity on medium- and long chain acyl CoAs.						Homo sapiens	1.72176	2.00672	0.926689	0.87528	0.866667	1.30099	3.24309	2.20664	2.49858	2.99798	4.56733	2.7035	4.74931	1.61241	0.716003	2.39765	4.25136	1.35422	1.74222	0.916667
9606.ENSP00000235382		RGS2	P41220	9606.ENSP00000235382	Cell growth-inhibiting gene 31 protein; Regulates G protein-coupled receptor signaling cascades. Inhibits signal transduction by increasing the GTPase activity of G protein alpha subunits, thereby driving them into their inactive GDP-bound form. It is involved in the negative regulation of the angiotensin-activated signaling pathway. Plays a role in the regulation of blood pressure in response to…						Homo sapiens	3.19667	3.61789	1.57239	3.03417	2.99725	2.13609	2.83116	3.01185	2.64972	2.52272	2.85719	2.91494	3.66068	2.95987	1.68963	2.22206	2.94558	2.08929	1.75763	4.38062
9606.ENSP00000361042		SURF1	Q15526	9606.ENSP00000361042	Surfeit locus protein 1; Component of the MITRAC (mitochondrial translation regulation assembly intermediate of cytochrome c oxidase complex) complex, that regulates cytochrome c oxidase assembly.						Homo sapiens	1.35666	2.23445	0.959473	1.62103	1.7296	1.26324	2.65348	4.38508	4.47967	2.53368	1.93024	2.95254	2.73325	1.83314	1.43986	4.45181	1.25848	4.26662	2.08443	1.28683
9606.ENSP00000480836		BCL2L13	Q9BXK5	9606.ENSP00000480836	BCL2-like 13 (apoptosis facilitator); May promote the activation of caspase-3 and apoptosis; BCL2 family						Homo sapiens	1.41941	2.21259	1.16732	1.67836	4.58299	1.25204	2.7474	2.07561	2.61993	4.48511	2.81701	2.82659	4.11951	1.72154	1.05436	4.56517	2.19647	1.70588	1.78162	1.25366
9606.ENSP00000169551		TIMM21	Q9BVV7	9606.ENSP00000169551	Translocase of inner mitochondrial membrane 21 homolog (yeast); Participates in the translocation of transit peptide- containing proteins across the mitochondrial inner membrane. Also required for assembly of mitochondrial respiratory chain complex I and complex IV as component of the MITRAC (mitochondrial translation regulation assembly intermediate of cytochrome c oxidase complex) complex. Prob…						Homo sapiens	1.11837	4.32639		0.82823	0.886491	0.927712	2.34148	1.24279	2.08813	2.12002	0.997532	2.35366	2.62006	0.6163	0.979407	1.00575	1.52784	1.40862	1.16237	1.14613
9606.ENSP00000429150		FAM49B	Q9NUQ9	9606.ENSP00000429150	Family with sequence similarity 49 member B						Homo sapiens	1.31945	2.50403	0.590375	4.45356	2.48889	1.39794	1.82006	2.47548	4.39809	2.42097	4.71598	1.65271	4.94573	2.0904	0.991226	1.82117	2.37399	1.33713	1.33579	1.5682
9606.ENSP00000292180		FLAD1	Q8NFF5	9606.ENSP00000292180	Flavin adenine dinucleotide synthetase 1; Catalyzes the adenylation of flavin mononucleotide (FMN) to form flavin adenine dinucleotide (FAD) coenzyme; In the C-terminal section; belongs to the PAPS reductase family. FAD1 subfamily.						Homo sapiens	1.20762	1.69379		0.836746	1.2967	1.20762	1.72092	4.46649	1.7618	4.41857	2.3156	1.97903	4.82465	0.603812	0.951014	4.34072	1.07676	1.00852	1.83404	1.31539
9606.ENSP00000407560		SLC25A44	Q96H78	9606.ENSP00000407560	Solute carrier family 25 member 44						Homo sapiens	0.815135	1.9278		0.840942	0.666667	1.02803	1.70996	1.59092	1.99971	2.29267	1.52713	2.22358	4.97861	1.05824	0.531479	4.15659	0.861335	0.726999	0.884607	0.979245
9606.ENSP00000444537		ARMCX6	Q7L4S7	9606.ENSP00000444537	Armadillo repeat containing, X-linked 6; May regulate the dynamics and distribution of mitochondria in neural cells; Armadillo repeat containing						Homo sapiens	1.18072	1.45509		1.17221	0.986772	1.57429	1.16633	1.07676	1.11261	0.829304	1.15635	1.16633	3.21215	1.73963	1.35539	1.03342	1.96914	1.0569	1.25688	1.27416
9606.ENSP00000358059		RTN4IP1	Q8WWV3	9606.ENSP00000358059	Reticulon-4-interacting protein 1, mitochondrial; Plays a role in the regulation of retinal ganglion cell (RGC) neurite outgrowth, and hence in the development of the inner retina and optic nerve. Appears to be a potent inhibitor of regeneration following spinal cord injury.						Homo sapiens	1.09091	2.77231	1.30363	1.66763	2.15201	1.09091	2.44731	1.99169	2.15169	2.12446	2.34995	2.06527	4.41405	1.1474	1.55641	1.69809	2.12874	1.53976	0.636822	0.89317
9606.ENSP00000485061		SLC27A3	Q9BTY5	9606.ENSP00000485061	Solute carrier family 27 (fatty acid transporter), member 3; Has acyl-CoA ligase activity for long-chain and very- long-chain fatty acids. Does not exhibit fatty acid transport activity (By similarity); Acyl-CoA synthetase family						Homo sapiens	1.37351	1.79904		1.56595	1.43333	1.22185	2.29152	2.04519	1.85599	4.50347	4.4571	2.28211	4.64036	1.98048	0.815135	2.37764	4.30844	1.55542	1.56435	1.26166
9606.ENSP00000420588		TFAM	Q00059	9606.ENSP00000420588	Transcription factor A, mitochondrial; Binds to the mitochondrial light strand promoter and functions in mitochondrial transcription regulation. Required for accurate and efficient promoter recognition by the mitochondrial RNA polymerase. Promotes transcription initiation from the HSP1 and the light strand promoter by binding immediately upstream of transcriptional start sites. Is able to unwind …						Homo sapiens	2.32874	4.59397	1.89564	2.47299	2.63983	1.38207	3.29136	2.79692	3.11088	3.27274	2.79936	3.45117	4.04785	2.54617	1.57834	2.47842	2.65692	2.39529	2.59044	1.5309
9606.ENSP00000295213		SPATA18	Q8TC71	9606.ENSP00000295213	Spermatogenesis-associated protein 18; Key regulator of mitochondrial quality that mediates the repairing or degradation of unhealthy mitochondria in response to mitochondrial damage. Mediator of mitochondrial protein catabolic process (also named MALM) by mediating the degradation of damaged proteins inside mitochondria by promoting the accumulation in the mitochondrial matrix of hydrolases that…						Homo sapiens	0.630089	1.39337		0.371068	0.389166	0.737723	1.26222	1.60279	1.33734	1.39339	1.93121	1.24298	2.03199	0.545455	0.797037	1.44035	0.332438	0.669007	1.3376	0.50515
9606.ENSP00000297632		TMEM65	Q6PI78	9606.ENSP00000297632	Transmembrane protein 65; May play an important role in cardiac development and function. May regulate cardiac conduction and the function of the gap junction protein GJA1. May contributes to the stability and proper localization of GJA1 to cardiac intercalated disk thereby regulating gap junction communication (By similarity). May also play a role in the regulation of mitochondrial respiration a…						Homo sapiens	0.643453	1.34694		0.545455	0.733333	1.09091	2.18119	0.778151	0.922552	0.566667	1.34018	1.94917	4.37615	0.566667	0.876987	1.24345	1.14103	1.09091	0.845098	0.721536
9606.ENSP00000326247		SAMD9L	Q8IWI4	9606.ENSP00000326247	Sterile alpha motif domain-containing protein 9-like; May be involved in endosome fusion. Mediates down- regulation of growth factor signaling via internalization of growth factor receptors; Sterile alpha motif domain containing						Homo sapiens	1.60491	2.10528	0.79363	2.27817	0.533333	1.05944	1.5955	2.04402	1.97527	1.54341	2.22487	1.66434	4.39363	1.05834	0.928143	4.34741	4.47333	0.954243	1.22735	1.11394
9606.ENSP00000362135		YRDC	Q86U90	9606.ENSP00000362135	yrdC N(6)-threonylcarbamoyltransferase domain containing; May regulate the activity of some transporters; Belongs to the SUA5 family.						Homo sapiens	0.792392	1.34278	0.803198	1.2833	0.533333	0.797037	1.20324	4.32183	1.75936	4.34117	1.40202	1.27532	1.94959	1.50536	0.539912	4.24704	0.594761	0.681241	0.797037	0.845098
9606.ENSP00000340523		NMNAT3	Q96T66	9606.ENSP00000340523	Nicotinamide/nicotinic acid mononucleotide adenylyltransferase 3; Catalyzes the formation of NAD(+) from nicotinamide mononucleotide (NMN) and ATP. Can also use the deamidated form; nicotinic acid mononucleotide (NaMN) as substrate with the same efficiency. Can use triazofurin monophosphate (TrMP) as substrate. Can also use GTP and ITP as nucleotide donors. Also catalyzes the reverse reaction, i.…						Homo sapiens	1.09091	2.01323	0.833709	1.54833	2.11676	1.09091	2.20318	4.38599	4.43603	2.04771	1.86404	2.42543	4.51295	1.94618	1.09091	1.86847	1.18661	1.09091	1.52128	1.09091
9606.ENSP00000365883		NUDT8	Q8WV74	9606.ENSP00000365883	Nudix (nucleoside diphosphate linked moiety X)-type motif 8; Probably mediates the hydrolysis of some nucleoside diphosphate derivatives; Nudix hydrolase family						Homo sapiens	1.19489	0.356625		0.531063	0.533333	0.796594	1.68247	1.19489	1.87508	1.66542	0.796594	1.7836	1.36381	0.531063	1.03073	0.721536	0.398297	1.39279	1.9371	0.531063
9606.ENSP00000349588		ANK2	Q01484	9606.ENSP00000349588	Non-erythroid ankyrin; In skeletal muscle, required for proper localization of DMD and DCTN4 and for the formation and/or stability of a special subset of microtubules associated with costameres and neuromuscular junctions. Attaches integral membrane proteins to cytoskeletal elements. Also binds to cytoskeletal proteins. Required for coordinate assembly of Na/Ca exchanger, Na/K ATPase and InsP3 r…						Homo sapiens	2.37322	2.89719	1.06469	0.776805	4.64808	1.33846	3.32733	1.99537	3.02778	4.52749	1.8937	3.35792	4.97543	1.89781	0.777541	1.73152	2.07186	1.5791	1.57342	1.06667
9606.ENSP00000326003		PUS10	Q3MIT2	9606.ENSP00000326003	Putative tRNA pseudouridine synthase Pus10; Pseudouridylate synthases catalyze pseudouridination of structural RNAs, including transfer, ribosomal, and splicing RNAs. PUS10 catalyzes the formation of the universal psi55 in the GC loop of transfer RNAs (Probable). Modulator of TRAIL-induced cell death via activation of procaspase 8 and BID cleavage. Required for the progression of the apoptotic si…						Homo sapiens	0.971857	1.24434		0.485929		0.971857	0.983162	1.35725	1.89092	1.52534	1.56478	1.39768	4.32987	0.647905	0.647905	0.403692	0.671173	1.45779	0.971857	0.866481
9606.ENSP00000340761		BRI3BP	Q8WY22	9606.ENSP00000340761	Cervical cancer 1 proto-oncogene-binding protein KG19; Involved in tumorigenesis and may function by stabilizing p53/TP53.						Homo sapiens	0.6	1.6212		0.545455	0.633333	0.587337	1.51875	2.36079	2.15675	2.0104	1.32117	1.21344	2.78252	0.707962	0.181818	0.545455	1.48153	1.79891	1.09091	0.566667
9606.ENSP00000315351		D2HGDH	Q8N465	9606.ENSP00000315351	D-2-hydroxyglutarate dehydrogenase, mitochondrial; Catalyzes the oxidation of D-2-hydroxyglutarate to alpha-ketoglutarate.						Homo sapiens	1.09807	1.8587	0.842004	1.70726	0.733333	1.02803	1.60848	1.8557	2.13187	1.87021	1.63534	1.67036	4.58485	0.924279	1.30678	1.99874	1.57054	1.13988	1.12276	1.7589
9606.ENSP00000330737		NDUFA12	Q9UI09	9606.ENSP00000330737	NADH dehydrogenase [ubiquinone] 1 alpha subcomplex subunit 12; Accessory subunit of the mitochondrial membrane respiratory chain NADH dehydrogenase (Complex I), that is believed not to be involved in catalysis. Complex I functions in the transfer of electrons from NADH to the respiratory chain. The immediate electron acceptor for the enzyme is believed to be ubiquinone.						Homo sapiens	4.33921	2.37226	0.63098	1.47324	2.08272	1.4614	2.90248	2.04012	4.49833	4.48895	2.1365	3.02501	2.63601	1.79489	1.47129	2.16691	1.68064	2.04712	2.11842	1.55871
9606.ENSP00000481934		ARHGAP11B	Q3KRB8	9606.ENSP00000481934	Rho-type GTPase-activating protein 11B; Hominin-specific protein that promotes development and evolutionary expansion of the brain neocortex. Able to promote amplification of basal progenitors in the subventricular zone, producing more neurons during fetal corticogenesis. Does not possess GTPase activator activity; Rho GTPase activating proteins						Homo sapiens		1.3474	0.59121	1.06195	0.8331	0.255273	1.51184	0.662758	0.920333	1.09091	0.181818	1.50543	2.73818			0.993523	0.39211	0.403692	0.181818	0.39211
9606.ENSP00000280377		USP15	Q9Y4E8	9606.ENSP00000280377	Ubiquitin-specific-processing protease 15; Hydrolase that removes conjugated ubiquitin from target proteins and regulates various pathways such as the TGF-beta receptor signaling, NF-kappa-B and RNF41/NRDP1-PRKN pathways. Acts as a key regulator of TGF-beta receptor signaling pathway, but the precise mechanism is still unclear: according to a report, acts by promoting deubiquitination of monoubiq…						Homo sapiens	1.30678	2.64107	1.45477	2.6579	1.63185	1.32634	2.38879	2.63795	2.40536	4.49879	4.51837	2.42815	4.60353	1.86021	1.10266	4.49922	2.51271	2.05431	1.72136	1.33445
9606.ENSP00000354920		METTL13	Q96SQ0	9606.ENSP00000354920	Methyltransferase-like protein 13; Methyltransferase like 13; Belongs to the methyltransferase superfamily.						Homo sapiens	0.924279	1.63034		0.732394	0.593081	0.82823	1.57081	1.89669	1.78423	4.40783	2.59499	1.37255	4.89887	1.42059	0.80618	2.30023	1.52769	1.69725	1.52205	0.94776
9606.ENSP00000429168		SLC25A30	Q5SVS4	9606.ENSP00000429168	Kidney mitochondrial carrier protein 1; Probable transporter; Belongs to the mitochondrial carrier (TC 2.A.29) family.						Homo sapiens	1.09091	1.18112		0.669007		1.09091	2.05097	0.716003	2.03291	2.22955	0.870599	2.22437	4.39525	0.545455	0.643453	1.57912	1.23147	1.09091	0.94118	0.836746
9606.ENSP00000339787		ACSL4	O60488	9606.ENSP00000339787	acyl-CoA synthetase long-chain family member 4; Activation of long-chain fatty acids for both synthesis of cellular lipids, and degradation via beta-oxidation. Preferentially uses arachidonate and eicosapentaenoate as substrates; Acyl-CoA synthetase family						Homo sapiens	2.5715	2.77016	1.2555	1.70867	4.41142	1.74029	3.00166	2.79821	3.0766	3.30559	3.00892	3.06546	4.34721	2.32989	0.649984	1.9633	2.66578	4.39195	2.05679	1.32906
9606.ENSP00000372191		SIRT3	Q9NTG7	9606.ENSP00000372191	NAD-dependent protein deacetylase sirtuin-3, mitochondrial; NAD-dependent protein deacetylase. Activates or deactivates mitochondrial target proteins by deacetylating key lysine residues. Known targets include ACSS1, IDH, GDH, SOD2, PDHA1, LCAD, SDHA and the ATP synthase subunit ATP5O. Contributes to the regulation of the cellular energy metabolism. Important for regulating tissue-specific ATP le…						Homo sapiens	2.60717	3.09639	2.13371	2.52132	2.95708	1.71486	3.45972	2.92165	3.23051	4.67568	4.59	3.52249	4.51669	2.89666	1.68519	2.75122	2.59835	2.49446	2.53781	2.01553
9606.ENSP00000419126		C10orf88	Q9H8K7	9606.ENSP00000419126	Chromosome 10 open reading frame 88						Homo sapiens	0.623249	0.885332		0.114143	0.860328	0.539912	0.533333	1.31984	0.456571	0.958609	0.447158	0.436693	0.753328	1.02728	0.456571	0.39211	0.556303	0.684856	0.636822	0.548185
9606.ENSP00000358042		QRSL1	Q9H0R6	9606.ENSP00000358042	Glutamyl-tRNA(Gln) amidotransferase subunit A, mitochondrial; Allows the formation of correctly charged Gln-tRNA(Gln) through the transamidation of misacylated Glu-tRNA(Gln) in the mitochondria. The reaction takes place in the presence of glutamine and ATP through an activated gamma-phospho-Glu- tRNA(Gln).						Homo sapiens	1.75083	2.22569	1.12594	2.4278	1.44873	1.00306	2.34788	2.27929	1.98726	2.20428	1.73227	2.28441	4.77367	2.017	1.00306	1.81351	1.87273	1.82838	1.64987	0.75638
9606.ENSP00000217971		PGRMC1	O00264	9606.ENSP00000217971	Membrane-associated progesterone receptor component 1; Component of a progesterone-binding protein complex. Binds progesterone. Has many reported cellular functions (heme homeostasis, interaction with CYPs); Belongs to the cytochrome b5 family. MAPR subfamily.						Homo sapiens	2.9188	4.49716	1.36438	1.79549	2.91037	1.6149	2.62772	2.99518	3.16907	4.74342	2.83003	2.4651	4.96076	2.19166	1.52201	2.70756	2.30512	2.35786	2.55747	2.10093
9606.ENSP00000328875		TRAK2	O60296	9606.ENSP00000328875	Amyotrophic lateral sclerosis 2 chromosomal region candidate gene 3 protein; May regulate endosome-to-lysosome trafficking of membrane cargo, including EGFR.						Homo sapiens	1.90088	1.62063		1.70834	2.07715	1.09091	2.7039	1.81326	2.47331	4.39534	2.92197	2.40986	4.88091	1.11379	1.01703	4.53102	1.61927	1.09091	1.3411	1.09091
9606.ENSP00000303575		NUDT9	Q9BW91	9606.ENSP00000303575	Nudix (nucleoside diphosphate linked moiety X)-type motif 9; Hydrolyzes ADP-ribose (ADPR) to AMP and ribose 5'- phosphate; Nudix hydrolase family						Homo sapiens	1.37168	1.72307		0.486667	1.14073	1.11394	2.41176	1.70615	2.69526	2.63926	2.00529	2.19947	4.75523	2.21472	1.64068	0.873127	4.3976	1.07676	1.7972	1.16037
9606.ENSP00000401831		ACSF2	Q96CM8	9606.ENSP00000401831	Acyl-CoA synthetase family member 2, mitochondrial; Acyl-CoA synthases catalyze the initial reaction in fatty acid metabolism, by forming a thioester with CoA. Has some preference toward medium-chain substrates. Plays a role in adipocyte differentiation; Acyl-CoA synthetase family						Homo sapiens	2.11272	1.68776	0.769103	0.539912	1.34443	1.09091	2.4301	2.20953	4.90512	4.50433	2.03995	2.10489	4.86783	1.47148	1.15836	4.37679	1.59231	1.30392	1.66276	1.2757
9606.ENSP00000362144		MCU	Q8NE86	9606.ENSP00000362144	Coiled-coil domain-containing protein 109A; Mitochondrial inner membrane calcium uniporter that mediates calcium uptake into mitochondria. Constitutes the pore-forming and calcium-conducting subunit of the uniporter complex (uniplex). Activity is regulated by MICU1 and MICU2. At low Ca(2+) levels MCU activity is down- regulated by MICU1 and MICU2; at higher Ca(2+) levels MICU1 increases MCU activ…						Homo sapiens	2.08222	2.69235	1.31468	1.94169	4.37439	1.15432	3.00105	2.28756	2.55455	2.50389	2.42142	3.25786	3.64799	2.1044	1.69814	2.07087	1.80931	2.64562	2.23845	1.15635
9606.ENSP00000325120		PGR	P06401	9606.ENSP00000325120	Nuclear receptor subfamily 3 group C member 3; The steroid hormones and their receptors are involved in the regulation of eukaryotic gene expression and affect cellular proliferation and differentiation in target tissues. Depending on the isoform, progesterone receptor functions as transcriptional activator or repressor; Belongs to the nuclear hormone receptor family. NR3 subfamily.						Homo sapiens	2.40978	4.53008	2.25617	2.22377	1.65087	1.78521	4.5687	2.83468	2.60427	2.83712	3.07383	2.98125	2.93203	2.3498	2.13112	2.50211	2.32259	2.31974	2.47956	2.04045
9606.ENSP00000326693		SLC25A42	Q86VD7	9606.ENSP00000326693	Mitochondrial coenzyme A transporter SLC25A42; Mitochondrial carrier mediating the transport of coenzyme A (CoA) in mitochondria in exchange for intramitochondrial (deoxy)adenine nucleotides and adenosine 3',5'- diphosphate; Solute carriers						Homo sapiens	0.594761	1.58728		0.623249	0.633333	0.545455	1.91259	1.46629	1.95588	2.22355	1.16374	2.07091	4.57094	1.09926	0.742987	0.572097	0.797037	1.34727	1.67951	0.623249
9606.ENSP00000349577		POX2	O43272	9606.ENSP00000349577	Proline dehydrogenase (oxidase) 1; Converts proline to delta-1-pyrroline-5-carboxylate; Belongs to the proline oxidase family.						Homo sapiens	1.7423	1.94236	0.975828	1.08757	1.60399	1.09091	2.11862	2.29259	4.47655	2.19457	2.4395	2.24033	4.71967	1.46391	1.42179	2.49528	0.801888	1.55956	2.00252	1.42143
9606.ENSP00000264954		GRPEL1	Q9HAV7	9606.ENSP00000264954	GrpE protein homolog 1, mitochondrial; Essential component of the PAM complex, a complex required for the translocation of transit peptide-containing proteins from the inner membrane into the mitochondrial matrix in an ATP-dependent manner (By similarity). Seems to control the nucleotide-dependent binding of mitochondrial HSP70 to substrate proteins.						Homo sapiens	1.62737	2.23448	0.607935	1.7365	1.56084	1.09091	2.4833	2.31	2.37489	4.53966	2.06389	2.26593	4.82471	1.63183	0.913814	1.9486	2.14122	2.15516	1.61802	1.0361
9606.ENSP00000284320		TOMM70A	O94826	9606.ENSP00000284320	Translocase of outer mitochondrial membrane 70 homolog A (S. cerevisiae); Receptor that accelerates the import of all mitochondrial precursor proteins.						Homo sapiens	2.11007	4.50513	1.20066	1.51222	2.40932	1.06942	3.03291	2.54158	2.77144	4.57527	2.3759	2.82987	4.83952	2.04446	1.00575	4.38798	2.19336	2.1104	2.06638	1.5
9606.ENSP00000313140		EXD2	Q9NVH0	9606.ENSP00000313140	Exonuclease 3'-5' domain-like-containing protein 2; Exonuclease required for double-strand breaks resection and efficient homologous recombination. Plays a key role in controlling the initial steps of chromosomal break repair, it is recruited to chromatin in a damage-dependent manner and functionally interacts with the MRN complex to accelerate resection through its 3'-5' exonuclease activity, wh…						Homo sapiens	0.823909	0.741382	1.16534	0.239426	0.766667	0.884607	0.786988	1.26369	1.3628	0.742987	4.22815	0.768391	4.83206	0.857332	0.963788	0.737723	0.740363	0.82823	0.99417	0.888367
9606.ENSP00000353826		LONP1	P36776	9606.ENSP00000353826	Mitochondrial ATP-dependent protease Lon; ATP-dependent serine protease that mediates the selective degradation of misfolded, unassembled or oxidatively damaged polypeptides as well as certain short-lived regulatory proteins in the mitochondrial matrix. May also have a chaperone function in the assembly of inner membrane protein complexes. Participates in the regulation of mitochondrial gene expr…						Homo sapiens	2.94901	3.1175	1.4393	2.37752	4.57045	1.1	3.43539	3.13349	2.96701	4.72694	3.85858	2.88578	4.95005	2.67024	1.87157	4.2284	2.65336	2.06697	2.45515	1.36667
9606.ENSP00000376303		CPT1C	Q8TCG5	9606.ENSP00000376303	Carnitine O-palmitoyltransferase 1, brain isoform; May play a role in lipid metabolic process; Belongs to the carnitine/choline acetyltransferase family.						Homo sapiens	1.6104	2.13586	1.37083	1.13152	4.34387	1.35336	2.79757	2.10907	4.36395	2.70881	1.92466	3.14388	4.79697	2.066	0.181818	1.96858	1.65774	1.35685	1.75296	1.06091
9606.ENSP00000351644		GTPBP3	Q9BX61	9606.ENSP00000351644	tRNA modification GTPase GTPBP3, mitochondrial; GTPase involved in the 5-carboxymethylaminomethyl modification (mnm(5)s(2)U34) of the wobble uridine base in mitochondrial tRNAs.						Homo sapiens	1.09091	1.57148		0.609239	0.666667	1.09091	2.05911	1.61346	1.68211	1.62829	0.753328	2.10309	4.69717	0.623249	1.09091	1.53919	1.09091	1.09091	1.09091	1.09091
9606.ENSP00000263629		MTIF2	P46199	9606.ENSP00000263629	Translation initiation factor IF-2, mitochondrial; One of the essential components for the initiation of protein synthesis. Protects formylmethionyl-tRNA from spontaneous hydrolysis and promotes its binding to the 30S ribosomal subunits. Also involved in the hydrolysis of GTP during the formation of the 70S ribosomal complex; Belongs to the TRAFAC class translation factor GTPase superfamily. Clas…						Homo sapiens	0.954243	1.768		0.742987	0.8	0.924279	4.45487	1.03875	2.02263	4.53308	1.56055	2.23959	3.44942	0.832509	0.934498	0.91733	1.40489	1.04662	1.13988	1.09108
9606.ENSP00000264717		GCKR	Q14397	9606.ENSP00000264717	Glucokinase (hexokinase 4) regulator; Inhibits glucokinase (GCK) by forming an inactive complex with this enzyme. The affinity of GCKR for GCK is modulated by fructose metabolites: GCKR with bound fructose 6- phosphate has increased affinity for GCK, while GCKR with bound fructose 1-phosphate has strongly decreased affinity for GCK and does not inhibit GCK activity.						Homo sapiens	1.20576	2.02356				1.01867	1.86729	1.49569	1.83277	4.75012	0.656875	1.94227	1.62815	2.38923		1.06486	0.028029	1.04402	1.11878	1.12293
9606.ENSP00000350314		BCO2	Q9BYV7	9606.ENSP00000350314	Beta,beta-carotene 9',10'-oxygenase; Asymmetrically cleaves beta-carotene at the 9',10' double bond resulting in the formation of beta-apo-10'-carotenal and beta-ionone. Besides beta-carotene, lycopene is also oxidatively cleaved. The apocarotenals formed by this enzyme may be the precursors for the biosynthesis of retinoic acid or exert unknown physiological effects; Belongs to the carotenoid ox…						Homo sapiens	1.81208	1.76783	0.652413	0.117003	2.46117	0.892095	4.45456	1.91579	1.36669	4.58766	1.36669	2.38186	4.33929	1.01187	0.156004	1.72842	0.903026	1.46826	1.03248	0.798475
9606.ENSP00000377878		ATP5G2	Q06055	9606.ENSP00000377878	ATP synthase, H+ transporting, mitochondrial Fo complex, subunit C2 (subunit 9); Mitochondrial membrane ATP synthase (F(1)F(0) ATP synthase or Complex V) produces ATP from ADP in the presence of a proton gradient across the membrane which is generated by electron transport complexes of the respiratory chain. F-type ATPases consist of two structural domains, F(1) - containing the extramembraneous …						Homo sapiens	2.16236	2.69395	0.593081	2.44267	2.42606	2.19089	2.99669	2.7001	2.74774	4.53121	4.55712	3.27845	4.21398	2.61347	2.26545	3.0174	2.13946	2.72419	2.19052	2.25816
9606.ENSP00000340507		TRIM24	O15164	9606.ENSP00000340507	RING-type E3 ubiquitin transferase TIF1-alpha; Transcriptional coactivator that interacts with numerous nuclear receptors and coactivators and modulates the transcription of target genes. Interacts with chromatin depending on histone H3 modifications, having the highest affinity for histone H3 that is both unmodified at 'Lys-4' (H3K4me0) and acetylated at 'Lys-23' (H3K23ac). Has E3 protein-ubiqui…						Homo sapiens	1.7863	2.48403	1.44971	1.98832	1.27245	0.60206	2.12538	2.14383	2.37676	4.53873	2.45849	2.45043	3.52406	1.61855	1.5212	1.87854	2.21241	1.77439	4.43349	0.78295
9606.ENSP00000254928		ERAL1	O75616	9606.ENSP00000254928	Era-like 12S mitochondrial rRNA chaperone 1; Probable GTPase that plays a role in the mitochondrial ribosomal small subunit assembly. Specifically binds the 12S mitochondrial rRNA (12S mt-rRNA) to a 33 nucleotide section delineating the 3' terminal stem-loop region. May act as a chaperone that protects the 12S mt-rRNA on the 28S mitoribosomal subunit during ribosomal small subunit assembly.						Homo sapiens	1.72417	2.19695	0.994199	1.6057	1.50135	1.7458	2.55767	4.61025	2.57669	3.843	3.05248	3.02638	4.92967	1.35346	1.12926	2.32088	1.69034	1.70905	1.86855	1.18184
9606.ENSP00000356096		FAM72A	Q5TYM5	9606.ENSP00000356096	Family with sequence similarity 72, member A; May play a role in the regulation of cellular reactive oxygen species metabolism. May participate in cell growth regulation; Belongs to the FAM72 family.						Homo sapiens	0.079181	1.34685		0.548185		0.185637	0.733171	1.24824	0.736128	0.52105	0.872624	1.05513	1.33103			4.0736	0.522879			0.146128
9606.ENSP00000358033		PDSS2	Q86YH6	9606.ENSP00000358033	All-trans-decaprenyl-diphosphate synthase subunit 2; Supplies decaprenyl diphosphate, the precursor for the side chain of the isoprenoid quinones ubiquinone-10.						Homo sapiens	1.36971	1.99948	0.657575	0.748188	1.13294	1.60638	2.32166	2.13594	2.62137	2.33984	1.76845	2.58745	3.42801	1.43013	0.951014	1.81025	0.766413	1.74055	1.83356	1.784
9606.ENSP00000358272		NDUFAF4	Q9P032	9606.ENSP00000358272	NADH dehydrogenase [ubiquinone] 1 alpha subcomplex assembly factor 4; Involved in the assembly of mitochondrial NADH:ubiquinone oxidoreductase complex (complex I). May be involved in cell proliferation and survival of hormone-dependent tumor cells. May be a regulator of breast tumor cell invasion.						Homo sapiens	1.22011	4.33997	4.15235	1.09091	1.39657	1.09091	2.40331	1.14613	1.84308	1.94264	1.71222	2.41822	4.85867	1.09091	1.09091	1.80857	0.988262	1.09091	1.72565	1.09091
9606.ENSP00000215565		NDUFB7	P17568	9606.ENSP00000215565	NADH dehydrogenase (ubiquinone) 1 beta subcomplex, 7, 18kDa; Accessory subunit of the mitochondrial membrane respiratory chain NADH dehydrogenase (Complex I), that is believed not to be involved in catalysis. Complex I functions in the transfer of electrons from NADH to the respiratory chain. The immediate electron acceptor for the enzyme is believed to be ubiquinone.						Homo sapiens	1.79286	1.6986	0.69537	1.61208	0.766667	1.61278	2.95459	2.13032	2.41594	2.49192	2.16228	3.38949	4.60729	2.23379	1.98707	2.1826	1.62873	1.78008	1.83336	1.64411
9606.ENSP00000445806		TIMM50	Q3ZCQ8	9606.ENSP00000445806	Translocase of inner mitochondrial membrane 50 homolog (S. cerevisiae); Essential component of the TIM23 complex, a complex that mediates the translocation of transit peptide-containing proteins across the mitochondrial inner membrane. Has some phosphatase activity in vitro; however such activity may not be relevant in vivo. Isoform 2 may participate in the release of snRNPs and SMN from the Caja…						Homo sapiens	1.82854	4.36328	1.1429	1.26639	4.34058	1.13778	2.40186	1.9996	2.34852	2.07277	2.24505	2.4822	4.73921	4.89815	1.15432	2.33537	1.23215	1.76681	1.86103	1.27416
9606.ENSP00000300051		LDHD	Q86WU2	9606.ENSP00000300051	Probable D-lactate dehydrogenase, mitochondrial; Lactate dehydrogenase D; Belongs to the FAD-binding oxidoreductase/transferase type 4 family.						Homo sapiens	1.03549	1.13189		0.970795	0.633333	1.38065	2.45293	2.05937	2.07212	4.47813	0.690326	2.49993	1.21254	0.7	1.0361	0.345163	0.345163	1.86302	1.03549	0.690326
9606.ENSP00000325136		HADHB	P55084	9606.ENSP00000325136	hydroxyacyl-CoA dehydrogenase trifunctional multienzyme complex subunit beta						Homo sapiens	2.50756	4.59904	1.38546	2.12538	2.68918	1.60638	4.95221	4.83906	4.53502	4.844	3.58434	4.76802	4.98729	2.48135	1.66589	3.18121	2.37186	4.46482	2.41066	4.34174
9606.ENSP00000362159		SLC25A25	Q6UX48	9606.ENSP00000362159	Solute carrier family 25 (mitochondrial carrier; phosphate carrier), member 25; Calcium-dependent mitochondrial solute carrier. Mitochondrial solute carriers shuttle metabolites, nucleotides, and cofactors through the mitochondrial inner membrane. May act as a ATP-Mg/Pi exchanger that mediates the transport of Mg-ATP in exchange for phosphate, catalyzing the net uptake or efflux of adenine nucleo…						Homo sapiens	1.15836	1.77544		0.587337	1.54797	1.4624	2.1172	1.74124	1.96966	2.6108	4.37797	4.46896	4.54688	1.96084	0.636822	1.81197	0.918205	0.815135	1.68636	0.888367
9606.ENSP00000260361		NDUFAF1	Q9Y375	9606.ENSP00000260361	NADH dehydrogenase [ubiquinone] 1 alpha subcomplex assembly factor 1; Chaperone protein involved in the assembly of the mitochondrial NADH:ubiquinone oxidoreductase complex (complex I); Belongs to the CIA30 family.						Homo sapiens	1.32906	1.76907	0.861188	0.467361	1.3499	0.973128	2.32171	1.57759	2.24116	4.40832	1.75794	2.37868	2.35602	0.713429	0.836746	1.49407	1.3948	0.94118	1.55607	1.08636
9606.ENSP00000363495		GDF5OS	Q5U4N7	9606.ENSP00000363495	Growth differentiation factor 5 opposite strand						Homo sapiens								0.181818	1.09091					0.545455		0.181818
9606.ENSP00000432743		TP53AIP1	Q9HCN2	9606.ENSP00000432743	Tumor protein p53 regulated apoptosis inducing protein 1; May play an important role in mediating p53/TP53- dependent apoptosis.						Homo sapiens	1.09091	1.27391	1.11435	1.01732		0.545455	1.32963	1.82171	1.9874	2.06888	1.70589	1.16448	1.93086	1.71112	0.997513	2.13485	0.181818	1.90319	1.70947	0.545455
9606.ENSP00000270142		SOD1	P00441	9606.ENSP00000270142	Superoxide dismutase 1, soluble; Destroys radicals which are normally produced within the cells and which are toxic to biological systems.						Homo sapiens	3.43888	3.55213	2.98021	3.09089	4.42465	2.51287	3.90917	4.70811	3.73944	4.89074	4.55539	3.88457	4.92409	4.59925	2.40581	4.28919	3.30726	3.0575	2.98009	2.51077
9606.ENSP00000298910		LRRK2	Q5S007	9606.ENSP00000298910	Leucine-rich repeat serine/threonine-protein kinase 2; Positively regulates autophagy through a calcium- dependent activation of the CaMKK/AMPK signaling pathway. The process involves activation of nicotinic acid adenine dinucleotide phosphate (NAADP) receptors, increase in lysosomal pH, and calcium release from lysosomes. Together with RAB29, plays a role in the retrograde trafficking pathway fo…						Homo sapiens	2.66387	3.15563	1.55822	2.00257	2.21435	0.792392	2.58402	2.58075	3.06017	4.45064	3.17686	2.72237	4.7126	1.87373	1.6564	2.05844	2.74953	1.45926	1.71704	1.84727
9606.ENSP00000312029		UCP2	P55851	9606.ENSP00000312029	Uncoupling protein 2 (mitochondrial, proton carrier); UCP are mitochondrial transporter proteins that create proton leaks across the inner mitochondrial membrane, thus uncoupling oxidative phosphorylation from ATP synthesis. As a result, energy is dissipated in the form of heat; Belongs to the mitochondrial carrier (TC 2.A.29) family.						Homo sapiens	2.6192	3.44932	1.63766	2.86669	2.29042	2.26435	3.22722	3.64187	3.06865	3.31051	4.84719	4.78936	4.16504	3.30568	1.40824	2.48066	4.66613	2.97193	2.98014	1.85248
9606.ENSP00000215570		TIMM13	Q9Y5L4	9606.ENSP00000215570	Translocase of inner mitochondrial membrane 13 homolog (yeast); Mitochondrial intermembrane chaperone that participates in the import and insertion of some multi-pass transmembrane proteins into the mitochondrial inner membrane. Also required for the transfer of beta-barrel precursors from the TOM complex to the sorting and assembly machinery (SAM complex) of the outer membrane. Acts as a chapero…						Homo sapiens	1.27416	1.63342		1.09807	1.25849	0.982271	1.93043	1.70899	2.06782	4.44597	2.07649	2.05992	4.29558	1.19866	1.25204	1.61644	1.266	1.28179	1.09091	0.99417
9606.ENSP00000358022		MCL1	Q9UHR9	9606.ENSP00000358022	Induced myeloid leukemia cell differentiation protein Mcl-1; Involved in the regulation of apoptosis versus cell survival, and in the maintenance of viability but not of proliferation. Mediates its effects by interactions with a number of other regulators of apoptosis. Isoform 1 inhibits apoptosis. Isoform 2 promotes apoptosis; Belongs to the Bcl-2 family.						Homo sapiens	3.08167	4.5646	3.41557	3.91475	3.24863	3.09751	3.60156	3.91721	3.69708	4.00361	4.35609	3.41447	4.94034	3.56984	2.67513	3.22605	3.52132	3.3424	3.16944	2.63024
9606.ENSP00000389649		ATP5J	P18859	9606.ENSP00000389649	ATP synthase, H+ transporting, mitochondrial Fo complex, subunit F6; Mitochondrial membrane ATP synthase (F(1)F(0) ATP synthase or Complex V) produces ATP from ADP in the presence of a proton gradient across the membrane which is generated by electron transport complexes of the respiratory chain. F-type ATPases consist of two structural domains, F(1) - containing the extramembraneous catalytic co…						Homo sapiens	2.45729	2.73088	1.02199	2.29885	4.44266	1.83251	3.62243	2.87671	4.61422	4.67556	2.70367	3.40407	3.87006	2.34626	1.91803	2.52061	2.61412	2.82865	2.27336	1.95521
9606.ENSP00000252711		NDUFA10	O95299	9606.ENSP00000252711	NADH dehydrogenase [ubiquinone] 1 alpha subcomplex subunit 10, mitochondrial; Accessory subunit of the mitochondrial membrane respiratory chain NADH dehydrogenase (Complex I), that is believed not to be involved in catalysis. Complex I functions in the transfer of electrons from NADH to the respiratory chain. The immediate electron acceptor for the enzyme is believed to be ubiquinone; NADH:ubiqui…						Homo sapiens	2.11545	2.09284	0.356625	1.85429	2.09916	1.59329	3.20657	2.24958	2.67684	4.52688	3.17827	3.10921	4.69588	1.81269	1.60423	2.76198	1.51676	1.65514	2.13647	1.69665
9606.ENSP00000264932		SDHA	P31040	9606.ENSP00000264932	Succinate dehydrogenase [ubiquinone] flavoprotein subunit, mitochondrial; Flavoprotein (FP) subunit of succinate dehydrogenase (SDH) that is involved in complex II of the mitochondrial electron transport chain and is responsible for transferring electrons from succinate to ubiquinone (coenzyme Q). Can act as a tumor suppressor; Belongs to the FAD-dependent oxidoreductase 2 family. FRD/SDH subfami…						Homo sapiens	3.3462	3.39903	2.43774	2.59179	3.47276	2.10404	4.86122	4.91122	4.33597	4.7506	4.25841	3.63918	4.98875	2.88471	2.35568	3.91254	2.73889	3.00291	2.82494	2.51202
9606.ENSP00000281031		NDUFC2	O95298	9606.ENSP00000281031	NADH dehydrogenase (ubiquinone) 1, subcomplex unknown, 2, 14.5kDa; Accessory subunit of the mitochondrial membrane respiratory chain NADH dehydrogenase (Complex I), that is believed not to be involved in catalysis. Complex I functions in the transfer of electrons from NADH to the respiratory chain. The immediate electron acceptor for the enzyme is believed to be ubiquinone.						Homo sapiens	2.12013	4.46213	0.579563	1.7104	1.6561	1.85451	2.87588	2.36019	4.53279	2.85412	2.47542	3.00327	4.52423	2.25235	2.10947	2.26399	2.20465	1.92221	2.71332	1.85289
9606.ENSP00000381928		MGARP	Q8TDB4	9606.ENSP00000381928	Hypoxia up-regulated mitochondrial movement regulator protein; Plays a role in the trafficking of mitochondria along microtubules. Regulates the kinesin-mediated axonal transport of mitochondria to nerve terminals along microtubules during hypoxia. Participates in the translocation of TRAK2/GRIF1 from the cytoplasm to the mitochondrion. Also plays a role in steroidogenesis through maintenance of …						Homo sapiens	2.76225	0.915149			4.59775	0.533333	1.5317	0.983598	0.953889	0.602798	0.573354	0.979869	1.78153			0.679631				0.533333
9606.ENSP00000361084		MRPL14	Q6P1L8	9606.ENSP00000361084	Mitochondrial large ribosomal subunit protein uL14m; Forms part of 2 intersubunit bridges in the assembled ribosome. Upon binding to MALSU1 intersubunit bridge formation is blocked, preventing ribosome formation and repressing translation (Probable); Mitochondrial ribosomal proteins						Homo sapiens	1.21307	0.872156		0.895791	0.905796	1.04662	1.69856	1.6337	1.32001	2.37206	1.94586	2.44976	1.88234	4.16902	1.11171	1.18374	1.57361	1.6302	1.57933	1.13566
9606.ENSP00000281038		NARS2	Q96I59	9606.ENSP00000281038	asparaginyl-tRNA synthetase 2, mitochondrial; Belongs to the class-II aminoacyl-tRNA synthetase family.						Homo sapiens	1.09091	2.17342	0.756555	1.03771	0.733333	1.09091	1.93718	1.90753	1.906	4.40557	1.64569	2.09565	4.57041	0.630089	0.823909	1.34516	1.69296	0.888367	1.12494	1.00289
9606.ENSP00000378743		AK4	P27144	9606.ENSP00000378743	Adenylate kinase 4, mitochondrial; Involved in maintaining the homeostasis of cellular nucleotides by catalyzing the interconversion of nucleoside phosphates. Efficiently phosphorylates AMP and dAMP using ATP as phosphate donor, but phosphorylates only AMP when using GTP as phosphate donor. Also displays broad nucleoside diphosphate kinase activity; Belongs to the adenylate kinase family. AK3 sub…						Homo sapiens	0.146128	1.96809	0.963989	1.30204	1.27603	1.56182	2.91217	4.43637	4.09428	4.55446	4.33711	2.71342	4.84231	1.18876	1.06383	2.11391	1.32744	1.83524	0.390455	0.687232
9606.ENSP00000335153		HSP90AA1	P07900	9606.ENSP00000335153	Heat shock protein 90kDa alpha (cytosolic), class A member 1; Molecular chaperone that promotes the maturation, structural maintenance and proper regulation of specific target proteins involved for instance in cell cycle control and signal transduction. Undergoes a functional cycle that is linked to its ATPase activity which is essential for its chaperone activity. This cycle probably induces con…						Homo sapiens	3.58648	4.96079	4.42167	3.59322	4.71918	2.96279	4.9297	4.8736	4.85829	4.98324	4.9574	4.34504	4.99936	4.68048	3.19264	4.89668	3.90751	4.52094	3.30578	2.9135
9606.ENSP00000408695		PRKCA	P17252	9606.ENSP00000408695	Protein kinase C alpha type; Calcium-activated, phospholipid- and diacylglycerol (DAG)-dependent serine/threonine-protein kinase that is involved in positive and negative regulation of cell proliferation, apoptosis, differentiation, migration and adhesion, tumorigenesis, cardiac hypertrophy, angiogenesis, platelet function and inflammation, by directly phosphorylating targets such as RAF1, BCL2, …						Homo sapiens	2.52931	4.66374	2.16444	2.09897	3.93016	1.62679	3.05521	3.63728	3.41939	4.74715	4.01269	2.85176	4.71051	4.38779	1.37598	4.54536	2.52665	2.20198	2.06249	1.73872
9606.ENSP00000262999		UCP1	P25874	9606.ENSP00000262999	Uncoupling protein 1 (mitochondrial, proton carrier); Mitochondrial protein responsible for thermogenic respiration, a specialized capacity of brown adipose tissue and beige fat that participates to non-shivering adaptive thermogenesis to temperature and diet variations and more generally to the regulation of energy balance (By similarity). Functions as a long-chain fatty acid/LCFA and proton sym…						Homo sapiens	2.62109	3.05218	2.16878	2.07726	1.64022	1.73933	3.00446	2.75068	2.68867	3.04455	2.04039	3.36379	3.11675	3.12207	1.31993	2.93698	1.91017	2.24471	2.86468	1.75195
9606.ENSP00000441000		VARS2	Q5ST30	9606.ENSP00000441000	valyl-tRNA synthetase 2, mitochondrial; Aminoacyl tRNA synthetases, Class I						Homo sapiens	0.9	1.91257	0.65357		4.12667		1.76033	1.41214	1.56221	1.85532	1.44888	2.35008	4.87882	0.6		4.20881	0.361728	0.691401	0.775922	0.6933
9606.ENSP00000428263		C14orf159	Q9H8Y9	9606.ENSP00000428263	Chromosome 14 open reading frame 159; D-glutamate cyclase that converts D-glutamate to 5-oxo- D-proline.						Homo sapiens	1.34505	4.40301		1.15432	4.17333	1.36298	2.64241	2.02159	2.02159	4.20615	4.27133	1.90381	4.90946	1.09091	1.379	1.26007	4.3098	1.84246	1.45738	1.53572
9606.ENSP00000418008		MRPS22	P82650	9606.ENSP00000418008	Mitochondrial ribosomal protein S22; Belongs to the mitochondrion-specific ribosomal protein mS22 family.						Homo sapiens	2.57327	1.4303	1.76082	2.17269	0.9	2.17269	2.32201	2.60589	2.10268	2.77546	2.17269	4.49412	4.66234	2.17269	1.15229	1.98293	1.14406	1.62952	2.46646	2.17269
9606.ENSP00000358496		CMC4	P56277	9606.ENSP00000358496	Mature T-cell proliferation 1 neighbor protein; C-X9-C motif containing 4						Homo sapiens	1.09091	4.27696		0.380211	0.579784	0.753328	1.21661	0.545455	1.50662	4.13863	0.545455	1.76224	4.24939	1.09091	1.09091	0.594761	0.6163	0.545455	1.09091	1.09091
9606.ENSP00000464327		PTRH2	Q9Y3E5	9606.ENSP00000464327	Peptidyl-tRNA hydrolase 2, mitochondrial; The natural substrate for this enzyme may be peptidyl- tRNAs which drop off the ribosome during protein synthesis; Belongs to the PTH2 family.						Homo sapiens	1.09342	1.63857	0.79712	1.09091	1.49035	1.09091	1.78093	1.09091	1.78955	2.06531	1.93544	2.00412	2.40062	1.85262	1.09091	1.78591	1.09091	1.09091	1.73676	1.09091
9606.ENSP00000248244		TICAM1	Q8IUC6	9606.ENSP00000248244	Toll-interleukin-1 receptor domain-containing adapter protein inducing interferon beta; Involved in innate immunity against invading pathogens. Adapter used by TLR3 and TLR4 (through TICAM2) to mediate NF- kappa-B and interferon-regulatory factor (IRF) activation, and to induce apoptosis. Ligand binding to these receptors results in TRIF recruitment through its TIR domain. Distinct protein- inter…						Homo sapiens	1.62745	2.75928	1.4314	2.35394	1.2791	1.09091	2.02246	2.63051	2.59119	2.43985	4.54494	1.95911	4.42584	1.59667	1.34119	1.97598	2.862	1.92787	1.32574	0.669353
9606.ENSP00000398596		TAMM41	Q96BW9	9606.ENSP00000398596	TAM41, mitochondrial translocator assembly and maintenance protein, homolog (S. cerevisiae); Catalyzes the formation of CDP-diacylglycerol (CDP-DAG) from phosphatidic acid (PA) in the mitochondrial inner membrane. Required for the biosynthesis of the dimeric phospholipid cardiolipin, which stabilizes supercomplexes of the mitochondrial respiratory chain in the mitochondrial inner membrane (By sim…						Homo sapiens	0.716003	1.53211		0.587337	1.35947	0.716003	1.87019	1.48077	1.55173	1.6864	1.2621	1.85984	4.35551	1.11022	0.579784	4.2679	0.815135	0.60206	0.716003	0.861335
9606.ENSP00000292147		ETHE1	O95571	9606.ENSP00000292147	Persulfide dioxygenase ETHE1, mitochondrial; Sulfur dioxygenase that plays an essential role in hydrogen sulfide catabolism in the mitochondrial matrix. Hydrogen sulfide (H(2)S) is first oxidized by SQRDL, giving rise to cysteine persulfide residues. ETHE1 consumes molecular oxygen to catalyze the oxidation of the persulfide, once it has been transferred to a thiophilic acceptor, such as glutathi…						Homo sapiens	1.50982	2.16979	0.599931	1.83409	4.29167	1.18564	2.20917	3.01119	2.27366	4.48611	2.07687	2.3698	2.41606	1.54025	1.20951	1.6622	1.5461	1.83627	1.52099	1.75756
9606.ENSP00000349541		PTRF	Q6NZI2	9606.ENSP00000349541	Polymerase I and transcript release factor; Plays an important role in caveolae formation and organization. Essential for the formation of caveolae in all tissues. Core component of the CAVIN complex which is essential for recruitment of the complex to the caveolae in presence of calveolin-1 (CAV1). Essential for normal oligomerization of CAV1. Promotes ribosomal transcriptional activity in respo…						Homo sapiens	2.0811	2.05117	2.27819	1.36349	3.45777	2.08736	3.51703	3.46353	4.70903	4.57504	4.66608	3.3823	4.83062	4.01821	1.33177	4.73881	3.93693	2.17656	2.26512	2.38902
9606.ENSP00000348211		SLC25A46	Q96AG3	9606.ENSP00000348211	Solute carrier family 25, member 46; May play a role in mitochondrial dynamics by controlling mitochondrial membrane fission; Belongs to the mitochondrial carrier (TC 2.A.29) family.						Homo sapiens	1.11617	1.7388	0.6108	0.899456	1.77962	1.15432	2.41087	1.99088	2.32	4.4747	2.179	2.55976	4.90454	1.48386	0.91733	4.36368	1.98776	1.9692	1.23553	1.77424
9606.ENSP00000356071		SERAC1	Q96JX3	9606.ENSP00000356071	Serine active site-containing protein 1; Plays an important role in the phosphatidylglycerol remodeling that is essential for both mitochondrial function and intracellular cholesterol trafficking. May catalyze the remodeling of phosphatidylglycerol and be involved in the transacylation- acylation reaction to produce phosphatidylglycerol-36:1. May be involved in bis(monoacylglycerol)phosphate bios…						Homo sapiens	1.7251	1.22049		0.575032	4.12	1.7251	1.86799	1.7251	2.1604	2.2304	1.7251	2.01992	2.51266	0.862548	1.29382	1.77725	0.71265	1.29382	1.29382	1.4478
9606.ENSP00000387219		NFU1	Q9UMS0	9606.ENSP00000387219	NFU1 iron-sulfur cluster scaffold homolog, mitochondrial; Iron-sulfur cluster scaffold protein which can assemble [4Fe-2S] clusters and deliver them to target proteins; Belongs to the NifU family.						Homo sapiens	1.83168	1.91916		1.50202	0.666667	1.24386	2.52855	1.83901	2.34047	4.44179	1.99825	4.53658	4.52319	1.43969	1.23888	1.83009	1.68501	1.71337	1.40255	1.2833
9606.ENSP00000262764		PGS1	Q32NB8	9606.ENSP00000262764	CDP-diacylglycerol--glycerol-3-phosphate 3-phosphatidyltransferase, mitochondrial; Functions in the biosynthesis of the anionic phospholipids phosphatidylglycerol and cardiolipin; Belongs to the CDP-alcohol phosphatidyltransferase class-II family.						Homo sapiens	1.09091	4.24472		1.43563	0.6	1.20049	1.09091	1.36424	1.45064	2.08361	1.89741	1.5849	4.58875	4.15168	0.982271	1.01981	1.32084	1.09091	1.18184	1.19127
9606.ENSP00000352706		HIBCH	Q6NVY1	9606.ENSP00000352706	3-hydroxyisobutyryl-CoA hydrolase, mitochondrial; Hydrolyzes 3-hydroxyisobutyryl-CoA (HIBYL-CoA), a saline catabolite. Has high activity toward isobutyryl-CoA. Could be an isobutyryl-CoA dehydrogenase that functions in valine catabolism. Also hydrolyzes 3-hydroxypropanoyl-CoA.						Homo sapiens	1.60134	1.95544		0.255273	0.85	1.13566	2.31598	4.35992	3.67026	4.5153	1.0013	2.31593	4.80166	0.82823	0.927712	1.91406	1.5961	1.15635	1.63761	1.57151
9606.ENSP00000365693		MSRB2	Q9Y3D2	9606.ENSP00000365693	Methionine-R-sulfoxide reductase B2, mitochondrial; Methionine-sulfoxide reductase that specifically reduces methionine (R)-sulfoxide back to methionine. While in many cases, methionine oxidation is the result of random oxidation following oxidative stress, methionine oxidation is also a post- translational modification that takes place on specific residue. Upon oxidative stress, may play a role …						Homo sapiens	1.89339	2.29667	0.842809	1.51564	4.3992	1.08159	2.75811	2.11299	2.53293	4.51654	2.06882	2.79505	4.5616	1.49283	0.934498	1.69882	1.72247	1.64286	1.90941	1.06942
9606.ENSP00000368720		PLEKHN1	Q494U1	9606.ENSP00000368720	Pleckstrin homology domain containing N1						Homo sapiens	0.545455	0.633173		0.181818		0.545455		0.545455	0.962341		0.181818	0.724031	0.181818	0.545455	0.181818	1.21836		0.701469		0.850449
9606.ENSP00000261434		LIAS	O43766	9606.ENSP00000261434	Lipoyl synthase, mitochondrial; Catalyzes the radical-mediated insertion of two sulfur atoms into the C-6 and C-8 positions of the octanoyl moiety bound to the lipoyl domains of lipoate-dependent enzymes, thereby converting the octanoylated domains into lipoylated derivatives.						Homo sapiens	0.773299	1.90305	0.75272	1.03925	1.09287	1.11701	2.12213	1.4879	2.0009	2.20146	1.35566	2.18819	2.36131	2.19209	0.82792	4.34137	1.38571	0.744675	0.768391	1.25792
9606.ENSP00000429367		FAM92A1	A1XBS5	9606.ENSP00000429367	Family with sequence similarity 92, member A1; May play a role in ciliogenesis. In cooperation with CBY1 may facilitate ciliogenesis likely by the recruitment and fusion of endosomal vesicles at distal appendages during early stages of ciliogenesis.						Homo sapiens	1.09091	5		1.03924	0.533333	1.09091	1.60326	1.53498	1.96827	1.44582	1.58872	1.09091	4.51019	1.09091	0.545455	1.08718	1.09091	1.09091	1.09091	0.82823
9606.ENSP00000260102		MRPL15	Q9P015	9606.ENSP00000260102	Mitochondrial ribosomal protein L15						Homo sapiens	1.24386	4.26123		0.910269	0.6	1.24386	1.78343	1.2833	1.51055	1.45352	1.24175	2.13385	4.67487	0.899456	1.20772	1.19682	1.15463	1.23045	1.30248	1.47324
9606.ENSP00000313377		PANK2	Q9BZ23	9606.ENSP00000313377	Pantothenate kinase 2, mitochondrial; May be the master regulator of the CoA biosynthesis; Belongs to the type II pantothenate kinase family.						Homo sapiens	1.01424	2.41162	1.02886	1.44826	1.93299	0.94776	2.1599	1.92293	2.22802	4.47844	2.0363	2.3664	4.66375	1.2623	0.82823	1.48546	1.94779	1.43024	1.91772	1.11267
9606.ENSP00000318822		BID	P55957	9606.ENSP00000318822	BH3 interacting domain death agonist; The major proteolytic product p15 BID allows the release of cytochrome c (By similarity). Isoform 1, isoform 2 and isoform 4 induce ICE-like proteases and apoptosis. Isoform 3 does not induce apoptosis. Counters the protective effect of Bcl-2; BCL2 homology region 3 only						Homo sapiens	1.58715	2.73794	1.19156	2.54784	1.46506	1.00575	2.41606	2.67034	2.06228	4.50813	2.34324	2.25429	4.81449	1.69886	1.21806	4.36394	2.62493	2.11227	1.39078	1.18374
9606.ENSP00000442563		POLG2	Q9UHN1	9606.ENSP00000442563	Polymerase (DNA directed), gamma 2, accessory subunit; Mitochondrial polymerase processivity subunit. Stimulates the polymerase and exonuclease activities, and increases the processivity of the enzyme. Binds to ss-DNA.						Homo sapiens		1.44827	1.08864	0.781994	1.21748		1.99296	0.810216	1.29791	1.55168	0.771436	1.93047	4.31755	0.596837		1.14684		0.500414	0.802753	0.863424
9606.ENSP00000338413		UBA1	P22314	9606.ENSP00000338413	Ubiquitin-like modifier activating enzyme 1; Catalyzes the first step in ubiquitin conjugation to mark cellular proteins for degradation through the ubiquitin- proteasome system. Activates ubiquitin by first adenylating its C-terminal glycine residue with ATP, and thereafter linking this residue to the side chain of a cysteine residue in E1, yielding a ubiquitin-E1 thioester and free AMP. Essenti…						Homo sapiens	2.83476	3.49056	2.45744	2.60914	4.00177	1.86667	3.63485	4.39602	3.50902	4.69591	4.42756	3.53023	4.95757	3.70077	2.3055	3.80871	2.60724	2.53042	2.60338	2.06667
9606.ENSP00000379602		VAMP1	P23763	9606.ENSP00000379602	Vesicle-associated membrane protein 1 (synaptobrevin 1); Involved in the targeting and/or fusion of transport vesicles to their target membrane.						Homo sapiens	2.19008	2.50855	1.02161	2.02399	1.84242	0.69314	1.8515	2.28531	2.59018	1.64869	1.62742	4.43021	4.96614	1.83489	1.47689	1.62692	1.82079	1.34244	1.50713	0.787697
9606.ENSP00000379845		ABAT	P80404	9606.ENSP00000379845	4-aminobutyrate aminotransferase, mitochondrial; Catalyzes the conversion of gamma-aminobutyrate and L- beta-aminoisobutyrate to succinate semialdehyde and methylmalonate semialdehyde, respectively. Can also convert delta-aminovalerate and beta-alanine; Belongs to the class-III pyridoxal-phosphate-dependent aminotransferase family.						Homo sapiens	1.87198	1.81565	0.698509	0.124939	4.48447	1.94372	2.07481	2.46702	2.67669	4.71501	1.82723	1.84784	4.93984	4.48989	0.828525	0.942398	0.604226	0.656418	1.94372	1.45779
9606.ENSP00000377668		SUOX	P51687	9606.ENSP00000377668	Sulfite oxidase, mitochondrial; Sulfite oxidase						Homo sapiens	1.92387	1.8598	0.968058	1.16373	1.63839	1.06695	2.48054	2.0916	2.95754	4.65735	1.93483	2.81426	4.31444	4.34006	1.42191	1.50559	1.60492	1.66653	1.80144	1.99709
9606.ENSP00000360327		PARS2	Q7L3T8	9606.ENSP00000360327	prolyl-tRNA synthetase 2, mitochondrial; Belongs to the class-II aminoacyl-tRNA synthetase family.						Homo sapiens	0.6	1.8851	0.896494	0.858359	0.633333	0.421477	1.76451	1.41989	1.63123	4.3761	1.39784	4.37153	4.38387	1.31627	0.280985	1.12698	0.792537	0.912658	0.907131	0.533333
9606.ENSP00000360569		SCP2	Q16622	9606.ENSP00000360569	Non-specific lipid-transfer protein; Mediates in vitro the transfer of all common phospholipids, cholesterol and gangliosides between membranes. May play a role in regulating steroidogenesis.						Homo sapiens	2.97784	2.5268	0.235683	1.67578	1.96893	2.78668	2.77535	3.35716	4.33784	4.90104	3.02467	2.80513	4.96816	3.00061	2.09872	3.42612	2.32397	2.77991	2.51882	2.03181
9606.ENSP00000306003		ATP5I	P56385	9606.ENSP00000306003	ATP synthase, H+ transporting, mitochondrial Fo complex, subunit E; Mitochondrial membrane ATP synthase (F(1)F(0) ATP synthase or Complex V) produces ATP from ADP in the presence of a proton gradient across the membrane which is generated by electron transport complexes of the respiratory chain. F-type ATPases consist of two structural domains, F(1) - containing the extramembraneous catalytic cor…						Homo sapiens	2.29107	2.05253	0.814297	2.505	0.691667	1.88005	3.18193	2.52616	4.57072	4.78257	2.41719	3.24951	4.58658	2.27006	2.14426	2.29771	2.3351	2.63291	2.28261	2.00518
9606.ENSP00000245564		MSTO1	Q9NQX2	9606.ENSP00000245564	Misato 1, mitochondrial distribution and morphology regulator; Involved in the regulation of mitochondrial distribution and morphology. Required for mitochondrial fusion and mitochondrial network formation; Belongs to the misato family.						Homo sapiens	1.01981	4		0.888367	0.57739	1.00289	4.29994	1.22185	1.41054	4.29387	1.09342	1.91047	4.84941	0.737723	0.963788	2.14604	4.2419	1.02257	1.24055	0.991226
9606.ENSP00000422338		FAM173B	Q6P4H8	9606.ENSP00000422338	Family with sequence similarity 173, member B; Seven-beta-strand methyltransferase motif containing; Belongs to the FAM173 family.						Homo sapiens	0.960629	1.6501	0.684949	0.286307		0.934498	1.45156	4.31712	1.50294	1.4212	1.19191	1.61509	2.38981	0.238882	0.656418	1.34587	1.1031	0.726999	1.57872	0.982271
9606.ENSP00000266263		MTFP1	Q9UDX5	9606.ENSP00000266263	Mitochondrial fission process protein 1; Involved in the mitochondrial division probably by regulating membrane fission. Loss-of-function induces the release of cytochrome c, which activates the caspase cascade and leads to apoptosis; Belongs to the MTFP1 family.						Homo sapiens	1.08144	4.46235	1.34168	4.24411	2.21956	0.69314	2.21698	1.73394	2.1994	4.40473	3.34642	2.60695	4.7648	1.63759	0.517467	2.02653	1.32003	1.53501	1.66312	0.823909
9606.ENSP00000293404		NAGS	Q8N159	9606.ENSP00000293404	N-acetylglutamate synthase, mitochondrial; Plays a role in the regulation of ureagenesis by producing the essential cofactor N-acetylglutamate (NAG), thus modulating carbamoylphosphate synthase I (CPSI) activity; Belongs to the acetyltransferase family.						Homo sapiens	0.653839	2.1913	0.52895	0.751968			1.45246	4.34134	1.94365	4.57737	1.16721	1.25359	1.70347	0.835449		0.936885	0.748228	0.861335	0.342423	1.84041
9606.ENSP00000458770		NDUFAB1	O14561	9606.ENSP00000458770	NADH dehydrogenase (ubiquinone) 1, alpha/beta subcomplex, 1, 8kDa; Carrier of the growing fatty acid chain in fatty acid biosynthesis (By similarity). Accessory and non-catalytic subunit of the mitochondrial membrane respiratory chain NADH dehydrogenase (Complex I), which functions in the transfer of electrons from NADH to the respiratory chain; Belongs to the acyl carrier protein (ACP) family.						Homo sapiens	2.0412	2.74689	1.60458	2.05504	2.24993	1.31667	3.05917	2.44601	3.08077	4.56197	2.5724	3.15268	4.55009	3.38311	1.96321	4.43215	2.54575	2.33932	2.16527	1.45434
9606.ENSP00000386710		ATG9A	Q9HAG7	9606.ENSP00000386710	Autophagy-related protein 9A; Involved in autophagy and cytoplasm to vacuole transport (Cvt) vesicle formation. Plays a key role in the organization of the preautophagosomal structure/phagophore assembly site (PAS), the nucleating site for formation of the sequestering vesicle. Cycles between a juxta-nuclear trans-Golgi network compartment and late endosomes. Nutrient starvation induces accumulat…						Homo sapiens	1.49292	2.20655	1.25882	1.81636	1.76301	1.09091	2.40961	1.91747	2.3132	4.483	4.54548	3.17598	4.96458	1.50259	1.0702	2.57594	1.82296	1.66074	1.7999	1.09091
9606.ENSP00000288050		PDPR	Q8NCN5	9606.ENSP00000288050	Pyruvate dehydrogenase phosphatase regulatory subunit, mitochondrial; Decreases the sensitivity of PDP1 to magnesium ions, and this inhibition is reversed by the polyamine spermine; Belongs to the GcvT family.						Homo sapiens	1.26667	1.56131	0.716862	0.876987	0.7	0.8	2.12417	2.04568	2.133	1.83489	1.32327	2.10613	4.8142	1.03333	1.09091	1.71504	1.54813	0.862728	0.920819	0.933333
9606.ENSP00000257548		USP30	Q70CQ3	9606.ENSP00000257548	Ubiquitin-specific-processing protease 30; Deubiquitinating enzyme tethered to the mitochondrial outer membrane that acts as a key inhibitor of mitophagy by counteracting the action of parkin (PRKN): hydrolyzes ubiquitin attached by parkin on target proteins, such as RHOT1/MIRO1 and TOMM20, thereby blocking parkin's ability to drive mitophagy. Preferentially cleaves 'Lys-6'- and 'Lys-11'- linked …						Homo sapiens	1.30878	1.43636	0.841325	1.09091	1.59706	1.09091	1.94958	1.8433	2.14211	2.22893	4.39365	2.14832	3.12226	1.92847	0.60206	4.29427	1.52455	1.09091	1.50869	0.545455
9606.ENSP00000235521		WARS2	Q9UGM6	9606.ENSP00000235521	Tryptophanyl tRNA synthetase 2, mitochondrial; Mitochondrial aminoacyl-tRNA synthetase that activate and transfer the amino acids to their corresponding tRNAs during the translation of mitochondrial genes and protein synthesis.						Homo sapiens	0.716003	2.18218	0.895601	1.00635	1.31173	0.636822	2.25555	1.63803	4.37169	1.82227	1.60164	2.0188	4.66698	1.99505	1.15715	1.65303	1.62426	1.16002	0.787697	0.773299
9606.ENSP00000426941		MRPS27	Q92552	9606.ENSP00000426941	Mitochondrial small ribosomal subunit protein mS27; RNA-binding component of the mitochondrial small ribosomal subunit (mt-SSU) that plays a role in mitochondrial protein synthesis. Stimulates mitochondrial mRNA translation of subunit components of the mitochondrial electron transport chain. Binds to the mitochondrial 12S rRNA (12S mt-rRNA) and tRNA(Glu). Involved also in positive regulation of c…						Homo sapiens	1.32084	1.33503	0.626948	4.22964	0.8	1.7679	2.46491	1.94112	2.39659	4.53029	4.36046	2.56146	4.75322	0.840942	1.09108	1.63548	1.37609	1.13354	2.46318	1.94613
9606.ENSP00000354558		MTOR	P42345	9606.ENSP00000354558	FK506-binding protein 12-rapamycin complex-associated protein 1; Serine/threonine protein kinase which is a central regulator of cellular metabolism, growth and survival in response to hormones, growth factors, nutrients, energy and stress signals. MTOR directly or indirectly regulates the phosphorylation of at least 800 proteins. Functions as part of 2 structurally and functionally distinct sign…						Homo sapiens	3.0097	4.11309	2.69364	3.10616	3.38175	2.21664	3.58119	3.59677	3.65596	4.75904	3.48867	3.76586	4.92766	3.27281	2.42614	4.00064	3.18031	2.91119	2.91464	2.43261
9606.ENSP00000267103		C12orf10	Q9HB07	9606.ENSP00000267103	Chromosome 12 open reading frame 10						Homo sapiens	1.22011	1.58539		1.10037	1.33981	1.24879	1.61287	1.1894	1.73128	0.926685	1.17221	2.09975	3.68244	1.06195	1.19866	2.35784	1.60746	1.15635	1.4183	1.21661
9606.ENSP00000369383		MPV17	P39210	9606.ENSP00000369383	MpV17 mitochondrial inner membrane protein; Involved in mitochondria homeostasis. May be involved in the metabolism of reactive oxygen species and control of oxidative phosphorylation and mitochondrial DNA (mtDNA) maintenance; Belongs to the peroxisomal membrane protein PXMP2/4 family.						Homo sapiens	1.67394	1.95708	0.753179	1.82349	1.8428	1.47227	2.4328	2.07324	2.65914	4.5126	1.86291	2.84476	3.99449	1.53794	1.32906	4.49203	1.90504	1.29958	2.0553	1.53318
9606.ENSP00000461930		MRPS21	P82921	9606.ENSP00000461930	Mitochondrial ribosomal protein S21; Belongs to the bacterial ribosomal protein bS21 family.						Homo sapiens	1.55064	1.35405		1.13988	1.26836	1.26795	1.84037	1.82971	1.44508	1.67361	4.32329	1.93106	4.7437	1.01981	1.23888	1.22703	1.36673	1.32906	1.4227	1.34766
9606.ENSP00000356978		PPOX	P50336	9606.ENSP00000356978	Protoporphyrinogen oxidase; Catalyzes the 6-electron oxidation of protoporphyrinogen-IX to form protoporphyrin-IX.						Homo sapiens	1.09108	2.11793	0.81131	2.03952	1.35607	0.924279	1.79498	1.75422	2.02876	2.38189	4.38452	1.86692	3.30201	1.26607	0.951014	1.95471	1.75512	1.42748	0.906694	1.62826
9606.ENSP00000423673		NDUFA13	Q9P0J0	9606.ENSP00000423673	Gene associated with retinoic and interferon-induced mortality 19 protein; Accessory subunit of the mitochondrial membrane respiratory chain NADH dehydrogenase (Complex I), that is believed not to be involved in catalysis. Complex I functions in the transfer of electrons from NADH to the respiratory chain. The immediate electron acceptor for the enzyme is believed to be ubiquinone. Involved in th…						Homo sapiens	4.45473	2.22914	0.671571	2.37951	2.13453	1.67639	3.16408	2.71769	2.84135	2.97751	3.31889	3.20556	4.88217	2.3114	1.84881	4.49604	2.3471	2.43024	2.67866	1.82173
9606.ENSP00000355889		IARS2	Q9NSE4	9606.ENSP00000355889	isoleucyl-tRNA synthetase 2, mitochondrial; Aminoacyl tRNA synthetases, Class I						Homo sapiens	1.96667	2.14381	0.793036	0.906694	2.34957	1.36549	3.0758	2.32247	2.38057	4.5511	2.59219	2.54024	4.75242	1.66667	1.29373	4.40828	2.04059	1.90873	1.45128	1.46933
9606.ENSP00000357823		MRPL9	Q9BYD2	9606.ENSP00000357823	Mitochondrial ribosomal protein L9						Homo sapiens	1.28929	1.38053		1.51676	2.65379	1.2113	1.64128	1.48859	1.57539	1.94197	4.66402	2.08803	2.30023	1.03679	1.6781	1.29958	1.4618	1.47013	1.30103	1.27723
9606.ENSP00000354554		MT-CYB	Q9B2Z0	9606.ENSP00000354554	Ubiquinol-cytochrome-c reductase complex cytochrome b subunit; Component of the ubiquinol-cytochrome c reductase complex (complex III or cytochrome b-c1 complex) that is part of the mitochondrial respiratory chain. The b-c1 complex mediates electron transfer from ubiquinol to cytochrome c. Contributes to the generation of a proton gradient across the mitochondrial membrane that is then used for A…						Homo sapiens	3.91876	4.62895	2.28788	3.62057	2.15812	3.46621	4.87512	3.91384	4.19141	4.24395	3.92783	4.47217	4.06136	3.82121	4.01049	4.13182	3.70077	3.88295	3.5745	3.41156
9606.ENSP00000299198		CKB	P12277	9606.ENSP00000299198	Creatine kinase B chain; Reversibly catalyzes the transfer of phosphate between ATP and various phosphogens (e.g. creatine phosphate). Creatine kinase isoenzymes play a central role in energy transduction in tissues with large, fluctuating energy demands, such as skeletal muscle, heart, brain and spermatozoa.						Homo sapiens	2.32659	2.27992	1.25651	1.44078	4.93577	1.66776	4.57759	4.55277	3.39552	2.30281	4.84714	3.9488	4.9961	3.24414	1.97346	2.48011	1.57716	4.17918	2.40204	2.47678
9606.ENSP00000375810		KLC3	Q6P597	9606.ENSP00000375810	Kinesin light chain 2; Kinesin is a microtubule-associated force-producing protein that may play a role in organelle transport; Belongs to the kinesin light chain family.						Homo sapiens	1.26329	2.15038	0.752429	0.235615	2.20701	0.549768	1.70838	4.29158	1.49924	1.43644	1.37687	1.26666	4.58705	1.3176	0.47123	1.9707	0.078538	0.706844	0.918715	0.866667
9606.ENSP00000356972		NDUFS2	O75306	9606.ENSP00000356972	NADH dehydrogenase (ubiquinone) Fe-S protein 2, 49kDa (NADH-coenzyme Q reductase); Core subunit of the mitochondrial membrane respiratory chain NADH dehydrogenase (Complex I) that is believed to belong to the minimal assembly required for catalysis. Complex I functions in the transfer of electrons from NADH to the respiratory chain. The immediate electron acceptor for the enzyme is believed to be…						Homo sapiens	2.50598	2.31127	0.974321	1.86366	3.12143	1.47324	3.30465	3.39473	2.76151	4.73389	3.40557	4.67715	4.69692	1.94764	1.42597	3.88163	1.90551	1.62873	2.11244	1.57054
9606.ENSP00000355880		MARC_2	Q969Z3	9606.ENSP00000355880	Molybdenum cofactor sulfurase C-terminal domain-containing protein 2; As a component of the benzamidoxime prodrug-converting complex required to reduce N-hydroxylated prodrugs, such as benzamidoxime. Also able to reduce N(omega)-hydroxy-L-arginine (NOHA) and N(omega)-hydroxy-N(delta)-methyl-L-arginine (NHAM) into L-arginine and N(delta)-methyl-L-arginine, respectively.						Homo sapiens	1.09342	1.48303	0.781013	0.113943	0.666667	1.17609	2.16801	4.33504	2.51449	4.52759	4.27384	2.17275	1.61398	1.0518	1.25848	1.06268	0.906694	1.20049	1.95924	0.895791
9606.ENSP00000308897		MRPL11	Q9Y3B7	9606.ENSP00000308897	Mitochondrial ribosomal protein L11; Belongs to the universal ribosomal protein uL11 family.						Homo sapiens	0.973128	1.33856	0.544572	1.24879	1.43493	1.04662	1.23553	4.34017	1.83273	1.89818	1.24175	2.42236	4.51993	0.910269	1.16633	0.970037	1.18564	1.16633	1.09091	1.15635
9606.ENSP00000472847		SARS2	Q9NP81	9606.ENSP00000472847	seryl-tRNA synthetase 2, mitochondrial; Catalyzes the attachment of serine to tRNA(Ser). Is also probably able to aminoacylate tRNA(Sec) with serine, to form the misacylated tRNA L-seryl-tRNA(Sec), which will be further converted into selenocysteinyl-tRNA(Sec); Aminoacyl tRNA synthetases, Class II						Homo sapiens	1.4387	2.36267	0.914706	1.67164	4.25639	0.797037	2.17303	2.07516	2.35646	2.26292	2.17045	2.14197	4.80959	2.33236	1.48473	1.87724	1.95241	1.75869	1.88348	0.981162
9606.ENSP00000271843		JTB	O76095	9606.ENSP00000271843	Jumping translocation breakpoint protein; Required for normal cytokinesis during mitosis. Plays a role in the regulation of cell proliferation. May be a component of the chromosomal passenger complex (CPC), a complex that acts as a key regulator of mitosis. The CPC complex has essential functions at the centromere in ensuring correct chromosome alignment and segregation and is required for chroma…						Homo sapiens	1.62668	4.45284	0.356625	2.05648	1.94586	1.57978	1.43775	2.75681	2.01389	2.13525	4.77693	1.43775	4.81494	2.98687	1.89653	4.27724	1.79274	1.8138	1.71559	1.54324
9606.ENSP00000343657		MCCC2	Q9HCC0	9606.ENSP00000343657	3-methylcrotonyl-CoA carboxylase non-biotin-containing subunit; Carboxyltransferase subunit of the 3-methylcrotonyl-CoA carboxylase, an enzyme that catalyzes the conversion of 3- methylcrotonyl-CoA to 3-methylglutaconyl-CoA, a critical step for leucine and isovaleric acid catabolism; Belongs to the AccD/PCCB family.						Homo sapiens	1.4604	2.0056		0.623249	0.833333	1.13354	2.71768	1.97251	4.47301	4.56657	1.20121	2.3788	2.14745	1.10547	1.21661	1.66411	1.45004	1.26166	1.55711	1.41274
9606.ENSP00000270517		ECSIT	Q9BQ95	9606.ENSP00000270517	Evolutionarily conserved signaling intermediate in Toll pathway, mitochondrial; Adapter protein of the Toll-like and IL-1 receptor signaling pathway that is involved in the activation of NF-kappa-B via MAP3K1. Promotes proteolytic activation of MAP3K1. Involved in the BMP signaling pathway. Required for normal embryonic development (By similarity); Belongs to the ECSIT family.						Homo sapiens	1.19866	2.27324	1.04091	1.88115	4.24835	1.06942	2.52974	1.85073	2.19596	2.07138	4.48095	2.81071	3.91682	4.2356	1.3411	1.79515	2.19196	1.46746	1.20049	1.10266
9606.ENSP00000479488		PHB	P35232	9606.ENSP00000479488	Prohibitin; Prohibitin inhibits DNA synthesis. It has a role in regulating proliferation. As yet it is unclear if the protein or the mRNA exhibits this effect. May play a role in regulating mitochondrial respiration activity and in aging.						Homo sapiens	2.54033	2.84152	2.70397	2.61507	3.67604	2.0825	3.55038	4.27491	3.80085	4.92223	4.8409	4.73087	4.95873	3.74971	2.52654	4.30235	2.59714	2.96519	2.57637	1.65706
[truncated: 493 more rows]

## Sheet: Muscular system
name		display name	stringdb::canonical name	stringdb::database identifier	stringdb::description						stringdb::species	tissue::muscle
[truncated: 1,261 more rows]

[truncated: 1 more sheets: Nervous system]
